# Supplementary material for: Genetic regulation of disease risk and endometrial gene expression highlights potential target genes for endometriosis and polycystic ovarian syndrome
Source: Sci Rep. 2018 Jul 30;8:11424. doi: 10.1038/s41598-018-29462-y (PMC6065421; doi:10.1038/s41598-018-29462-y)
Supplement: Supplementary file 2 — Dataset 2 [file 41598_2018_29462_MOESM2_ESM.xlsx]

## Sheet: TableS1
Table S1. No of significant genes in early, mid and late proliferative endometrium.
	No of Significant genes. Differential expression of genes expressed in >90% of samples.	No of Significant genes. Expressed/Not expressed genes in <90% of samples.
EP vs MP	0	0
MP vs LP	43	0
EP vs LP	0	0

## Sheet: TableS2
Table S2. Differential expression of genes expressed in >90% of samples. Up-regulated or down-regulated genes in Menstrual (M) and Proliferative (P) endometrium, ranked by log fold change in expression.
PROBE_ID	logFC	AveExpr	t	P.Value	adj.P.Val	B	FC	ILMN_GENE	CHROMOSOME	Direction
ILMN_1748004	-4.72913	-0.292423	-6.95588	4.582e-11	7.51941e-10	14.7157	26.5221	PAEP	9	Down in P
ILMN_1781256	-4.63814	-0.192001	-7.48754	1.64414e-12	4.12623e-11	17.9408	24.9011	LEFTY2	1	Down in P
ILMN_1726666	-4.42829	-0.213229	-7.36698	3.18562e-12	7.32213e-11	17.2922	21.5301	GPX3	5	Down in P
ILMN_2374449	-4.42815	-0.0796071	-9.69246	8.78454e-19	1.5064e-16	32.0493	21.5282	SPP1	4	Down in P
ILMN_1651354	-4.25358	-0.146989	-9.64571	1.14832e-18	1.88447e-16	31.7857	19.0745	SPP1	4	Down in P
ILMN_1666733	-4.14271	-0.06526	-10.3049	1.26035e-20	5.06198e-18	36.206	17.6636	IL8	4	Down in P
ILMN_1767556	-3.59789	-0.250487	-7.48989	1.50827e-12	3.84937e-11	18.0205	12.108	C10ORF10	10	Down in P
ILMN_2406501	-3.59538	-0.142678	-8.75848	4.76988e-16	3.23546e-14	25.8881	12.087	SOD2	6	Down in P
ILMN_1682717	-3.47703	-0.0541817	-11.0562	5.02775e-23	4.79585e-20	41.6157	11.135	IER3	6	Down in P
ILMN_1677092	-3.37036	0.00368211	-10.9576	1.61977e-22	1.12368e-19	40.4768	10.3414	GEM	8	Down in P
ILMN_1758164	-3.2996	-0.195227	-6.4554	6.57511e-10	8.30706e-09	12.1148	9.84644	STC1	8	Down in P
ILMN_1800091	-3.25591	-0.172311	-7.76339	2.78683e-13	8.89804e-12	19.6663	9.55268	RARRES1	3	Down in P
ILMN_1692223	-3.24975	-0.152545	-6.17564	3.01759e-09	3.20713e-08	10.6373	9.51204	LCN2	9	Down in P
ILMN_2109489	-3.22197	-0.236434	-7.98581	7.09242e-14	2.6146e-12	21.0026	9.33059	GZMB	14	Down in P
ILMN_1686116	-3.21127	-0.0438219	-8.37567	6.16652e-15	2.95027e-13	23.3891	9.26167	THBS1	15	Down in P
ILMN_1715508	-3.20249	-0.140956	-7.27221	5.7634e-12	1.23889e-10	16.7163	9.20546	NNMT	11	Down in P
ILMN_1707727	-3.19749	-0.0223906	-8.01903	6.10819e-14	2.29614e-12	21.151	9.17365	ANGPTL4	19	Down in P
ILMN_1708934	-3.15431	-0.123811	-9.04262	6.86348e-17	6.12576e-15	27.7824	8.90311	ADM	11	Down in P
ILMN_1678842	-3.13039	-0.115195	-8.7788	4.00553e-16	2.74137e-14	26.0574	8.75674	THBS2	6	Down in P
ILMN_2336781	-3.0914	-0.136421	-9.01545	8.24025e-17	7.15389e-15	27.6035	8.52321	SOD2	6	Down in P
ILMN_1743620	-3.04149	-0.132258	-7.31898	4.35126e-12	9.66651e-11	16.9899	8.2334	RARRES1	3	Down in P
ILMN_1656310	-3.03489	-0.0980662	-6.57967	3.38103e-10	4.53438e-09	12.7634	8.19581	INDO	8	Down in P
ILMN_3239965	-3.01196	-0.0950561	-6.78653	9.92323e-11	1.50845e-09	13.9485	8.06659	IDO1	8	Down in P
ILMN_1689004	-2.99142	-0.0516434	-9.27723	1.43588e-17	1.57658e-15	29.3135	7.95257	TNFRSF12A	16	Down in P
ILMN_1669046	-2.88469	-0.0801991	-7.42821	2.60024e-12	6.09598e-11	17.5011	7.38548	FOXQ1	6	Down in P
ILMN_1805410	-2.82487	-0.0900825	-6.48486	5.45929e-10	7.03714e-09	12.2931	7.08552	C15ORF48	15	Down in P
ILMN_1745964	-2.80624	-0.0450635	-10.4529	5.50509e-21	2.54602e-18	37.0217	6.99459	IRAK2	3	Down in P
ILMN_2188264	-2.76829	-0.0760795	-8.34913	6.71547e-15	3.20286e-13	23.3024	6.813	CYR61	1	Down in P
ILMN_1784300	-2.75104	-0.0709767	-9.02789	7.91872e-17	6.94572e-15	27.6439	6.73205	TUBA4A	2	Down in P
ILMN_1753111	-2.65748	-0.0340729	-9.12725	4.67015e-17	4.37275e-15	28.1648	6.30929	NAMPT	7	Down in P
ILMN_1788874	-2.65664	-0.187592	-5.28298	2.9692e-07	1.92588e-06	6.21176	6.3056	SERPINA3	14	Down in P
ILMN_1729801	-2.64322	-0.177218	-5.5347	8.55013e-08	6.3748e-07	7.40869	6.24723	S100A8	1	Down in P
ILMN_2340259	-2.61964	-0.0652974	-9.95695	1.31911e-19	3.41225e-17	33.9044	6.14595	PDE4B	1	Down in P
ILMN_1677402	-2.5957	-0.0157904	-8.65358	9.17441e-16	5.7143e-14	25.2473	6.04483	LOC387763		Down in P
ILMN_1734543	-2.57996	-0.123189	-12.1324	1.8672e-26	2.84971e-22	49.3565	5.97922	PTPRE	10	Down in P
ILMN_2163723	-2.56685	-0.0974909	-6.85748	7.87945e-11	1.22836e-09	14.1888	5.92516	KRT7	12	Down in P
ILMN_1762106	-2.4958	-0.087979	-9.67574	1.04266e-18	1.72968e-16	31.883	5.64042	MMP2	16	Down in P
ILMN_1656501	-2.49028	-0.0540127	-10.2184	2.03332e-20	7.75815e-18	35.7349	5.61887	DUSP5	10	Down in P
ILMN_1685397	-2.47384	-0.0983447	-10.2118	2.19996e-20	8.18921e-18	35.6585	5.5552	ITGA3	17	Down in P
ILMN_1751904	-2.47154	-0.00952588	-7.88607	1.31071e-13	4.45526e-12	20.4028	5.54634	EDNRB	13	Down in P
ILMN_1661197	-2.46204	-0.0851585	-10.9203	1.3447e-22	9.77277e-20	40.6517	5.50995	CLCF1	11	Down in P
ILMN_2383611	-2.45775	-0.116549	-11.8647	1.35348e-25	5.63671e-22	47.4151	5.49358	PTPRE	10	Down in P
ILMN_2374340	-2.45111	0.00396933	-8.35417	6.96144e-15	3.30983e-13	23.2698	5.46835	PLAUR	19	Down in P
ILMN_1726547	-2.4431	-0.130908	-9.57843	1.77914e-18	2.71532e-16	31.3564	5.43809	MAP3K5	6	Down in P
ILMN_1687768	-2.43514	-0.113557	-9.74599	5.57741e-19	1.0775e-16	32.492	5.40816	NCOA7	6	Down in P
ILMN_1800540	-2.43326	-0.0813825	-6.67021	1.91628e-10	2.71553e-09	13.3088	5.40112	CD55	1	Down in P
ILMN_2086077	-2.43301	-0.0470079	-7.90702	1.37307e-13	4.64651e-12	20.3668	5.40018	JUNB	19	Down in P
ILMN_1735996	-2.42421	-0.110187	-8.7269	5.65121e-16	3.75424e-14	25.7209	5.36734	NOX4	11	Down in P
ILMN_1798256	-2.41242	-0.105254	-12.0068	4.73404e-26	3.61255e-22	48.4447	5.32365	UPP1	7	Down in P
ILMN_1695880	-2.40249	-0.0570022	-7.6717	5.32739e-13	1.54575e-11	19.0392	5.28716	LOX	5	Down in P
ILMN_1665792	-2.38992	-0.0145598	-9.53704	2.36661e-18	3.473e-16	31.0771	5.24128	ITGA2	5	Down in P
ILMN_2371280	-2.37264	-0.188073	-7.00598	3.32288e-11	5.69178e-10	15.0239	5.17887	CSF3R	1	Down in P
ILMN_1807277	-2.36661	-0.131916	-9.19652	2.72929e-17	2.68738e-15	28.6881	5.15729	IFI30	19	Down in P
ILMN_2408543	-2.36004	-0.00795442	-8.06299	5.26804e-14	2.00501e-12	21.3005	5.13384	PLAUR	19	Down in P
ILMN_2117508	-2.35196	-0.0171974	-9.18681	2.5913e-17	2.58486e-15	28.7352	5.10518	CTHRC1	8	Down in P
ILMN_1698706	-2.34933	-0.00945636	-8.79518	4.32783e-16	2.94872e-14	25.988	5.09588	NID2	14	Down in P
ILMN_1653871	-2.34348	-0.0687799	-9.50251	3.0013e-18	4.24128e-16	30.8446	5.07525	NAMPT	7	Down in P
ILMN_1708779	-2.31821	-0.153895	-5.63474	5.15427e-08	4.02376e-07	7.89613	4.98712	GNLY	2	Down in P
ILMN_1752502	-2.28804	-0.0453374	-8.2211	1.9794e-14	8.46209e-13	22.2585	4.88392	HKDC1	10	Down in P
ILMN_2289849	-2.2835	-0.110728	-9.15083	5.39809e-17	4.96299e-15	28.0323	4.86857	FCGR2A	1	Down in P
ILMN_1740633	-2.26332	-0.184568	-6.84831	7.13183e-11	1.11981e-09	14.2714	4.80095	PRF1	10	Down in P
ILMN_2054297	-2.25512	-0.0650355	-4.17538	4.24429e-05	0.000160298	1.48278	4.77374	PTGS2	1	Down in P
ILMN_1702363	-2.2487	-0.12434	-7.81785	1.98306e-13	6.49473e-12	19.9982	4.75253	SULF1	8	Down in P
ILMN_1800512	-2.24504	-0.0956513	-6.04972	5.94132e-09	5.80886e-08	9.98199	4.74051	HMOX1	22	Down in P
ILMN_2374865	-2.24356	-0.0857096	-7.56448	9.54864e-13	2.56569e-11	18.4659	4.73564	ATF3	1	Down in P
ILMN_1677814	-2.24181	-0.0727721	-6.30181	1.61138e-09	1.83803e-08	11.2505	4.72991	ABCC3	17	Down in P
ILMN_1798706	-2.24062	-0.0693854	-8.34624	8.15054e-15	3.79249e-13	23.1198	4.72599	EBI2	13	Down in P
ILMN_1656057	-2.23882	-0.0494773	-8.84688	2.54658e-16	1.84199e-14	26.5002	4.72012	PLAU	10	Down in P
ILMN_1786444	-2.23782	-0.0461991	-8.5803	1.54236e-15	9.019e-14	24.741	4.71685	LPL	8	Down in P
ILMN_1714170	-2.23778	-0.106702	-10.4262	4.65397e-21	2.21965e-18	37.1793	4.71669	SPSB1	1	Down in P
ILMN_1720373	-2.23751	-0.0261516	-7.33653	4.00334e-12	8.95878e-11	17.0722	4.71583	SLC7A5	16	Down in P
ILMN_2189027	-2.2363	-0.0482601	-5.56372	8.12724e-08	6.07897e-07	7.52775	4.71187	LIPG	18	Down in P
ILMN_2121408	-2.23124	-0.0558872	-8.13255	3.64821e-14	1.45376e-12	21.6647	4.69536	HBEGF	5	Down in P
ILMN_1750974	-2.22655	-0.0980052	-5.86838	1.54228e-08	1.36138e-07	9.05992	4.68014	S100A9	1	Down in P
ILMN_1719695	-2.21929	-0.18278	-7.03644	2.29413e-11	4.14355e-10	15.371	4.65663	NFKBIZ	3	Down in P
ILMN_1746013	-2.21584	-0.130438	-8.48276	2.8152e-15	1.47648e-13	24.1517	4.64553	SPOCK1	5	Down in P
ILMN_1790692	-2.21573	-0.140741	-5.7745	2.5148e-08	2.12872e-07	8.58804	4.64518	GNLY	2	Down in P
ILMN_1773963	-2.1987	-0.0925158	-8.01926	6.29194e-14	2.35362e-12	21.1237	4.59064	GNA15	19	Down in P
ILMN_2364022	-2.19233	-0.0856061	-8.69206	7.11579e-16	4.62133e-14	25.4957	4.57043	SLC16A3	17	Down in P
ILMN_1691508	-2.18972	-0.0146786	-7.57339	1.01252e-12	2.70633e-11	18.4142	4.56218	PLAUR	19	Down in P
ILMN_3235832	-2.17372	-0.123132	-6.4027	9.00018e-10	1.09103e-08	11.8129	4.51184	LOC728835	17	Down in P
ILMN_1680139	-2.1691	-0.0435228	-7.76558	3.15467e-13	9.7859e-12	19.5534	4.49743	MAFF	22	Down in P
ILMN_1713952	-2.16897	-0.0612301	-7.27585	6.16382e-12	1.3157e-10	16.657	4.49701	C1ORF106	1	Down in P
ILMN_1738742	-2.15689	-0.089324	-7.52964	1.1826e-12	3.11724e-11	18.2574	4.45953	PLAT	8	Down in P
ILMN_1673566	-2.15436	-0.162091	-8.78487	3.92508e-16	2.6984e-14	26.078	4.45173	ADAMTS1	21	Down in P
ILMN_1666932	-2.14796	-0.0975611	-9.45978	4.02542e-18	5.29621e-16	30.5572	4.43199	FCGR2A	1	Down in P
ILMN_2338452	-2.13998	0.0480926	-5.53923	8.35784e-08	6.24058e-07	7.43058	4.40756	SERPINA1	14	Down in P
ILMN_1742866	-2.12535	-0.0287458	-9.08892	5.02406e-17	4.6471e-15	28.0875	4.36308	F2R	5	Down in P
ILMN_2256295	-2.12088	-0.100325	-5.78401	2.61157e-08	2.20209e-07	8.56394	4.34958	GNLY	2	Down in P
ILMN_1687978	-2.11942	-0.0197009	-8.49209	2.64865e-15	1.4036e-13	24.2112	4.3452	PHLDA1	12	Down in P
ILMN_1860638	-2.11343	-0.0950759	-9.54721	2.26495e-18	3.38899e-16	31.1208	4.32719	HS.374257	8	Down in P
ILMN_1801504	-2.11078	-0.0776253	-9.28955	1.42042e-17	1.57658e-15	29.3263	4.31926	RUNX1	21	Down in P
ILMN_3307868	-2.10971	-0.0890212	-8.58176	2.05719e-15	1.13346e-13	24.4715	4.31603	CHI3L1	1	Down in P
ILMN_2386444	-2.10672	0.000208929	-9.65863	1.17291e-18	1.90436e-16	31.7581	4.3071	ANGPTL4	19	Down in P
ILMN_1774287	-2.09602	-0.12866	-5.44733	1.32331e-07	9.38057e-07	6.9884	4.27529	CFB	6	Down in P
ILMN_1667371	-2.092	-0.125409	-7.66605	5.10283e-13	1.49194e-11	19.0766	4.26338	SLA	8	Down in P
ILMN_1662619	-2.08641	-0.118268	-8.54858	1.82991e-15	1.03437e-13	24.5726	4.2469	TFPI	2	Down in P
ILMN_1779324	-2.08447	-0.120469	-6.35242	1.14006e-09	1.34049e-08	11.5794	4.24119	GZMA	5	Down in P
ILMN_1672908	-2.08005	-0.0979825	-8.55471	1.79039e-15	1.01579e-13	24.5947	4.22822	TWIST1	7	Down in P
ILMN_1875096	-2.07255	-0.0665824	-5.7058	3.81465e-08	3.08364e-07	8.19496	4.20629	HS.201441	13	Down in P
ILMN_2170949	-2.05923	-0.172414	-6.07166	5.34448e-09	5.26582e-08	10.0855	4.16765	SNX10	7	Down in P
ILMN_1768534	-2.05167	-0.0733419	-9.95584	1.29039e-19	3.41225e-17	33.9252	4.14584	BHLHB2	3	Down in P
ILMN_1707124	-2.04693	-0.107032	-8.57025	1.58749e-15	9.21229e-14	24.7114	4.13225	TFPI	2	Down in P
ILMN_1811468	-2.02996	-0.133938	-4.06532	6.60918e-05	0.000237563	1.06459	4.08394	IRX3	16	Down in P
ILMN_2404154	-2.02258	0.0121402	-5.4322	1.42655e-07	1.00286e-06	6.91615	4.06311	SERPINA1	14	Down in P
ILMN_1716276	-2.01887	-0.101066	-6.24339	2.07467e-09	2.28618e-08	10.9995	4.05267	CCL4L2	17	Down in P
ILMN_2396875	-2.01629	-0.0739358	-5.2228	3.97385e-07	2.49276e-06	5.93203	4.04543	IGFBP3	7	Down in P
ILMN_1678435	-2.01215	0.0636281	-8.12605	3.05283e-14	1.24578e-12	21.838	4.03382	SRD5A3	4	Down in P
ILMN_2078599	-2.00838	-3.04546e-05	-6.80998	9.30061e-11	1.4223e-09	14.0156	4.0233	ACP5	19	Down in P
ILMN_1806607	-2.00656	-0.0705202	-6.28079	1.88549e-09	2.10353e-08	11.1271	4.01823	SFN	1	Down in P
ILMN_1815023	-2.00416	-0.105924	-8.12881	2.77289e-14	1.13458e-12	21.9178	4.01154	PIM1	6	Down in P
ILMN_1662795	-1.99921	-0.00264912	-4.53622	9.32408e-06	4.16459e-05	2.95134	3.99782	CA2	8	Down in P
ILMN_1658917	-1.99746	-0.0681079	-4.94834	1.5206e-06	8.2325e-06	4.65494	3.99297	SLC1A1	9	Down in P
ILMN_1656369	-1.99527	0.0230393	-7.40313	2.55858e-12	6.03539e-11	17.5057	3.9869	C8ORF4	8	Down in P
ILMN_1669523	-1.99357	-0.0608022	-4.02702	7.7492e-05	0.000273959	0.916836	3.98222	FOS	14	Down in P
ILMN_2150654	-1.99236	-0.0343555	-10.0723	5.69834e-20	1.73936e-17	34.7256	3.97888	ZSWIM4	19	Down in P
ILMN_1775708	-1.99217	-0.121915	-9.42449	5.12776e-18	6.52165e-16	30.3204	3.97834	SLC2A3	12	Down in P
ILMN_1680996	-1.98836	-0.130415	-6.58643	3.08317e-10	4.16414e-09	12.8473	3.96786	ALOX5		Down in P
ILMN_1701461	-1.98377	-0.125024	-6.11985	4.05487e-09	4.17862e-08	10.351	3.95525	TIMP3	22	Down in P
ILMN_3239181	-1.98116	-0.0200624	-9.36709	7.59534e-18	9.2736e-16	29.9359	3.94811	ITPRIP	10	Down in P
ILMN_1809931	-1.97467	-0.06651	-8.84194	2.63186e-16	1.8858e-14	26.468	3.93038	NDRG1	8	Down in P
ILMN_1705116	-1.9677	-0.0486925	-8.49149	2.80703e-15	1.47648e-13	24.1564	3.91145	C6ORF85	6	Down in P
ILMN_1803811	-1.96071	-0.0768725	-9.85778	2.56107e-19	5.66479e-17	33.254	3.89254	TRIB1	8	Down in P
ILMN_1805192	-1.96034	-0.0191856	-9.87237	2.31305e-19	5.34875e-17	33.3537	3.89154	ITPRIP	10	Down in P
ILMN_1792679	-1.96006	-0.075062	-10.636	1.04031e-21	6.10664e-19	38.6471	3.89077	ITGA5	12	Down in P
ILMN_1685403	-1.9566	-0.0390821	-3.72461	0.00024671	0.000773003	-0.170434	3.88145	MMP7	11	Down in P
ILMN_1681886	-1.95628	-0.194293	-5.76936	2.69919e-08	2.26458e-07	8.52687	3.8806	ADAMTS5	21	Down in P
ILMN_1653824	-1.95074	0.0449459	-6.8776	6.42469e-11	1.02139e-09	14.3764	3.86574	LAMC2	1	Down in P
ILMN_1774739	-1.95024	-0.0467197	-8.73915	5.21076e-16	3.48801e-14	25.8002	3.8644	MMP14	14	Down in P
ILMN_1802411	-1.94199	-0.0711241	-8.57175	1.72628e-15	9.8308e-14	24.6334	3.84234	ITGA1	5	Down in P
ILMN_1800898	-1.93522	-0.0697889	-5.64878	4.88479e-08	3.83299e-07	7.95013	3.82435	ARG2	14	Down in P
ILMN_1725090	-1.92563	0.00623537	-9.24639	1.72937e-17	1.81726e-15	29.1308	3.79903	CTHRC1	8	Down in P
ILMN_1670305	-1.92001	-0.158108	-6.50374	4.9114e-10	6.40665e-09	12.3956	3.78426	SERPING1	11	Down in P
ILMN_1739756	-1.91768	-0.188052	-4.97726	1.2797e-06	7.05084e-06	4.81299	3.77815	KIR2DL4	19	Down in P
ILMN_1667232	-1.91197	-0.168433	-4.87642	2.04951e-06	1.07638e-05	4.36422	3.76322	KIR2DL3	19	Down in P
ILMN_1692535	-1.90838	0.0295571	-4.63555	6.16363e-06	2.87322e-05	3.31698	3.75388	DPP4	2	Down in P
ILMN_1707312	-1.90766	-0.131843	-7.52239	1.23632e-12	3.22542e-11	18.2142	3.752	NFIL3	9	Down in P
ILMN_1791726	-1.90726	-0.0496952	-5.64086	4.99619e-08	3.91236e-07	7.92615	3.75097	TUBB3	16	Down in P
ILMN_2367258	-1.90372	-0.0464013	-9.12902	3.91984e-17	3.71581e-15	28.331	3.74176	SMOX	20	Down in P
ILMN_1781285	-1.89409	-0.0903895	-6.43079	7.43445e-10	9.23227e-09	11.9942	3.71686	DUSP1	5	Down in P
ILMN_1727200	-1.88474	-0.0488684	-7.43389	2.22314e-12	5.37712e-11	17.6455	3.69286	SLCO4A1	20	Down in P
ILMN_1758067	-1.88407	-0.0429598	-5.94651	1.02252e-08	9.40101e-08	9.45685	3.69116	RGS4	1	Down in P
ILMN_2333687	-1.88157	-0.0764384	-9.3634	1.24754e-17	1.41037e-15	29.4639	3.68476	CD59	11	Down in P
ILMN_2203271	-1.87362	-0.120481	-7.14308	1.35395e-11	2.59923e-10	15.8896	3.66452	FPR3	19	Down in P
ILMN_1693826	-1.8713	-0.118524	-7.75949	2.8554e-13	9.0601e-12	19.6426	3.65863	HAVCR2	5	Down in P
ILMN_1724789	-1.86991	-0.0883393	-9.72638	6.39092e-19	1.17516e-16	32.3587	3.6551	CD59	11	Down in P
ILMN_2129161	-1.86736	0.00933406	-6.62265	2.51138e-10	3.44992e-09	13.0463	3.64865	LRRC32	11	Down in P
ILMN_1713182	-1.8636	-0.114278	-4.56925	8.14505e-06	3.67671e-05	3.04939	3.63915	LOC653879		Down in P
ILMN_2320888	-1.86213	0.063133	-6.33119	1.2988e-09	1.50973e-08	11.4543	3.63543	CXCR4	2	Down in P
ILMN_2368318	-1.85991	-0.145544	-6.39804	8.85633e-10	1.0753e-08	11.8241	3.62986	FGR	1	Down in P
ILMN_1772964	-1.84809	-0.188721	-4.67408	5.30805e-06	2.51198e-05	3.50026	3.60023	CCL8	17	Down in P
ILMN_1810275	-1.84678	-0.0948026	-8.40007	4.90931e-15	2.43266e-13	23.609	3.59698	SLC7A7	14	Down in P
ILMN_1657111	-1.84509	-0.17509	-5.43897	1.39016e-07	9.79981e-07	6.9421	3.59275	C14ORF78		Down in P
ILMN_1746085	-1.84504	-0.0606978	-5.18607	4.74178e-07	2.91584e-06	5.76254	3.59262	IGFBP3	7	Down in P
ILMN_2192072	-1.84453	-0.041079	-3.51527	0.000529991	0.00152733	-0.881863	3.59135	MMP7	11	Down in P
ILMN_2197365	-1.84322	-0.158729	-7.04861	2.13531e-11	3.88427e-10	15.4408	3.58811	RGS2	1	Down in P
ILMN_1819384	-1.83937	-0.0679655	-8.95653	1.39391e-16	1.09097e-14	27.0939	3.57853	HS.543887	5	Down in P
ILMN_2345898	-1.83518	-0.117892	-7.5559	1.00658e-12	2.69517e-11	18.4145	3.56816	SLA	8	Down in P
ILMN_2226917	-1.83347	-0.0630397	-11.5208	1.6984e-24	4.32016e-21	44.9359	3.56393	KIAA0247	14	Down in P
ILMN_2199439	-1.83308	-0.00299722	-4.22989	3.46233e-05	0.000133879	1.71388	3.56296	CA2	8	Down in P
ILMN_1811877	-1.8328	-0.0565	-6.62206	2.53929e-10	3.482e-09	13.0363	3.56228	ANTXR1	2	Down in P
ILMN_1685194	-1.82882	0.0621122	-5.82981	1.88669e-08	1.64447e-07	8.86534	3.55247	CLDN10	13	Down in P
ILMN_2050911	-1.82013	-0.013217	-7.6957	4.24595e-13	1.27814e-11	19.2558	3.53114	SLC22A4	5	Down in P
ILMN_2311537	-1.81726	0.0180764	-8.887	1.9486e-16	1.465e-14	26.7619	3.5241	HMGA1	6	Down in P
ILMN_1743373	-1.81463	-0.0293183	-7.85341	1.58685e-13	5.30485e-12	20.2156	3.5177	DLL1	6	Down in P
ILMN_2105573	-1.81236	-0.112718	-5.41717	1.61877e-07	1.12146e-06	6.80312	3.51216	CCL3L3	17	Down in P
ILMN_1794364	-1.81163	-0.161609	-5.33133	2.36216e-07	1.57155e-06	6.43289	3.51039	CTSW	11	Down in P
ILMN_1756806	-1.80912	-0.0353677	-9.31307	1.0983e-17	1.26264e-15	29.575	3.50427	MCL1	1	Down in P
ILMN_1748751	-1.80891	-0.0672817	-4.24208	3.22307e-05	0.000125454	1.74206	3.50377	NLF2		Down in P
ILMN_1801584	-1.79512	0.0972386	-5.35652	2.08031e-07	1.40175e-06	6.55384	3.47044	CXCR4	2	Down in P
ILMN_1795762	-1.79303	-0.0946741	-6.89321	5.35344e-11	8.6277e-10	14.5478	3.46542	PLEK	2	Down in P
ILMN_3240144	-1.78721	-0.129296	-4.42905	1.47023e-05	6.2295e-05	2.48529	3.45147	HBA1	16	Down in P
ILMN_1712684	-1.7868	-0.0731297	-9.95448	1.30268e-19	3.41225e-17	33.9159	3.45049	FAM20C	7	Down in P
ILMN_1802205	-1.78582	-0.0724926	-8.95505	1.23594e-16	9.92788e-15	27.2071	3.44815	RHOB	2	Down in P
ILMN_1702691	-1.77269	-0.0761192	-7.06736	1.91172e-11	3.51104e-10	15.5483	3.41692	TNFAIP3	6	Down in P
ILMN_1720829	-1.77117	-0.0870847	-6.90941	4.82846e-11	7.87015e-10	14.6476	3.4133	ZFP36	19	Down in P
ILMN_1776181	-1.76934	-0.132183	-4.35954	1.97431e-05	8.04803e-05	2.20584	3.40897	BIRC3	11	Down in P
ILMN_1682799	-1.76917	-0.0490873	-8.46554	3.15016e-15	1.62854e-13	24.0418	3.40859	STAMBPL1	10	Down in P
ILMN_1705813	-1.7604	-0.136952	-5.19611	4.86959e-07	2.98233e-06	5.74888	3.38793	CFTR	7	Down in P
ILMN_1795158	-1.74761	-0.130681	-6.40259	8.63555e-10	1.05184e-08	11.8485	3.35802	FGR	1	Down in P
ILMN_2329927	-1.74639	-0.0308158	-4.87882	2.0437e-06	1.0737e-05	4.36924	3.35518	ABCG1	21	Down in P
ILMN_1808811	-1.7382	-0.0739856	-9.24562	1.73844e-17	1.81726e-15	29.1257	3.33618	SBNO2	19	Down in P
ILMN_1703955	-1.7376	-0.131639	-6.96862	3.41673e-11	5.82639e-10	14.9837	3.33479	FBXO32	8	Down in P
ILMN_1669362	-1.73717	-0.11309	-4.91565	1.69313e-06	9.06684e-06	4.54386	3.3338	IGFBP6	12	Down in P
ILMN_2414165	-1.73698	-0.0386827	-6.66714	2.01343e-10	2.81937e-09	13.263	3.33336	PRDM1	6	Down in P
ILMN_1652280	-1.73351	-0.0721192	-7.01078	2.7983e-11	4.91458e-10	15.1813	3.32535	FBXO32	8	Down in P
ILMN_3249501	-1.73256	0.00856651	-8.9703	1.64206e-16	1.25935e-14	26.9418	3.32317	ZNF697	1	Down in P
ILMN_1676213	-1.7319	-0.045635	-5.08482	7.82528e-07	4.56012e-06	5.28473	3.32165	SRPX2	X	Down in P
ILMN_1774207	-1.72955	-0.0467386	-7.34272	3.72963e-12	8.43283e-11	17.1395	3.31625	ANGPT2	8	Down in P
ILMN_1655930	-1.72521	-0.069383	-6.44781	7.27719e-10	9.06649e-09	12.0234	3.30628	ELL2		Down in P
ILMN_1683313	-1.72455	-0.0782061	-9.47781	3.55666e-18	4.8037e-16	30.6784	3.30477	ST3GAL1	8	Down in P
ILMN_1724686	-1.72289	-0.114213	-4.64776	5.74619e-06	2.7034e-05	3.3808	3.30096	CLDN1	3	Down in P
ILMN_1759513	-1.72213	-0.0522183	-7.99631	6.44403e-14	2.39875e-12	21.0947	3.29923	RND3	2	Down in P
ILMN_1655595	-1.71878	-0.0684384	-7.08642	1.70801e-11	3.1761e-10	15.6579	3.29158	SERPINE2	2	Down in P
ILMN_2172174	-1.71749	-0.0231105	-7.98608	6.87562e-14	2.54082e-12	21.0315	3.28864	NP	14	Down in P
ILMN_1784602	-1.7165	-0.0547218	-6.77962	1.02395e-10	1.55189e-09	13.9173	3.28638	CDKN1A	6	Down in P
ILMN_1716265	-1.70792	-0.0558557	-6.69805	1.64796e-10	2.37275e-09	13.4557	3.2669	PGM2L1	11	Down in P
ILMN_1679041	-1.70565	0.0251294	-8.99605	1.20133e-16	9.76172e-15	27.2427	3.26176	SLC3A2	11	Down in P
ILMN_1797875	-1.70496	-0.0908572	-7.36897	3.14737e-12	7.24511e-11	17.304	3.26019	ALOX5AP	13	Down in P
ILMN_1670926	-1.70428	-0.0530376	-7.4327	2.13773e-12	5.20351e-11	17.6807	3.25867	CHST15	10	Down in P
ILMN_2377669	-1.7014	-0.136652	-6.32569	1.32121e-09	1.5334e-08	11.4365	3.25217	CD247	1	Down in P
ILMN_1676924	-1.69935	-0.133593	-6.37568	1.00249e-09	1.19906e-08	11.704	3.24754	CD247	1	Down in P
ILMN_1762899	-1.69904	-0.0157223	-6.13559	3.72492e-09	3.8647e-08	10.4331	3.24685	EGR1	5	Down in P
ILMN_1671509	-1.69003	-0.0624919	-5.64946	5.20705e-08	4.06282e-07	7.90042	3.22663	CCL3	17	Down in P
ILMN_1747650	-1.68907	-0.0222959	-6.0121	7.59944e-09	7.24892e-08	9.74887	3.22448	BMP6	6	Down in P
ILMN_2186061	-1.68699	0.0119022	-7.17164	1.02973e-11	2.05435e-10	16.1502	3.21983	PFKFB3	10	Down in P
ILMN_2169152	-1.68436	-0.0509397	-7.14667	1.19479e-11	2.33781e-10	16.0056	3.21397	SRGN	10	Down in P
ILMN_1769201	-1.68405	-0.0218856	-6.51555	4.59639e-10	6.02146e-09	12.4599	3.21329	ELF3	1	Down in P
ILMN_1781565	-1.6791	-0.0350134	-9.14838	3.77427e-17	3.62282e-15	28.371	3.20229	MESDC1	15	Down in P
ILMN_1659027	-1.67831	-0.0394659	-9.56407	1.96436e-18	2.96832e-16	31.2595	3.20053	SLC2A1	1	Down in P
ILMN_2328094	-1.67735	0.0736266	-5.69021	4.01044e-08	3.22994e-07	8.14105	3.1984	DACT1	14	Down in P
ILMN_1659936	-1.66948	-0.0666026	-9.93561	1.48672e-19	3.65972e-17	33.7865	3.18099	PPP1R15A	19	Down in P
ILMN_1719250	-1.66819	-0.043714	-5.83149	1.87019e-08	1.63346e-07	8.87382	3.17815	SLC44A4	6	Down in P
ILMN_2401878	-1.66799	-0.0663525	-7.74219	3.44689e-13	1.05848e-11	19.4636	3.17771	DUSP10	1	Down in P
ILMN_1760347	-1.66747	-0.0672729	-7.37739	2.99097e-12	6.94798e-11	17.3536	3.17656	SRGN	10	Down in P
ILMN_1801068	-1.66683	0.06772	-5.69045	3.94933e-08	3.18408e-07	8.15467	3.17516	DACT1	14	Down in P
ILMN_2151281	-1.66416	-0.0816009	-6.7675	1.09792e-10	1.63478e-09	13.8495	3.16929	GABARAPL1	12	Down in P
ILMN_2109708	-1.65964	-0.150662	-7.62263	6.67426e-13	1.89336e-11	18.8149	3.15939	ECGF1	22	Down in P
ILMN_2410924	-1.65942	0.0172262	-8.17167	2.1076e-14	8.93506e-13	22.1856	3.15889	PLOD2	3	Down in P
ILMN_1741159	-1.65783	-0.0995274	-6.44144	7.10647e-10	8.89008e-09	12.0398	3.15541	MAP3K8	10	Down in P
ILMN_1745242	-1.65059	-0.0281743	-7.40751	2.57828e-12	6.07248e-11	17.5003	3.13963	PLSCR1	3	Down in P
ILMN_2124241	-1.64963	-0.122048	-5.31155	2.59252e-07	1.70181e-06	6.34277	3.13754	MUM1L1	X	Down in P
ILMN_2305225	-1.64769	-0.119655	-7.12349	1.37115e-11	2.62565e-10	15.8716	3.13331	NDRG4	16	Down in P
ILMN_1811364	-1.64437	-0.0617249	-5.95184	9.94135e-09	9.1566e-08	9.48405	3.12611	SGPP2		Down in P
ILMN_1701998	-1.64136	-0.0978804	-10.9312	1.24259e-22	9.4822e-20	40.7291	3.11959	AFAP1	4	Down in P
ILMN_2322375	-1.64081	-0.0601707	-6.68061	1.86498e-10	2.65268e-09	13.3382	3.11842	MAFF	22	Down in P
ILMN_2179778	-1.64029	-0.0673308	-6.44016	8.21874e-10	1.00975e-08	11.9089	3.11729	PHLDB2	3	Down in P
ILMN_1750181	-1.63925	-0.0674611	-6.62675	2.45363e-10	3.37363e-09	13.0689	3.11504	TESC	12	Down in P
ILMN_1762529	-1.63922	-0.0201118	-8.39652	5.02363e-15	2.4653e-13	23.5866	3.11497	SLC12A8	3	Down in P
ILMN_2131828	-1.63845	-0.119428	-4.69917	4.75144e-06	2.28183e-05	3.57373	3.1133	KIR3DL1	19	Down in P
ILMN_1769546	-1.63832	-0.0855769	-9.52605	2.55251e-18	3.67513e-16	31.0031	3.11303	RIN2	20	Down in P
ILMN_1663119	-1.63376	-0.104869	-5.68223	4.04455e-08	3.24713e-07	8.1298	3.1032	DSC2	18	Down in P
ILMN_1673113	-1.63276	-0.00743057	-7.13909	1.24984e-11	2.42994e-10	15.9617	3.10106	F2RL1	5	Down in P
ILMN_2391150	-1.63247	-0.0621017	-6.36324	1.07395e-09	1.27553e-08	11.6373	3.10043	FILIP1L	3	Down in P
ILMN_1709674	-1.62806	-0.0657125	-7.50273	1.48079e-12	3.78556e-11	18.0421	3.09096	GFPT2	5	Down in P
ILMN_1713751	-1.6271	-0.0597969	-8.42248	4.17069e-15	2.09385e-13	23.7677	3.08892	ADAM19	5	Down in P
ILMN_1723684	-1.62568	-0.0703238	-3.75617	0.000221769	0.000701955	-0.0683078	3.08587	DARC	1	Down in P
ILMN_1775380	-1.62208	-0.0158991	-9.42663	5.05295e-18	6.48052e-16	30.3347	3.07818	SMOX	20	Down in P
ILMN_1706021	-1.6193	0.0251893	-6.87255	6.74265e-11	1.0686e-09	14.3527	3.07227	TMPRSS4	11	Down in P
ILMN_1730906	-1.61806	-0.0345725	-6.36536	1.06138e-09	1.26257e-08	11.6487	3.06961	FILIP1L	3	Down in P
ILMN_1729216	-1.616	-0.106972	-5.1766	4.97818e-07	3.04639e-06	5.71661	3.06524	CRYAB	11	Down in P
ILMN_1660847	-1.61501	0.00930655	-9.26747	1.49834e-17	1.62182e-15	29.2711	3.06315	PFKFB3	10	Down in P
ILMN_1714335	-1.61269	-0.0634616	-5.6579	4.58035e-08	3.62767e-07	8.00989	3.05823	RDH10	8	Down in P
ILMN_1720623	-1.61208	-0.0510442	-6.4177	8.2238e-10	1.00975e-08	11.8998	3.05692	SYTL3	6	Down in P
ILMN_1767281	-1.61198	-0.0958908	-6.41013	8.33877e-10	1.01895e-08	11.8832	3.05671	PPBP	4	Down in P
ILMN_2068104	-1.60557	0.0255716	-3.98907	8.94381e-05	0.000312644	0.780027	3.04316	TFPI2	7	Down in P
ILMN_1746864	-1.59459	-0.117812	-6.81182	8.57696e-11	1.32491e-09	14.0901	3.02009	PSCDBP	2	Down in P
ILMN_1738816	-1.59255	-0.148131	-6.56902	3.40185e-10	4.55829e-09	12.7518	3.01582	FOXO1	13	Down in P
ILMN_1811258	-1.58792	-0.00985818	-8.34648	7.99211e-15	3.73014e-13	23.1386	3.00616	RELB	19	Down in P
ILMN_1719696	-1.58341	-0.0668184	-6.63223	2.39703e-10	3.30681e-09	13.0923	2.99677	PLD1	3	Down in P
ILMN_1701424	-1.58109	0.0315702	-5.32576	2.41869e-07	1.60426e-06	6.40943	2.99197	LAMC2	1	Down in P
ILMN_2401873	-1.58045	-0.0439062	-7.51061	1.67006e-12	4.17845e-11	17.9358	2.99064	DUSP10	1	Down in P
ILMN_1730977	-1.58036	-0.0425092	-5.63999	5.01836e-08	3.92569e-07	7.92188	2.99045	SLC44A4	6	Down in P
ILMN_1703123	-1.58016	-0.0388533	-7.22287	7.58379e-12	1.5812e-10	16.4478	2.99003	AXUD1	3	Down in P
ILMN_1663092	-1.57968	-0.0882926	-6.01098	7.2642e-09	6.95959e-08	9.78724	2.98903	CITED2	6	Down in P
ILMN_3243156	-1.57518	-0.161581	-5.20673	4.47527e-07	2.77536e-06	5.82555	2.97973	AHNAK2	14	Down in P
ILMN_1808047	-1.57493	-0.0198218	-10.1341	3.68637e-20	1.21929e-17	35.1522	2.97922	PHC2	1	Down in P
ILMN_2352190	-1.57254	-0.0330655	-8.46483	3.16479e-15	1.62854e-13	24.0373	2.97427	CLIP2	7	Down in P
ILMN_1695946	-1.56768	-0.109596	-4.89417	1.87412e-06	9.94191e-06	4.44751	2.96427	TRNP1	1	Down in P
ILMN_1806787	-1.56119	-0.0430362	-5.1226	6.6542e-07	3.94394e-06	5.44346	2.95097	CSDC2	22	Down in P
ILMN_1749078	-1.56024	-0.0306633	-7.01065	2.74693e-11	4.84106e-10	15.1977	2.94902	TIMP2	17	Down in P
ILMN_1812995	-1.55121	-0.0561686	-9.86785	2.38715e-19	5.36189e-17	33.3228	2.93063	CTSL1	9	Down in P
ILMN_1653292	-1.55068	-0.0126133	-5.91536	1.22422e-08	1.10557e-07	9.28416	2.92955	PFKFB4	3	Down in P
ILMN_1710514	-1.54925	-0.047024	-8.32351	7.92767e-15	3.71141e-13	23.1403	2.92664	BCL3	19	Down in P
ILMN_2105919	-1.54761	-0.0870987	-7.36097	3.34031e-12	7.59759e-11	17.2466	2.92333	FGF2	4	Down in P
ILMN_2309926	-1.5454	-0.101745	-6.41847	7.9067e-10	9.75521e-09	11.934	2.91885	ZDHHC14	6	Down in P
ILMN_3237946	-1.54495	-0.0568873	-9.3128	1.10032e-17	1.26264e-15	29.5732	2.91793	LOC100134134		Down in P
ILMN_1738578	-1.541	-0.0534785	-5.80637	2.14188e-08	1.85104e-07	8.74366	2.90996	FILIP1L	3	Down in P
ILMN_1746517	-1.54	-0.0551371	-4.38053	1.80685e-05	7.44695e-05	2.28982	2.90794	KYNU	2	Down in P
ILMN_1737514	-1.53687	-0.0282894	-4.50018	1.0876e-05	4.76836e-05	2.7728	2.90164	KYNU	2	Down in P
ILMN_2405254	-1.53659	-0.0776458	-5.48845	1.08674e-07	7.89061e-07	7.17935	2.90107	GRB7	17	Down in P
ILMN_1744963	-1.53425	-0.0835607	-8.28954	9.87388e-15	4.49836e-13	22.9259	2.89637	ERO1L	14	Down in P
ILMN_1794782	-1.53312	-0.0531371	-5.12206	6.43781e-07	3.83804e-06	5.46939	2.8941	ABCG1	21	Down in P
ILMN_3250067	-1.53267	-0.0704579	-6.98024	3.22155e-11	5.56821e-10	15.0417	2.89321	ANGPT2	8	Down in P
ILMN_2123743	-1.52968	-0.0848738	-6.65603	2.07745e-10	2.89288e-09	13.2304	2.88721	FCER1G	1	Down in P
ILMN_2371053	-1.52539	-0.0122504	-5.60475	6.02862e-08	4.63521e-07	7.74554	2.87865	EFNA1	1	Down in P
ILMN_2083469	-1.52415	-0.157711	-5.29512	2.79882e-07	1.82389e-06	6.26851	2.87617	IRS2	13	Down in P
ILMN_2363658	-1.52339	-0.0377227	-8.07232	3.97608e-14	1.5721e-12	21.566	2.87466	PXDN	2	Down in P
ILMN_1801616	-1.52017	-0.0711673	-8.95072	1.27232e-16	1.01136e-14	27.1787	2.86824	EMP1	12	Down in P
ILMN_1774077	-1.5143	-0.116169	-5.49188	1.05978e-07	7.71676e-07	7.20205	2.85659	GBP2	1	Down in P
ILMN_1786810	-1.51108	-0.123776	-4.08208	6.38849e-05	0.000230445	1.1117	2.85023	KIR2DL1	19	Down in P
ILMN_1711573	-1.51069	-0.085875	-5.45186	1.41392e-07	9.94896e-07	6.93791	2.84946	CD96	3	Down in P
ILMN_1801833	-1.50733	-0.0951216	-6.91606	5.69621e-11	9.13189e-10	14.5021	2.84284	ARHGAP24	4	Down in P
ILMN_1747355	-1.50269	-0.0558652	-5.69938	4.06581e-08	3.26076e-07	8.13697	2.83371	CCL3L1	17	Down in P
ILMN_1790228	-1.50233	-0.0452236	-8.86673	2.23087e-16	1.64481e-14	26.6296	2.833	FURIN	15	Down in P
ILMN_2415786	-1.50178	-0.168123	-5.98074	9.23791e-09	8.58642e-08	9.56435	2.83191	CD96	3	Down in P
ILMN_1723486	-1.50176	0.0151769	-4.80136	2.85575e-06	1.44319e-05	4.04459	2.83188	HK2	2	Down in P
ILMN_1667796	-1.49711	-0.095607	-4.37368	1.85992e-05	7.62863e-05	2.26239	2.82277	HBA2	16	Down in P
ILMN_1684349	-1.49684	-0.119982	-5.01631	1.06043e-06	5.99642e-06	4.9914	2.82224	IL2RB	22	Down in P
ILMN_2127842	-1.49173	-0.103945	-4.1452	4.79158e-05	0.000178494	1.36767	2.81226	HBA2	16	Down in P
ILMN_1811682	-1.49158	-0.0319865	-7.6618	5.23893e-13	1.52298e-11	19.0509	2.81196	CYLN2	7	Down in P
ILMN_1682775	-1.48932	-0.0708404	-4.74496	3.76549e-06	1.86044e-05	3.78608	2.80756	EDN1	6	Down in P
ILMN_1652185	-1.48406	-0.0599103	-5.97115	9.27517e-09	8.61056e-08	9.55392	2.79734	IL4R	16	Down in P
ILMN_1796712	-1.48084	-0.047072	-6.57341	3.31857e-10	4.45453e-09	12.7759	2.79111	S100A10	1	Down in P
ILMN_1792538	-1.47803	-0.127558	-4.9986	1.152e-06	6.43553e-06	4.91214	2.78569	CD7	17	Down in P
ILMN_1702911	-1.47532	0.00540087	-7.81518	2.01639e-13	6.57566e-12	19.9819	2.78045	PKIG	20	Down in P
ILMN_2087646	-1.47179	-0.0554852	-5.66059	4.6423e-08	3.66533e-07	8.00037	2.77366	HLX	1	Down in P
ILMN_1685580	-1.47102	-0.090552	-8.95369	1.2473e-16	9.96662e-15	27.1981	2.77218	CBLB	3	Down in P
ILMN_1752647	-1.4632	-0.0661861	-4.83658	2.57053e-06	1.31253e-05	4.15591	2.75719	KLRC1	12	Down in P
ILMN_1682993	-1.46189	-0.137288	-4.9522	1.42974e-06	7.78478e-06	4.70552	2.75469	NKG7	19	Down in P
ILMN_2384140	-1.45933	-0.092564	-4.13181	5.20098e-05	0.000192244	1.30134	2.7498	KLRC1	12	Down in P
ILMN_1772359	-1.45156	-0.115788	-7.04401	2.19404e-11	3.98162e-10	15.4144	2.73504	LAPTM5	1	Down in P
ILMN_2375879	-1.44751	-0.0297089	-6.48183	5.75824e-10	7.39127e-09	12.245	2.72737	VEGFA	6	Down in P
ILMN_1695604	-1.44705	-0.0226229	-7.50978	1.43617e-12	3.69627e-11	18.0723	2.7265	DCBLD1	6	Down in P
ILMN_1733756	-1.44524	0.0342111	-4.90366	1.80379e-06	9.60217e-06	4.48426	2.72307	COL12A1	6	Down in P
ILMN_2046730	-1.44439	-0.0441402	-6.5178	4.53868e-10	5.95609e-09	12.4722	2.72148	S100A10	1	Down in P
ILMN_1694757	-1.43748	0.0194171	-7.23433	7.63162e-12	1.589e-10	16.4461	2.70848	CTSL1	9	Down in P
ILMN_1724211	-1.43434	0.00426594	-6.43771	7.10343e-10	8.89008e-09	12.0379	2.70258	GPRC5C	17	Down in P
ILMN_2068257	-1.43233	-0.0268054	-6.4802	5.85422e-10	7.50186e-09	12.2288	2.69882	MXRA8	1	Down in P
ILMN_1714602	-1.43155	-0.0969751	-7.57848	8.76118e-13	2.37501e-11	18.5497	2.69737	CD86	3	Down in P
ILMN_1807919	-1.43035	-0.0588273	-6.85744	7.08082e-11	1.11525e-09	14.2805	2.69512	TNS1	2	Down in P
ILMN_2374036	-1.4298	-0.0523039	-9.61859	1.34833e-18	2.14356e-16	31.6278	2.69409	CTSL1	9	Down in P
ILMN_1732967	-1.42544	-0.0534162	-9.40671	5.79187e-18	7.12868e-16	30.2012	2.68596	KIAA1949	6	Down in P
ILMN_1696463	-1.42324	-0.107815	-6.29882	1.60435e-09	1.83138e-08	11.2523	2.68186	SPI1	11	Down in P
ILMN_2387995	-1.41971	-0.0234279	-6.36126	1.10795e-09	1.30805e-08	11.6087	2.67531	ANTXR1	2	Down in P
ILMN_3286809	-1.41934	0.020389	-5.34729	2.17666e-07	1.45958e-06	6.51034	2.67463	LOC100131139		Down in P
ILMN_2407389	-1.41917	-0.064152	-5.19513	4.5399e-07	2.80631e-06	5.80427	2.67432	GPNMB	7	Down in P
ILMN_1710284	-1.41663	0.0785649	-6.25657	2.02007e-09	2.23732e-08	11.0291	2.66961	HES1	3	Down in P
ILMN_2232854	-1.41615	-0.066464	-7.29355	5.01588e-12	1.09804e-10	16.851	2.66872	FAP	2	Down in P
ILMN_1754538	-1.41521	-0.0315349	-7.43041	2.16777e-12	5.26824e-11	17.6671	2.66699	C10ORF58	10	Down in P
ILMN_1801307	-1.41488	-0.00863493	-5.08067	7.8337e-07	4.56328e-06	5.28136	2.66638	TNFSF10	3	Down in P
ILMN_1780894	-1.41469	-0.0106336	-5.66447	4.48911e-08	3.56281e-07	8.03079	2.66603	ANTXR1	2	Down in P
ILMN_3248591	-1.41374	-0.0162009	-5.03389	9.76504e-07	5.57136e-06	5.07033	2.66427	LTBP2	14	Down in P
ILMN_2407799	-1.41045	0.0115843	-9.2441	2.35844e-17	2.36806e-15	28.836	2.6582	IL24	1	Down in P
ILMN_1769876	-1.41003	-0.0492869	-7.49352	1.47519e-12	3.77759e-11	18.042	2.65743	TBC1D2	9	Down in P
ILMN_1785202	-1.4078	-0.105755	-6.16163	3.23593e-09	3.40833e-08	10.5693	2.65332	STAT4	2	Down in P
ILMN_3248551	-1.40275	-0.0642341	-3.81931	0.00017262	0.000561492	0.163331	2.64405	C2CD4B	15	Down in P
ILMN_1721818	-1.39727	0.0297162	-5.10562	6.96062e-07	4.10959e-06	5.39456	2.63403	CLDN10	13	Down in P
ILMN_1757732	-1.39668	-0.0919553	-7.29288	5.03622e-12	1.09804e-10	16.8468	2.63294	OSGIN2	8	Down in P
ILMN_1728885	-1.39591	-0.0838671	-4.58335	7.65905e-06	3.47791e-05	3.10702	2.63155	KIAA1644		Down in P
ILMN_1662843	-1.39307	-0.0921195	-6.1728	3.32949e-09	3.49241e-08	10.5498	2.62636	CD53	1	Down in P
ILMN_1671928	-1.38868	-0.0937328	-6.17984	2.93186e-09	3.1269e-08	10.6648	2.61839	PROS1	3	Down in P
ILMN_1801077	-1.38692	-0.0540716	-6.90511	4.95094e-11	8.03842e-10	14.6232	2.6152	PLIN2	9	Down in P
ILMN_2406169	-1.38354	0.0120511	-7.56468	9.53737e-13	2.56569e-11	18.467	2.60908	PKIG	20	Down in P
ILMN_1794677	-1.38219	-0.106914	-7.37602	3.0159e-12	6.99524e-11	17.3455	2.60664	TMC6	17	Down in P
ILMN_2052208	-1.38104	-0.0813183	-4.6768	4.99593e-06	2.38275e-05	3.51135	2.60455	GADD45A	1	Down in P
ILMN_1704753	-1.38088	-0.0562624	-6.9218	4.49223e-11	7.39805e-10	14.7177	2.60428	EPAS1	2	Down in P
ILMN_1660364	-1.3779	-0.112835	-5.81217	2.17539e-08	1.87258e-07	8.73201	2.59889	PSCD4	22	Down in P
ILMN_1677200	-1.37759	-0.0908336	-6.23784	2.1385e-09	2.34636e-08	10.9702	2.59835	CYFIP2	5	Down in P
ILMN_2282641	-1.3772	-0.0659873	-6.98063	3.18471e-11	5.51077e-10	15.0521	2.59764	TBXAS1	7	Down in P
ILMN_1721833	-1.37517	-0.030179	-8.29865	9.30959e-15	4.27961e-13	22.9834	2.59399	IER5	1	Down in P
ILMN_1672589	-1.37446	-0.0339581	-8.39544	4.97244e-15	2.45597e-13	23.5959	2.59271	SEMA4B	15	Down in P
ILMN_3237368	-1.36972	-0.0304406	-10.0402	7.1397e-20	2.0955e-17	34.5048	2.5842	LOC644132	17	Down in P
ILMN_1693014	-1.36673	-0.0579485	-9.21516	2.13803e-17	2.16097e-15	28.9233	2.57886	CEBPB	20	Down in P
ILMN_2071641	-1.36588	-0.0437384	-7.29289	4.98206e-12	1.09405e-10	16.8568	2.57734	KCNK1	1	Down in P
ILMN_1789007	-1.36483	-0.116141	-4.9867	1.21777e-06	6.74368e-06	4.85902	2.57546	APOC1	19	Down in P
ILMN_1801226	-1.3609	-0.0430991	-9.01527	8.2498e-17	7.15389e-15	27.6024	2.56846	DOCK6	19	Down in P
ILMN_1749150	-1.35946	-0.0496769	-3.41632	0.00075913	0.00211249	-1.20576	2.5659	RXFP1	4	Down in P
ILMN_1812096	-1.3585	0.0110621	-5.00943	1.15765e-06	6.45999e-06	4.91385	2.56419	CADM4	19	Down in P
ILMN_1714861	-1.35797	-0.101104	-7.12901	1.32694e-11	2.55704e-10	15.9035	2.56324	CD68	17	Down in P
ILMN_1703593	-1.35793	0.0128904	-6.80113	9.04593e-11	1.38892e-09	14.0376	2.56317	BAIAP2L1	7	Down in P
ILMN_1800317	-1.35633	-0.0660869	-5.97463	8.8116e-09	8.26991e-08	9.60061	2.56033	WNT5A	3	Down in P
ILMN_1699829	-1.35505	-0.0193406	-7.4826	1.57702e-12	4.00474e-11	17.977	2.55806	CTGF	6	Down in P
ILMN_1699071	-1.35124	-0.0510694	-7.32693	4.05806e-12	9.06795e-11	17.0565	2.55132	C21ORF7	21	Down in P
ILMN_1814799	-1.34994	-0.0615215	-4.36135	1.98034e-05	8.07049e-05	2.20674	2.54901	S100A13	1	Down in P
ILMN_1761281	-1.34992	-0.0861367	-3.84286	0.000157779	0.000518079	0.247478	2.54898	LOC441019	4	Down in P
ILMN_1718565	-1.34846	-0.0729441	-5.33484	2.30521e-07	1.53768e-06	6.45487	2.54639	CDKN1C	11	Down in P
ILMN_1683494	-1.34788	-0.0767044	-3.74638	0.000228333	0.000720749	-0.0604727	2.54538	TMEM154	4	Down in P
ILMN_1758418	-1.34691	-0.0946877	-6.17651	3.15765e-09	3.3374e-08	10.5973	2.54366	TNFSF13B	13	Down in P
ILMN_2082324	-1.34546	-0.0576905	-8.31233	9.60294e-15	4.38803e-13	22.9582	2.54112	SLC36A4	11	Down in P
ILMN_2041190	-1.34539	-0.0313	-6.42284	7.7167e-10	9.54394e-09	11.9576	2.54098	F2RL1	5	Down in P
ILMN_1679133	-1.34149	-0.0357961	-8.08083	3.76634e-14	1.49692e-12	21.6189	2.53414	SERPINB1	6	Down in P
ILMN_1691410	-1.34146	-0.0290419	-5.50668	9.84133e-08	7.2003e-07	7.27331	2.53408	BAMBI	10	Down in P
ILMN_1770293	-1.34112	-0.071889	-5.74312	2.98553e-08	2.48177e-07	8.42403	2.53347	KLF5	13	Down in P
ILMN_1728478	-1.34011	-0.0662515	-6.77437	1.05537e-10	1.59004e-09	13.8879	2.53171	CXCL16	17	Down in P
ILMN_1787461	-1.33813	-0.0613747	-4.33479	2.19097e-05	8.85322e-05	2.10722	2.52824	RUNX3	1	Down in P
ILMN_1673773	-1.33349	-0.0526199	-7.18354	1.04321e-11	2.07852e-10	16.1424	2.52012	GALNTL4	11	Down in P
ILMN_2331082	-1.33163	-0.051193	-5.47387	1.1687e-07	8.41351e-07	7.10864	2.51687	MS4A7	11	Down in P
ILMN_1737314	-1.33129	-0.0940327	-5.31272	2.56856e-07	1.68972e-06	6.35096	2.51627	BCL6	3	Down in P
ILMN_1708534	-1.33061	-0.0301183	-5.93308	1.09766e-08	1.00374e-07	9.38835	2.51509	PAX8	2	Down in P
ILMN_1782050	-1.33031	-0.129018	-5.45674	1.26286e-07	9.01062e-07	7.03338	2.51457	CEBPD	8	Down in P
ILMN_2362034	-1.32956	0.0236326	-7.61942	8.17997e-13	2.23733e-11	18.6257	2.51326	BICD1	12	Down in P
ILMN_1737406	-1.32905	-0.102692	-4.6092	6.73628e-06	3.10039e-05	3.22681	2.51237	KLF6	10	Down in P
ILMN_1668063	-1.32866	-0.0812758	-4.15209	4.67292e-05	0.000174543	1.39177	2.51169	FCN1	9	Down in P
ILMN_1854469	-1.32801	-0.0193677	-7.65864	5.34248e-13	1.54719e-11	19.0318	2.51056	HS.100261	10	Down in P
ILMN_1686664	-1.32794	-0.096417	-4.07603	6.33194e-05	0.000229055	1.10495	2.51044	MT2A	16	Down in P
ILMN_2348788	-1.32665	-0.0388699	-5.65249	4.7085e-08	3.71375e-07	7.9833	2.50819	CD44	11	Down in P
ILMN_1763638	-1.32593	0.0131659	-7.31067	4.47608e-12	9.91494e-11	16.9611	2.50694	BCAR3	1	Down in P
ILMN_1663916	-1.32429	-0.110276	-5.8877	1.39379e-08	1.24397e-07	9.15767	2.5041	ARHGAP9	12	Down in P
ILMN_2086105	-1.32342	0.00147788	-6.0734	5.29488e-09	5.22369e-08	10.0942	2.50259	SPRY4	5	Down in P
ILMN_1791771	-1.32313	-0.07015	-6.33739	1.29883e-09	1.50973e-08	11.4566	2.50207	HCK	20	Down in P
ILMN_2405078	-1.32261	-0.0746159	-6.45492	6.89062e-10	8.65553e-09	12.0729	2.50118	OSBPL8	12	Down in P
ILMN_3251145	-1.31983	-0.0472322	-5.84463	1.95621e-08	1.70215e-07	8.8481	2.49637	LDHA	11	Down in P
ILMN_1739840	-1.31846	-0.0422756	-9.11409	4.23888e-17	3.99344e-15	28.2537	2.49401	LRRC8A	9	Down in P
ILMN_1665964	-1.31749	-0.0801349	-8.58005	1.48856e-15	8.73785e-14	24.7743	2.49231	GAB2	11	Down in P
ILMN_1752478	-1.3153	-0.0386852	-5.00138	1.13715e-06	6.36655e-06	4.92455	2.48853	DHRS3	1	Down in P
ILMN_2413808	-1.31467	-0.103715	-6.22643	2.29e-09	2.49643e-08	10.9044	2.48745	CD53	1	Down in P
ILMN_1718863	-1.31418	-0.0732712	-6.94702	3.87703e-11	6.50233e-10	14.8609	2.4866	KCNK1	1	Down in P
ILMN_1766054	-1.31141	-0.083386	-6.49968	5.02451e-10	6.5263e-09	12.3736	2.48183	ABCA1	9	Down in P
ILMN_2411282	-1.31137	-0.0327218	-8.03461	5.05414e-14	1.93324e-12	21.3318	2.48177	QSOX1	1	Down in P
ILMN_1803510	-1.31099	-0.0313262	-8.66302	8.62009e-16	5.41398e-14	25.3082	2.48113	LOC650803		Down in P
ILMN_1720048	-1.30891	-0.0729485	-5.41903	1.52281e-07	1.06172e-06	6.85337	2.47754	CCL2	17	Down in P
ILMN_1669781	-1.3067	-0.059332	-5.06377	8.50953e-07	4.91901e-06	5.20241	2.47375	PRLR	5	Down in P
ILMN_1655077	-1.30522	-0.044872	-5.93839	1.06732e-08	9.78345e-08	9.41543	2.47121	PRDM1	6	Down in P
ILMN_1766275	-1.30457	-0.0642427	-7.1047	1.59499e-11	2.98684e-10	15.7266	2.4701	PIK3CD	1	Down in P
ILMN_1794017	-1.30403	-0.0276756	-9.88867	2.06423e-19	4.84681e-17	33.4652	2.46917	SERTAD1	19	Down in P
ILMN_1778240	-1.30248	-0.116704	-5.93493	1.09273e-08	9.99838e-08	9.3931	2.46653	GFOD1	6	Down in P
ILMN_1801205	-1.30053	-0.0717668	-4.86427	2.14412e-06	1.11913e-05	4.31822	2.4632	GPNMB	7	Down in P
ILMN_1717313	-1.29964	-0.0336847	-6.53822	4.26603e-10	5.60794e-09	12.5359	2.46168	NFKBIE	6	Down in P
ILMN_1772910	-1.29959	-0.137392	-3.94459	0.000106481	0.000363724	0.616185	2.46158	GAS1	9	Down in P
ILMN_2317658	-1.29689	-0.0409978	-9.00321	8.94639e-17	7.62792e-15	27.5231	2.45698	SLC3A2	11	Down in P
ILMN_1723962	-1.2953	0.00374585	-7.93328	9.59943e-14	3.39136e-12	20.7059	2.45428	LXN	3	Down in P
ILMN_3241657	-1.29462	-0.0240092	-7.94435	8.95203e-14	3.23758e-12	20.774	2.45312	TMEM204	16	Down in P
ILMN_2351298	-1.29445	-0.0544769	-6.6886	1.72554e-10	2.47046e-09	13.4105	2.45283	WIPF1	2	Down in P
ILMN_1760027	-1.2943	-0.110796	-6.11115	4.24929e-09	4.33507e-08	10.3057	2.45259	WAS	X	Down in P
ILMN_1775822	-1.29373	-0.0224161	-6.26375	2.0981e-09	2.30701e-08	10.9978	2.45161	PDGFB	22	Down in P
ILMN_1715693	-1.29091	0.0427842	-6.70027	1.62727e-10	2.34517e-09	13.4682	2.44683	LOC440160		Down in P
ILMN_1900520	-1.29041	-0.0629327	-8.46077	3.24969e-15	1.66432e-13	24.0114	2.44598	HS.12876	6	Down in P
ILMN_1886655	-1.29001	-0.089922	-5.44366	1.35816e-07	9.58751e-07	6.96412	2.44529	HS.554324	7	Down in P
ILMN_2198878	-1.28844	-0.115037	-6.42337	7.74768e-10	9.56676e-09	11.9542	2.44263	INPP4B	4	Down in P
ILMN_1694075	-1.287	-0.0708179	-4.35865	1.98173e-05	8.07398e-05	2.20228	2.4402	GADD45A	1	Down in P
ILMN_2138765	-1.28469	-0.0600458	-6.9556	3.6873e-11	6.23206e-10	14.9097	2.4363	PLIN2	9	Down in P
ILMN_1681283	-1.2846	0.0274319	-7.14352	1.21738e-11	2.37591e-10	15.9873	2.43614	HIF1A	14	Down in P
ILMN_1782305	-1.28412	-0.0381278	-3.34686	0.000957401	0.00259351	-1.39132	2.43533	NR4A2	2	Down in P
ILMN_1740015	-1.28164	-0.115433	-5.818	2.00637e-08	1.73885e-07	8.80598	2.43116	CD14	5	Down in P
ILMN_1736911	-1.28065	-0.0412223	-5.48634	1.08951e-07	7.90311e-07	7.17542	2.42948	TMOD1	9	Down in P
ILMN_1682081	-1.27759	-0.045168	-7.04426	2.27708e-11	4.11763e-10	15.3814	2.42434	RNF19B	1	Down in P
ILMN_1735014	-1.27681	-0.110905	-4.67216	5.10002e-06	2.42406e-05	3.49171	2.42302	KLF6	10	Down in P
ILMN_1760778	-1.2767	-0.0563157	-6.8934	5.30015e-11	8.55083e-10	14.557	2.42285	ENG	9	Down in P
ILMN_1763452	-1.27609	-0.0933326	-5.476	1.1564e-07	8.33683e-07	7.11881	2.42182	EVI2B	17	Down in P
ILMN_1771599	-1.27441	0.00241179	-7.96087	8.06461e-14	2.94455e-12	20.8758	2.41899	PLOD2	3	Down in P
ILMN_1751559	-1.27396	-0.0318358	-7.56893	9.29132e-13	2.51426e-11	18.4925	2.41824	C16ORF30		Down in P
ILMN_1752249	-1.27145	-0.0608109	-7.29124	5.03176e-12	1.09804e-10	16.8472	2.41404	FAM38A	16	Down in P
ILMN_2083946	-1.2698	0.0180678	-5.68961	4.18449e-08	3.34365e-07	8.10575	2.41128	TGFA	2	Down in P
ILMN_1690846	-1.2685	-0.0585825	-6.3607	1.08912e-09	1.29054e-08	11.6237	2.40911	LOC642412	1	Down in P
ILMN_3240626	-1.26656	-0.0059022	-6.77142	1.0915e-10	1.62681e-09	13.8562	2.40588	LOC100134424		Down in P
ILMN_1662799	-1.26311	-0.0835504	-5.62514	5.53304e-08	4.29747e-07	7.83007	2.40013	GPSM3	6	Down in P
ILMN_1691413	-1.26264	0.0287909	-3.67132	0.000303033	0.000927575	-0.360723	2.39935	NNAT	20	Down in P
ILMN_2121816	-1.26177	-0.033686	-6.23671	2.15174e-09	2.35749e-08	10.9642	2.3979	GPR137B	1	Down in P
ILMN_1679826	-1.25977	-0.113847	-5.18414	4.78592e-07	2.9358e-06	5.75366	2.39457	CST7	20	Down in P
ILMN_1736048	-1.25937	-0.0346236	-10.5676	1.69686e-21	8.93016e-19	38.1677	2.39391	ELL	19	Down in P
ILMN_2384122	-1.25602	0.0172489	-6.57665	3.25826e-10	4.38128e-09	12.7937	2.38835	GPR56	16	Down in P
ILMN_1694147	-1.25582	-0.0274476	-7.19878	8.75831e-12	1.78464e-10	16.3077	2.38803	PUS3	11	Down in P
ILMN_1768227	-1.25577	-0.0471192	-4.44128	1.39536e-05	5.94734e-05	2.53488	2.38794	DCN	12	Down in P
ILMN_3236381	-1.25458	-0.0430675	-6.15244	3.42115e-09	3.57383e-08	10.5162	2.38597	LOC727882	1	Down in P
ILMN_1656837	-1.25278	-0.0589572	-5.43498	1.40702e-07	9.90499e-07	6.92941	2.383	RBP1	3	Down in P
ILMN_1659158	-1.25214	-0.0663456	-5.26054	3.34532e-07	2.13357e-06	6.09867	2.38195	SAMD3	6	Down in P
ILMN_1766539	-1.2519	-0.0166424	-7.1347	1.28289e-11	2.48786e-10	15.9363	2.38155	LOC643319	8	Down in P
ILMN_2380938	-1.25104	-0.0467513	-4.63887	5.92338e-06	2.77564e-05	3.34947	2.38014	SYT7	11	Down in P
ILMN_2371055	-1.25007	-0.0338712	-5.44437	1.34291e-07	9.49677e-07	6.97426	2.37853	EFNA1	1	Down in P
ILMN_1727098	-1.24933	-0.059671	-6.35828	1.1419e-09	1.34162e-08	11.5804	2.37731	PPP1R16B	20	Down in P
ILMN_1763260	-1.24876	0.0181157	-7.21803	7.80675e-12	1.61884e-10	16.4197	2.37638	HIF1A	14	Down in P
ILMN_1676099	-1.24732	-0.0238245	-5.64896	4.79417e-08	3.77352e-07	7.96592	2.374	SPON2	4	Down in P
ILMN_1751161	-1.24664	0.00020393	-4.70641	4.37828e-06	2.12536e-05	3.63708	2.37288	COL7A1	3	Down in P
ILMN_1673522	-1.2455	-0.0420854	-3.90735	0.000123515	0.000416502	0.478958	2.371	MOCOS	18	Down in P
ILMN_1726456	-1.24369	-0.0323611	-10.6141	1.21702e-21	6.87929e-19	38.4934	2.36804	SLC3A2	11	Down in P
ILMN_2319292	-1.2432	-0.0502658	-5.16262	5.32253e-07	3.22863e-06	5.65247	2.36723	PAX8	2	Down in P
ILMN_1740938	-1.24155	-0.0674559	-6.11763	4.10363e-09	4.21886e-08	10.3394	2.36453	APOE	19	Down in P
ILMN_1684836	-1.24132	-0.0549605	-6.32376	1.34406e-09	1.55874e-08	11.4207	2.36414	AKAP12	6	Down in P
ILMN_1779448	-1.24076	-0.0446991	-4.91253	1.71767e-06	9.17895e-06	4.53011	2.36323	EFHD1	2	Down in P
ILMN_1691892	-1.23989	-0.045152	-8.02041	5.53085e-14	2.0894e-12	21.2439	2.36181	TAGLN2	1	Down in P
ILMN_1815445	-1.23769	-0.0369463	-8.74901	4.88106e-16	3.29622e-14	25.8641	2.3582	IDS	X	Down in P
ILMN_1679460	-1.2372	-0.025724	-8.40188	4.76878e-15	2.37072e-13	23.6368	2.35741	PPFIBP1	12	Down in P
ILMN_1696360	-1.23478	-0.0658367	-7.64538	5.79914e-13	1.67309e-11	18.9519	2.35345	CTSB	8	Down in P
ILMN_1732609	-1.23463	-0.0496245	-9.60252	1.50663e-18	2.34634e-16	31.5191	2.35321	KIAA1539	9	Down in P
ILMN_1682778	-1.2326	-0.0486162	-6.18842	2.81556e-09	3.01603e-08	10.7047	2.3499	MXRA8	1	Down in P
ILMN_1664176	-1.23058	-0.0224707	-4.95511	1.41054e-06	7.68925e-06	4.71845	2.34661	FBLN5	14	Down in P
ILMN_1726597	-1.22902	-0.0191225	-5.0129	1.08374e-06	6.1146e-06	4.97162	2.34408	FAM65B	6	Down in P
ILMN_1784706	-1.22836	-0.0603941	-5.30821	2.69311e-07	1.76178e-06	6.31036	2.343	GABRE	X	Down in P
ILMN_1674983	-1.22639	0.0186511	-6.77191	1.07041e-10	1.60477e-09	13.8742	2.33981	LOC387841	12	Down in P
ILMN_1736178	-1.22583	-0.0563502	-5.51996	9.20721e-08	6.80157e-07	7.33742	2.3389	AEBP1	7	Down in P
ILMN_1794598	-1.22548	0.0198592	-6.39736	9.26966e-10	1.12014e-08	11.7836	2.33832	SCHIP1	3	Down in P
ILMN_2392043	-1.22417	-0.102041	-5.23682	4.01072e-07	2.5097e-06	5.9337	2.33622	SPI1	11	Down in P
ILMN_1799134	-1.22307	-0.098394	-3.87432	0.000141845	0.000470616	0.354812	2.33442	KLRD1	12	Down in P
ILMN_2399363	-1.2226	-0.0898	-5.25926	3.61695e-07	2.28958e-06	6.0316	2.33366	CLEC4A	12	Down in P
ILMN_2223941	-1.22217	-0.0346769	-5.00649	1.11027e-06	6.24124e-06	4.94745	2.33298	FBLN5	14	Down in P
ILMN_2120555	-1.22152	-0.140101	-4.08198	6.21722e-05	0.0002256	1.12444	2.33193	ADCY1	7	Down in P
ILMN_1669376	-1.21829	-0.0671589	-7.61388	7.0445e-13	1.97272e-11	18.7623	2.32671	DRAM1	12	Down in P
ILMN_1676563	-1.21777	-0.0515524	-6.81668	8.26904e-11	1.28124e-09	14.1249	2.32588	HTRA1	10	Down in P
ILMN_2062701	-1.21766	-0.132691	-4.02312	7.81785e-05	0.000276258	0.906538	2.32569	GAS1	9	Down in P
ILMN_2352090	-1.21683	0.00517118	-5.81784	2.00805e-08	1.73932e-07	8.80518	2.32436	GPRC5C	17	Down in P
ILMN_1689378	-1.21338	0.00541106	-5.60175	6.1741e-08	4.73751e-07	7.72407	2.31881	CCRN4L	4	Down in P
ILMN_2317923	-1.21241	0.0184009	-4.37742	1.84394e-05	7.56917e-05	2.27156	2.31724	TMEM132A	11	Down in P
ILMN_1788931	-1.20881	-0.139641	-4.41882	1.57146e-05	6.60158e-05	2.42805	2.31147	DOCK8	9	Down in P
ILMN_1729288	-1.20623	0.0455266	-3.61922	0.000364113	0.0010922	-0.533171	2.30735	C1QTNF6	22	Down in P
ILMN_2088124	-1.20599	-0.123057	-3.3831	0.000843726	0.00231934	-1.31204	2.30696	TMEM154	4	Down in P
ILMN_1805737	-1.20402	-0.0525336	-6.60111	2.83745e-10	3.85621e-09	12.9278	2.3038	PFKP	10	Down in P
ILMN_3251550	-1.20379	-0.0204346	-6.08949	4.80173e-09	4.80236e-08	10.1883	2.30344	PHLDA1	12	Down in P
ILMN_1786720	-1.20274	-0.000258515	-4.18091	4.14337e-05	0.000156836	1.50482	2.30177	PROM1	4	Down in P
ILMN_1783156	-1.20269	-0.0183555	-7.41463	2.38604e-12	5.69886e-11	17.5737	2.30168	LOC650832		Down in P
ILMN_1873621	-1.20258	-0.0177537	-5.14502	5.77088e-07	3.47436e-06	5.57421	2.30151	NTN1	17	Down in P
ILMN_2157075	-1.19974	-0.0532057	-7.69164	4.35446e-13	1.30216e-11	19.2312	2.29698	LRCH4	7	Down in P
ILMN_1769911	-1.1953	-0.137275	-4.86661	2.12123e-06	1.10941e-05	4.32847	2.28992	SLC38A1	12	Down in P
ILMN_1721651	-1.19519	-0.0260742	-7.60187	7.58611e-13	2.09745e-11	18.6901	2.28975	LOC646463		Down in P
ILMN_2330787	-1.19407	-0.0224472	-7.02343	2.47685e-11	4.43682e-10	15.2965	2.28797	FRMD6	14	Down in P
ILMN_1906187	-1.1908	-0.0236004	-5.59603	6.35537e-08	4.84978e-07	7.69582	2.2828	HS.576106	10	Down in P
ILMN_1674633	-1.19025	-5.10917e-05	-6.74243	1.26798e-10	1.86614e-09	13.7097	2.28192	UBE2H	7	Down in P
ILMN_1699695	-1.18961	-0.0608546	-6.24277	2.08174e-09	2.29232e-08	10.9962	2.28092	TNFRSF21	6	Down in P
ILMN_2167805	-1.18793	-0.0312166	-4.21958	3.53617e-05	0.000136407	1.65446	2.27826	LUM	12	Down in P
ILMN_1873620	-1.1871	-0.0523924	-6.36359	1.10901e-09	1.30805e-08	11.6097	2.27694	HS.568777	10	Down in P
ILMN_2258816	-1.18602	-0.0762853	-4.28879	2.706e-05	0.000107048	1.91244	2.27523	SAMD3	6	Down in P
ILMN_1733811	-1.18449	-0.0637319	-6.21973	2.36041e-09	2.56768e-08	10.8746	2.27282	JUP	17	Down in P
ILMN_1769282	-1.18437	-0.0234223	-7.24109	6.79987e-12	1.43342e-10	16.554	2.27265	FRMD6	14	Down in P
ILMN_1689146	-1.18262	-0.00638603	-4.47501	1.20745e-05	5.2293e-05	2.67215	2.26989	GABRP	5	Down in P
ILMN_1707748	-1.18053	-0.0310603	-6.02699	6.67029e-09	6.46362e-08	9.86969	2.26661	PIM3		Down in P
ILMN_2100437	-1.17979	-0.0808795	-3.99289	8.81014e-05	0.000308395	0.79418	2.26544	HBB	11	Down in P
ILMN_2390310	-1.17812	-0.077104	-5.35368	2.11725e-07	1.42476e-06	6.53805	2.26281	C17ORF91	17	Down in P
ILMN_1768958	-1.17662	-0.0447377	-4.36263	2.01164e-05	8.18494e-05	2.19342	2.26046	RASGRP1	15	Down in P
ILMN_1688642	-1.1764	-0.051455	-5.61335	5.7464e-08	4.44283e-07	7.79136	2.26012	LAMC3	9	Down in P
ILMN_1735231	-1.1757	-0.0281579	-9.01009	8.72989e-17	7.48514e-15	27.5478	2.25903	ZSWIM4	19	Down in P
ILMN_1721316	-1.17379	-0.0271067	-5.19045	5.00246e-07	3.05757e-06	5.81872	2.25603	TNFRSF10A	8	Down in P
ILMN_2147517	-1.17304	-0.00833755	-7.26116	6.0287e-12	1.28866e-10	16.6712	2.25486	CD58	1	Down in P
ILMN_2308950	-1.17221	-0.0539996	-6.26854	1.83147e-09	2.05077e-08	11.1218	2.25357	AKAP12	6	Down in P
ILMN_1794056	-1.17203	-5.30974e-05	-5.48022	1.13685e-07	8.21136e-07	7.13559	2.25328	DNAJB5	9	Down in P
ILMN_1785268	-1.17113	0.0098131	-6.07913	5.04704e-09	5.02793e-08	10.1393	2.25189	CD58	1	Down in P
ILMN_2233366	-1.16762	-0.0174437	-8.02316	5.43509e-14	2.05832e-12	21.2609	2.24641	ASAP1	8	Down in P
ILMN_3245707	-1.16684	-0.0845432	-3.62171	0.00036082	0.00108296	-0.524716	2.2452	RIMKLB	12	Down in P
ILMN_1673953	-1.16667	-0.0619777	-7.00504	2.75967e-11	4.85791e-10	15.1914	2.24493	HRH1	3	Down in P
ILMN_1665859	-1.1657	-0.010769	-6.95585	3.78515e-11	6.38257e-10	14.8863	2.24343	RAB27A	15	Down in P
ILMN_2075927	-1.16474	-0.0428581	-10.2971	1.1651e-20	4.80589e-18	36.2804	2.24193	STK40	1	Down in P
ILMN_1709795	-1.16438	-0.103185	-4.99026	1.19775e-06	6.64007e-06	4.87487	2.24137	RAC2	22	Down in P
ILMN_2325837	-1.16426	-0.121505	-4.3429	2.13617e-05	8.65239e-05	2.13243	2.24118	CD3D	11	Down in P
ILMN_1794914	-1.16322	-0.0479598	-6.96087	3.57549e-11	6.04979e-10	14.9396	2.23957	UBTD1	10	Down in P
ILMN_2114720	-1.16296	0.0139371	-2.73071	0.0068147	0.0147694	-3.2136	2.23917	SLPI	20	Down in P
ILMN_1815057	-1.16274	-0.0455926	-7.742	3.18401e-13	9.85686e-12	19.5364	2.23882	PDGFRB	5	Down in P
ILMN_2408572	-1.16216	-0.0104172	-3.46739	0.00062919	0.00178588	-1.04002	2.23792	RNASE4	14	Down in P
ILMN_1716382	-1.16094	-0.043345	-4.32896	2.24521e-05	9.0508e-05	2.08407	2.23603	LOC387882	12	Down in P
ILMN_3227263	-1.16088	-0.0225686	-7.92198	1.03091e-13	3.62528e-12	20.6363	2.23594	SLC22A23	6	Down in P
ILMN_2352097	-1.1573	0.0218978	-6.32925	1.29549e-09	1.50814e-08	11.4556	2.2304	GPR56	16	Down in P
ILMN_2122103	-1.15672	-0.0220096	-8.53167	2.04436e-15	1.13346e-13	24.4643	2.22951	ETS1	11	Down in P
ILMN_1758146	-1.15604	-0.0636974	-6.23197	2.20817e-09	2.41758e-08	10.9391	2.22845	SIRPA	20	Down in P
ILMN_2208903	-1.15462	-0.108304	-5.21548	4.11665e-07	2.56652e-06	5.89816	2.22625	CD52	1	Down in P
ILMN_2316236	-1.15394	-0.0629716	-4.97643	1.27747e-06	7.04108e-06	4.81323	2.22521	HOPX	4	Down in P
ILMN_2342066	-1.15388	-0.0430996	-5.77626	2.57863e-08	2.17552e-07	8.56701	2.22511	METRNL	17	Down in P
ILMN_2406035	-1.15296	-0.00483904	-4.11251	5.47645e-05	0.000201547	1.27617	2.22369	LAMA3	18	Down in P
ILMN_1703926	-1.15191	-0.00609519	-3.45976	0.000656681	0.00185495	-1.06475	2.22208	PTGER2	14	Down in P
ILMN_1708375	-1.15096	-0.0595467	-7.02721	2.42229e-11	4.35955e-10	15.3182	2.22061	IRF1	5	Down in P
ILMN_1711899	-1.14779	0.0182472	-3.88414	0.000134637	0.000449339	0.396087	2.21575	ANXA2	15	Down in P
ILMN_2390859	-1.14638	-0.0900592	-6.1346	4.1966e-09	4.29568e-08	10.3274	2.21357	NFKB2	10	Down in P
ILMN_1672650	-1.14597	0.00722675	-5.15198	5.6001e-07	3.38088e-06	5.60373	2.21295	PKM2	15	Down in P
ILMN_1672662	-1.14423	-0.0140603	-8.57369	1.55203e-15	9.04085e-14	24.7335	2.21028	SLC20A1	2	Down in P
ILMN_1808354	-1.143	-0.00161991	-3.94649	0.000108214	0.000369065	0.614351	2.2084	SLC4A7	3	Down in P
ILMN_1746408	-1.1425	-0.0245009	-9.68283	8.64457e-19	1.49924e-16	32.063	2.20763	MIDN	19	Down in P
ILMN_2090105	-1.14241	-0.0495131	-8.22529	1.49383e-14	6.62756e-13	22.5216	2.20749	TAGLN2	1	Down in P
ILMN_1661196	-1.14029	-0.100453	-4.07161	6.59642e-05	0.000237328	1.07456	2.20426	CSF2RA	XY	Down in P
ILMN_1670490	-1.14007	-0.0176135	-4.89848	1.83256e-06	9.73836e-06	4.46823	2.20392	PDPN	1	Down in P
ILMN_1752046	-1.13821	-0.0339677	-7.758	2.882e-13	9.08784e-12	19.6336	2.20108	SH2B3	12	Down in P
ILMN_2352921	-1.13623	0.0329009	-7.11707	1.4385e-11	2.72725e-10	15.8255	2.19806	BPGM	7	Down in P
ILMN_1788283	-1.1359	-0.0665236	-4.88739	1.9284e-06	1.01944e-05	4.41952	2.19756	COTL1	16	Down in P
ILMN_1692731	-1.1355	-0.0166166	-5.88274	1.43052e-08	1.27379e-07	9.13255	2.19695	TTYH3	7	Down in P
ILMN_2205963	-1.13397	-0.122868	-5.22174	4.16471e-07	2.59436e-06	5.89366	2.19462	C10ORF54	10	Down in P
ILMN_1791057	-1.13208	-0.0372434	-6.75476	1.2112e-10	1.79295e-09	13.7559	2.19174	IFNAR2	21	Down in P
ILMN_1714945	-1.13176	-0.0412806	-6.98512	3.70858e-11	6.2611e-10	14.9192	2.19126	ITPKC	19	Down in P
ILMN_1781514	-1.13108	-0.0106702	-4.09729	5.82231e-05	0.000212533	1.1842	2.19023	PCDH17	13	Down in P
ILMN_1730986	-1.13067	-0.0353677	-8.83105	2.8298e-16	2.00876e-14	26.3971	2.1896	MALT1	18	Down in P
ILMN_2269136	-1.12953	-0.0277921	-8.98058	1.04145e-16	8.5455e-15	27.3745	2.18787	AGAP3	7	Down in P
ILMN_1814002	-1.1295	-0.0425301	-9.26163	1.55914e-17	1.67575e-15	29.2322	2.18783	TEAD3	6	Down in P
ILMN_1805999	-1.12836	-0.0057869	-6.48413	5.48176e-10	7.06014e-09	12.2891	2.1861	MYO1D	17	Down in P
ILMN_1655612	-1.12728	-0.0609585	-6.4022	8.65461e-10	1.05332e-08	11.8464	2.18447	ARRDC2	19	Down in P
ILMN_1724495	-1.12564	-0.0217524	-5.09699	7.25148e-07	4.2599e-06	5.35534	2.18199	SESTD1	2	Down in P
ILMN_1733579	-1.12558	-0.0856	-5.26751	3.20096e-07	2.05784e-06	6.13961	2.1819	EVI2A	17	Down in P
ILMN_1671005	-1.12458	0.00142183	-7.55731	9.97912e-13	2.67665e-11	18.4229	2.18038	IRF2BP2	1	Down in P
ILMN_1715175	-1.1243	-0.0376825	-4.98771	1.21208e-06	6.71462e-06	4.8635	2.17996	MET	7	Down in P
ILMN_2232121	-1.12296	-0.108099	-5.34255	2.27806e-07	1.52182e-06	6.46872	2.17794	GPR65	14	Down in P
ILMN_1721626	-1.12257	-0.0716821	-5.31715	2.51364e-07	1.65787e-06	6.37172	2.17734	ARID5B	10	Down in P
ILMN_1692260	-1.12178	-0.043236	-8.40657	4.70638e-15	2.34734e-13	23.6504	2.17615	MAFG	17	Down in P
ILMN_2373062	-1.11972	-0.0528965	-6.79165	9.71649e-11	1.4785e-09	13.9692	2.17304	RHBDF2	17	Down in P
ILMN_1690209	-1.11954	-0.00515677	-4.48325	1.1654e-05	5.06299e-05	2.7058	2.17278	C1ORF186	1	Down in P
ILMN_1652736	-1.11904	-0.0496797	-6.78755	1.08681e-10	1.62299e-09	13.8866	2.17202	RPS6KA3	X	Down in P
ILMN_1709204	-1.11828	-0.00588448	-5.64918	5.01285e-08	3.92339e-07	7.92721	2.17089	CLEC4A	12	Down in P
ILMN_2368530	-1.11684	-0.0411227	-4.03584	7.43317e-05	0.000264157	0.954006	2.16872	IL32	16	Down in P
ILMN_1712082	-1.11534	0.00876332	-2.72673	0.00689471	0.0149279	-3.22404	2.16646	GCNT3	15	Down in P
ILMN_2115218	-1.1149	-0.00141528	-7.44792	1.94852e-12	4.80426e-11	17.771	2.16579	ANKRD10	13	Down in P
ILMN_1758938	-1.11462	-0.110012	-4.75499	3.5212e-06	1.74929e-05	3.84476	2.16539	SLC31A2	9	Down in P
ILMN_2359742	-1.11449	-0.0729856	-7.40462	2.53563e-12	5.99418e-11	17.5145	2.16519	CTSB	8	Down in P
ILMN_2331087	-1.11448	-0.0850304	-5.32684	2.44131e-07	1.61505e-06	6.40189	2.16517	MS4A7	11	Down in P
ILMN_1801610	-1.11418	-0.0302939	-5.83577	1.82887e-08	1.60139e-07	8.89539	2.16472	METRNL		Down in P
ILMN_1730670	-1.11406	-0.0472013	-3.48549	0.000590635	0.00168649	-0.981298	2.16454	FSTL3	19	Down in P
ILMN_1790534	-1.11398	-0.027424	-6.95096	3.78889e-11	6.38257e-10	14.8832	2.16441	MAP2K3	17	Down in P
ILMN_1718977	-1.11313	-0.0586428	-4.57349	7.87814e-06	3.57134e-05	3.07786	2.16315	GADD45B	19	Down in P
ILMN_1798543	-1.11266	-0.0569062	-6.09859	4.59936e-09	4.62726e-08	10.2303	2.16244	STK17B	2	Down in P
ILMN_1785852	-1.1126	-0.0653633	-5.09055	7.476e-07	4.37831e-06	5.32613	2.16235	OBFC2A	2	Down in P
ILMN_1672596	-1.11221	-0.0299673	-8.61593	1.17575e-15	7.06466e-14	25.0049	2.16176	BCAR1	16	Down in P
ILMN_1692077	-1.11119	-0.055396	-5.13498	6.11146e-07	3.66064e-06	5.52144	2.16023	MXRA7	17	Down in P
ILMN_2095759	-1.10921	0.00614626	-5.0027	1.18267e-06	6.56601e-06	4.92621	2.15728	OGFRL1	6	Down in P
ILMN_1755937	-1.10748	-0.0661921	-4.61521	6.56045e-06	3.03319e-05	3.25197	2.15469	ANXA2	15	Down in P
ILMN_1676629	-1.1069	-0.0145996	-8.80365	3.39576e-16	2.36649e-14	26.2188	2.15382	INSIG2	2	Down in P
ILMN_1879326	-1.10288	-0.000334389	-4.89169	1.9321e-06	1.02104e-05	4.42368	2.14783	HS.572030	10	Down in P
ILMN_1778977	-1.10022	-0.0757485	-5.32808	2.38282e-07	1.58391e-06	6.42306	2.14387	TYROBP	19	Down in P
ILMN_3194508	-1.09987	-0.0277563	-10.1074	4.4492e-20	1.38579e-17	34.968	2.14335	ASAP2	2	Down in P
ILMN_1815745	-1.09934	-0.0120096	-5.51748	9.3226e-08	6.87018e-07	7.32543	2.14256	SOX4	6	Down in P
ILMN_2261416	-1.09844	-0.109722	-4.14604	4.81791e-05	0.0001793	1.36431	2.14123	CD3D	11	Down in P
ILMN_1691717	-1.09284	-0.0434371	-7.43287	2.13556e-12	5.20351e-11	17.6817	2.13293	RHBDF2	17	Down in P
ILMN_2227757	-1.09268	-0.0319851	-4.54563	8.89609e-06	3.98509e-05	2.96233	2.1327	PCDHB2	5	Down in P
ILMN_3194638	-1.09146	-0.0144996	-4.95864	1.39932e-06	7.63546e-06	4.72701	2.13089	FAM176A	2	Down in P
ILMN_1752526	-1.08954	-0.0143039	-5.60311	6.05307e-08	4.65166e-07	7.74127	2.12806	RNF144B	6	Down in P
ILMN_2391419	-1.08943	-0.0408747	-4.87376	2.05284e-06	1.07739e-05	4.35978	2.12789	SYNE2	14	Down in P
ILMN_1758939	-1.08768	0.00186638	-6.73035	1.35892e-10	1.98278e-09	13.6424	2.12532	RIPK2	8	Down in P
ILMN_1803988	-1.08668	-0.0484576	-8.68955	7.23518e-16	4.65921e-14	25.4794	2.12385	MCL1	1	Down in P
ILMN_2250923	-1.08655	-0.0766367	-5.55468	8.00097e-08	6.00348e-07	7.47753	2.12366	FOXP1	3	Down in P
ILMN_1719517	-1.08618	0.00213894	-6.75413	1.21559e-10	1.7977e-09	13.7524	2.12311	CTTNBP2NL	1	Down in P
ILMN_3242077	-1.08536	0.0381279	-5.8951	1.36155e-08	1.21805e-07	9.18254	2.12191	LOC648742		Down in P
ILMN_1667561	-1.08446	-0.0471004	-7.82066	1.94839e-13	6.39492e-12	20.0154	2.12058	IFRD1	7	Down in P
ILMN_1756417	-1.08176	-0.0285266	-5.05584	8.80759e-07	5.07059e-06	5.16913	2.11662	ANKRD37	4	Down in P
ILMN_1755620	-1.08146	-0.0046262	-6.37212	1.02244e-09	1.22005e-08	11.6849	2.11618	IER5L	9	Down in P
ILMN_2350183	-1.08034	-0.0446642	-8.51485	2.28249e-15	1.23969e-13	24.3566	2.11453	ST5	11	Down in P
ILMN_1806907	-1.07847	-0.048528	-5.51366	9.5028e-08	6.97268e-07	7.307	2.11179	PAWR	12	Down in P
ILMN_1658639	-1.07758	-0.0233996	-4.94754	1.46096e-06	7.92931e-06	4.68486	2.1105	SLC46A3	13	Down in P
ILMN_1711828	-1.07734	-0.00102533	-7.08253	1.74779e-11	3.24007e-10	15.6356	2.11014	ANKRD10	13	Down in P
ILMN_1700967	-1.07684	-0.0235782	-5.5124	9.56327e-08	7.01031e-07	7.3009	2.10941	C3ORF59	3	Down in P
ILMN_1655614	-1.07673	-0.0340939	-6.17051	3.08403e-09	3.27091e-08	10.6158	2.10925	DSP	6	Down in P
ILMN_1829768	-1.07646	-0.0209996	-5.15373	5.55341e-07	3.35535e-06	5.61136	2.10885	HS.137206	12	Down in P
ILMN_1667966	-1.07543	-0.0975083	-5.688	3.94454e-08	3.1819e-07	8.15432	2.10735	C1ORF24	1	Down in P
ILMN_1787815	-1.07416	-0.0192507	-4.56904	8.06608e-06	3.64538e-05	3.05597	2.10549	TRIB3	20	Down in P
ILMN_1747227	-1.07385	-0.0441732	-4.55739	8.61385e-06	3.86578e-05	2.99543	2.10504	ADORA1	1	Down in P
ILMN_1651642	-1.07234	-0.0245732	-5.57862	7.00046e-08	5.31547e-07	7.60346	2.10284	GPC2	7	Down in P
ILMN_1699772	-1.07195	-0.0605908	-4.21824	3.55563e-05	0.00013707	1.64927	2.10228	RRAGD	6	Down in P
ILMN_2405009	-1.06899	-0.0167908	-3.81934	0.000172597	0.000561492	0.163451	2.09796	NBL1	1	Down in P
ILMN_2412214	-1.06718	-0.0373786	-3.73377	0.000240626	0.000755335	-0.14541	2.09534	LGALS9	17	Down in P
ILMN_1708077	-1.06615	-0.0490716	-7.15178	1.15903e-11	2.28246e-10	16.0351	2.09383	DAXX	6	Down in P
ILMN_1725175	-1.06536	-0.0621118	-6.495	5.19532e-10	6.73099e-09	12.3416	2.0927	FOSL2	2	Down in P
ILMN_3308961	-1.0647	0.0193293	-4.80814	2.7692e-06	1.40411e-05	4.07396	2.09174	MIR1974		Down in P
ILMN_2212878	-1.0624	0.112964	-4.04995	7.03676e-05	0.000251334	1.00579	2.08841	ESM1	5	Down in P
ILMN_1740487	-1.06186	0.019493	-5.70904	3.52486e-08	2.87374e-07	8.26239	2.08762	CMTM7	3	Down in P
ILMN_2413508	-1.05834	-0.0881932	-5.47638	1.17796e-07	8.47219e-07	7.10405	2.08254	CD97	19	Down in P
ILMN_1747546	-1.05763	0.0334956	-5.27197	3.13236e-07	2.01883e-06	6.16041	2.08151	TSPAN1	1	Down in P
ILMN_1662932	-1.05711	-0.117675	-5.18809	4.69599e-07	2.89343e-06	5.77185	2.08076	LCP1	13	Down in P
ILMN_1688892	-1.05698	0.0037659	-4.33457	2.24053e-05	9.0415e-05	2.12282	2.08058	LAMA3	18	Down in P
ILMN_1728298	-1.05591	0.0696974	-3.19623	0.00159263	0.00408035	-1.89591	2.07902	SBK1	16	Down in P
ILMN_1659913	-1.05511	-0.0468585	-4.01115	8.19743e-05	0.000288137	0.861949	2.07788	ISG20	15	Down in P
ILMN_1732776	-1.05341	-0.0103374	-6.84488	7.14733e-11	1.12107e-09	14.268	2.07542	NUP98	11	Down in P
ILMN_1789599	-1.05229	-0.0169079	-3.97979	9.2766e-05	0.000322578	0.745694	2.07382	NBL1	1	Down in P
ILMN_1709153	-1.05087	-0.0415485	-4.89987	1.83054e-06	9.73102e-06	4.47071	2.07177	PRR16	5	Down in P
ILMN_1810560	-1.04803	-0.0328686	-4.05951	6.76437e-05	0.00024257	1.04274	2.06771	P8	16	Down in P
ILMN_2347592	-1.04763	0.053948	-5.45417	1.27907e-07	9.1135e-07	7.02111	2.06713	NMB	15	Down in P
ILMN_1675844	-1.04706	0.0138973	-6.66902	2.0083e-10	2.81716e-09	13.2666	2.06631	WDR1	4	Down in P
ILMN_1713749	-1.04553	-0.107417	-4.38526	1.77105e-05	7.32315e-05	2.30879	2.06413	CORO1A	16	Down in P
ILMN_1720158	-1.04474	-0.0143424	-6.28037	1.69476e-09	1.91506e-08	11.1954	2.06299	ETS2	21	Down in P
ILMN_1659189	-1.04298	-0.0113057	-8.53413	2.01176e-15	1.12467e-13	24.48	2.06048	C9ORF89	9	Down in P
ILMN_2161746	-1.04225	-0.0295573	-5.64386	4.96406e-08	3.89064e-07	7.93312	2.05944	TRIP10	19	Down in P
ILMN_1697817	-1.0402	-0.0363586	-6.05652	5.76191e-09	5.6552e-08	10.0121	2.05651	PANX1	11	Down in P
ILMN_1802109	-1.03995	-0.0101371	-6.11541	4.15296e-09	4.25957e-08	10.3279	2.05615	KBTBD9	2	Down in P
ILMN_1773262	-1.03988	0.1017	-3.77409	0.000207103	0.000660068	-0.00206414	2.05606	ESM1	5	Down in P
ILMN_2143795	-1.03863	-0.0078476	-6.05818	5.64667e-09	5.54923e-08	10.0307	2.05428	MGC4677	2	Down in P
ILMN_1788416	-1.03825	0.00070262	-7.08488	1.7236e-11	3.2002e-10	15.6491	2.05373	FAM108C1	15	Down in P
ILMN_2374249	-1.03648	-0.0303397	-7.81226	2.0537e-13	6.68306e-12	19.964	2.05121	DYRK2	12	Down in P
ILMN_2162799	-1.03597	-0.0161421	-5.90368	1.28818e-08	1.15716e-07	9.23451	2.05049	AHR	7	Down in P
ILMN_1751227	-1.03417	-0.0565136	-5.40586	1.63152e-07	1.12875e-06	6.78742	2.04793	LOC401321	7	Down in P
ILMN_1755643	-1.03381	-0.0811192	-5.5752	6.97145e-08	5.29871e-07	7.60522	2.04743	MGAT4A	2	Down in P
ILMN_1814315	-1.03351	-0.0570703	-4.76294	3.42207e-06	1.70567e-05	3.87285	2.047	PBXIP1	1	Down in P
ILMN_1784608	-1.0331	-0.0907395	-4.73405	3.8778e-06	1.9116e-05	3.75306	2.04641	CLEC2B	12	Down in P
ILMN_3270972	-1.03277	-0.0396214	-8.70885	6.36798e-16	4.17117e-14	25.6042	2.04595	ASAP2	2	Down in P
ILMN_1689002	-1.03264	-0.0330725	-5.92759	1.12993e-08	1.02975e-07	9.36036	2.04576	DTX1	12	Down in P
ILMN_1796537	-1.03176	-0.0991991	-4.66646	5.29003e-06	2.50655e-05	3.45826	2.04452	FYB	5	Down in P
ILMN_1900263	-1.03094	-0.0859069	-4.10546	5.72623e-05	0.000209728	1.20287	2.04336	HS.452445		Down in P
ILMN_1668417	-1.03085	-0.0398725	-6.18655	2.82708e-09	3.02361e-08	10.7	2.04322	WASPIP	2	Down in P
ILMN_2124082	-1.03074	-0.0238101	-7.15782	1.1294e-11	2.22987e-10	16.0611	2.04307	PPP2R5B	11	Down in P
ILMN_3240222	-1.03021	-0.0142951	-5.05807	8.76731e-07	5.05121e-06	5.17415	2.04232	PRAGMIN	8	Down in P
ILMN_2307903	-1.0302	-0.112989	-3.17737	0.00169511	0.00430534	-1.95302	2.04231	VCAM1	1	Down in P
ILMN_1763265	-1.02902	0.00624891	-9.48367	3.41642e-18	4.65549e-16	30.7178	2.04063	CHMP1B	18	Down in P
ILMN_1763104	-1.02716	-0.0021554	-5.80017	2.39036e-08	2.04036e-07	8.64844	2.03801	TRAF4	17	Down in P
ILMN_1734596	-1.02713	-0.0527603	-3.72061	0.000250427	0.000782718	-0.184386	2.03797	TC2N	14	Down in P
ILMN_1774604	-1.02683	-0.0482179	-4.58577	7.46593e-06	3.40033e-05	3.12897	2.03755	PNKD	2	Down in P
ILMN_2387090	-1.02519	0.00224454	-9.53498	2.40043e-18	3.48907e-16	31.0632	2.03522	CGGBP1	3	Down in P
ILMN_3271098	-1.02511	0.0118905	-4.66832	5.29625e-06	2.50795e-05	3.45916	2.03512	FAM176A	2	Down in P
ILMN_1658494	-1.02431	-0.0166725	-5.30934	2.61133e-07	1.71268e-06	6.3351	2.03398	C13ORF15	13	Down in P
ILMN_1671250	-1.024	0.00523013	-6.51388	4.63984e-10	6.07317e-09	12.4508	2.03355	CLIC4	1	Down in P
ILMN_3308138	-1.02167	-0.0413305	-4.8113	2.7717e-06	1.4049e-05	4.07658	2.03027	RNU4-2		Down in P
ILMN_1785831	-1.02165	-0.0382419	-5.67138	4.27553e-08	3.40392e-07	8.07627	2.03023	ZDHHC13	11	Down in P
ILMN_2375992	-1.02095	0.0359716	-4.75493	3.52219e-06	1.74929e-05	3.84449	2.02926	SPINT1	15	Down in P
ILMN_2330307	-1.01891	-0.0327105	-5.78515	2.64012e-08	2.22003e-07	8.55105	2.02638	SLC43A3	11	Down in P
ILMN_1712708	-1.01704	-0.0569487	-5.40294	1.65525e-07	1.14361e-06	6.77391	2.02376	TRIM47	17	Down in P
ILMN_1672503	-1.01651	-0.0540249	-6.84405	7.0581e-11	1.11282e-09	14.2787	2.02302	DPYSL2	8	Down in P
ILMN_1777499	-1.01636	0.00569824	-5.10259	7.10517e-07	4.182e-06	5.37632	2.02281	LOC731007		Down in P
ILMN_1859863	-1.01569	-0.0171712	-7.19011	9.22352e-12	1.86219e-10	16.2574	2.02188	HS.555181	2	Down in P
ILMN_1757237	-1.01503	-0.0365572	-9.27015	1.47124e-17	1.60386e-15	29.289	2.02094	DDEF2	2	Down in P
ILMN_1661335	-1.01423	-0.0482961	-6.97412	3.3085e-11	5.67352e-10	15.015	2.01983	SPTBN1	2	Down in P
ILMN_1811579	-1.01421	-0.00554802	-5.93834	1.07899e-08	9.87858e-08	9.40573	2.01979	HOMER3	19	Down in P
ILMN_1735495	-1.01386	-0.082279	-5.08901	7.53057e-07	4.40519e-06	5.31916	2.0193	TBC1D8		Down in P
ILMN_2379788	-1.01374	-0.0213131	-8.81172	3.2184e-16	2.26356e-14	26.2713	2.01914	HIF1A	14	Down in P
ILMN_1669390	-1.01336	-0.0108405	-5.61119	5.86026e-08	4.52171e-07	7.77394	2.01861	PPP1R13L	19	Down in P
ILMN_1711566	-1.0133	-0.0337419	-7.74941	3.04044e-13	9.52837e-12	19.5814	2.01853	TIMP1	X	Down in P
ILMN_2359907	-1.01307	-0.0853485	-6.18661	2.82614e-09	3.02361e-08	10.7003	2.0182	CD68	17	Down in P
ILMN_1710906	-1.01255	-0.0177157	-9.94909	1.35278e-19	3.44103e-17	33.879	2.01747	RNF145	5	Down in P
ILMN_1657836	-1.01086	-0.0240396	-6.22529	2.65811e-09	2.85892e-08	10.7714	2.01511	PLEKHG2	19	Down in P
ILMN_1665455	-1.01049	-0.014621	-8.38766	5.23037e-15	2.54442e-13	23.5465	2.0146	DCUN1D3	16	Down in P
ILMN_2371458	-1.00986	0.00205439	-4.83538	2.45273e-06	1.26209e-05	4.19051	2.01371	CXCR7		Down in P
ILMN_1721922	-1.00944	-0.00713493	-6.97716	3.25e-11	5.59205e-10	15.0324	2.01313	NAB2	12	Down in P
ILMN_1688158	-1.00941	-0.00734498	-6.82478	7.89091e-11	1.22889e-09	14.1703	2.01309	CYB5R4	6	Down in P
ILMN_1794863	-1.00865	-0.00987467	-5.00972	1.09363e-06	6.16132e-06	4.9619	2.01203	CAMK2N1	1	Down in P
ILMN_1854349	-1.00787	-0.0736342	-5.62711	5.45355e-08	4.23789e-07	7.84438	2.01094	HS.288735	6	Down in P
ILMN_1696974	-1.0077	-0.0580496	-3.06435	0.00244583	0.00595918	-2.2881	2.0107	ANG	14	Down in P
ILMN_1678961	-1.00572	-0.00488079	-5.7051	3.59701e-08	2.92475e-07	8.24286	2.00794	FRMD4A	10	Down in P
ILMN_1690546	-1.00565	-0.0519	-7.33461	3.87426e-12	8.69542e-11	17.1017	2.00785	PPP3CC	8	Down in P
ILMN_1690473	-1.00441	-0.0104207	-6.22765	2.3638e-09	2.56953e-08	10.878	2.00612	NFKBIB	19	Down in P
ILMN_2342437	-1.00297	0.0129036	-5.9954	8.11304e-09	7.68122e-08	9.68252	2.00413	KLHL5	4	Down in P
ILMN_1692785	-1.00283	-0.0488807	-6.05305	5.83625e-09	5.71713e-08	9.99957	2.00393	KLHL21	1	Down in P
ILMN_2200917	-1.0025	-0.0544808	-4.56479	8.18341e-06	3.69294e-05	3.04171	2.00347	SLC4A7	3	Down in P
ILMN_1721876	-1.00198	-0.0371969	-6.08981	4.76595e-09	4.77283e-08	10.1947	2.00275	TIMP2	17	Down in P
ILMN_1727402	-1.00076	-0.0761851	-5.00295	1.12881e-06	6.32679e-06	4.9316	2.00106	HCLS1	3	Down in P
ILMN_1704760	-1.00058	0.0461575	-5.6323	5.24144e-08	4.08554e-07	7.88035	2.00081	BZW1	2	Down in P
ILMN_1732612	-0.999637	-0.0195537	-5.97945	8.58898e-09	8.08169e-08	9.62534	1.9995	SHB	9	Down in P
ILMN_1772131	-0.999526	-0.0874622	-4.39545	1.70852e-05	7.0915e-05	2.34474	1.99934	IL1R2	2	Down in P
ILMN_1717934	-0.998671	-0.00442227	-4.75967	3.44778e-06	1.71624e-05	3.86486	1.99816	SYT11	1	Down in P
ILMN_1755658	-0.998019	-0.0654386	-5.06696	8.51206e-07	4.91901e-06	5.20456	1.99726	ABI3	17	Down in P
ILMN_1678087	-0.995943	-0.042524	-8.38578	5.29451e-15	2.56523e-13	23.5346	1.99438	MAP3K4	6	Down in P
ILMN_1795865	-0.995723	-0.0248664	-7.1896	9.25197e-12	1.86284e-10	16.2544	1.99408	FGFRL1	4	Down in P
ILMN_1690963	-0.993907	-0.0492821	-6.55276	3.72843e-10	4.94812e-09	12.6629	1.99157	ASAP1	8	Down in P
ILMN_1698225	-0.991075	-0.0758879	-5.48459	1.12611e-07	8.14534e-07	7.14659	1.98767	MYO5A	15	Down in P
ILMN_1803277	-0.990714	-0.0875777	-5.92755	1.13015e-08	1.02975e-07	9.36017	1.98717	MVP	16	Down in P
ILMN_1686906	-0.989467	-0.0608672	-6.44715	6.73947e-10	8.47962e-09	12.0888	1.98545	TP53INP2	20	Down in P
ILMN_3235853	-0.989306	-0.0386413	-5.58003	6.98144e-08	5.30367e-07	7.60723	1.98523	S1PR1	1	Down in P
ILMN_1657373	-0.989264	-0.0790485	-4.31578	2.37268e-05	9.52442e-05	2.03179	1.98517	LEPREL1	3	Down in P
ILMN_1757287	-0.988379	-0.0334659	-7.4131	2.40831e-12	5.74306e-11	17.5646	1.98395	MAPK6	15	Down in P
ILMN_3266186	-0.988375	-0.0296633	-6.1516	3.41618e-09	3.57108e-08	10.5168	1.98395	HDAC7	12	Down in P
ILMN_2396444	-0.988326	-0.0942511	-5.56378	7.38555e-08	5.58564e-07	7.54966	1.98388	CD14	5	Down in P
ILMN_1728830	-0.98819	-0.0528028	-6.37406	1.10904e-09	1.30805e-08	11.6139	1.98369	GRK5	10	Down in P
ILMN_1819783	-0.988165	0.00544192	-5.77686	2.48416e-08	2.10746e-07	8.59987	1.98366	HS.415576	4	Down in P
ILMN_1706498	-0.987818	-0.0298812	-6.12826	3.87511e-09	4.00962e-08	10.3949	1.98318	DSE	6	Down in P
ILMN_3239254	-0.986645	-0.0157271	-3.20585	0.00153993	0.00395883	-1.86549	1.98157	UCA1	19	Down in P
ILMN_1779706	-0.986619	-0.0145843	-9.04307	6.84268e-17	6.12576e-15	27.7853	1.98154	TP53BP2	1	Down in P
ILMN_1765146	-0.986173	-0.00227555	-7.18511	9.50268e-12	1.90578e-10	16.2283	1.98092	IFNAR2	21	Down in P
ILMN_1805662	-0.986002	-0.0423433	-5.34567	2.30622e-07	1.53768e-06	6.46329	1.98069	FBXW5	9	Down in P
ILMN_2128770	-0.985373	-0.0664511	-7.02273	2.48697e-11	4.44451e-10	15.2925	1.97982	CDR2L	17	Down in P
ILMN_1653220	-0.984832	-0.0584035	-6.42666	7.55426e-10	9.36538e-09	11.9782	1.97908	PITPNM1	11	Down in P
ILMN_2082209	-0.98409	-0.0808869	-4.15773	4.55368e-05	0.000170684	1.4157	1.97806	C20ORF100	20	Down in P
ILMN_1708340	-0.983636	-0.0397611	-4.67779	4.97381e-06	2.37294e-05	3.51558	1.97744	DAPK1	9	Down in P
ILMN_1709307	-0.981313	-0.0387935	-6.73855	1.2965e-10	1.89896e-09	13.6881	1.97426	GPSM1		Down in P
ILMN_1795089	-0.980457	-0.0886301	-5.94998	1.00395e-08	9.24147e-08	9.47455	1.97309	RASAL3	19	Down in P
ILMN_2218780	-0.978754	-0.0425651	-6.50123	4.98099e-10	6.48081e-09	12.382	1.97076	PPM2C	8	Down in P
ILMN_2396546	-0.978469	0.0120161	-5.18665	4.92578e-07	3.01553e-06	5.73136	1.97037	IGSF3	1	Down in P
ILMN_1743034	-0.977113	-0.0616533	-6.45476	6.45954e-10	8.18599e-09	12.13	1.96852	KIF1B	1	Down in P
ILMN_2325337	-0.976491	-0.0736546	-3.36755	0.000890351	0.00243391	-1.36167	1.96767	APOL2	22	Down in P
ILMN_1778010	-0.975969	-0.0505222	-3.84219	0.000160591	0.00052629	0.234546	1.96696	IL32	16	Down in P
ILMN_1765860	-0.975741	-0.0868777	-6.46115	6.233e-10	7.92734e-09	12.1646	1.96665	DOCK11	X	Down in P
ILMN_1679731	-0.975583	-0.0056559	-4.19419	3.92436e-05	0.000149585	1.55608	1.96643	SLC15A4	12	Down in P
ILMN_1785286	-0.973069	0.00305808	-6.70692	1.55401e-10	2.24596e-09	13.5122	1.96301	SOCS5	2	Down in P
ILMN_3298400	-0.97294	-0.0920213	-4.72478	4.07108e-06	1.99336e-05	3.70883	1.96284	LOC731954		Down in P
ILMN_1735877	-0.972749	-0.0691603	-3.14159	0.00190334	0.00477383	-2.05942	1.96258	EFEMP1	2	Down in P
ILMN_1713505	-0.972746	-0.0292838	-7.61108	7.16702e-13	2.00092e-11	18.7455	1.96257	NPC1	18	Down in P
ILMN_1749892	-0.971154	-0.0131951	-6.49003	5.38047e-10	6.95315e-09	12.3087	1.96041	EGLN1	1	Down in P
ILMN_1705213	-0.96968	-0.0604092	-5.96726	9.16227e-09	8.53691e-08	9.5629	1.95841	TMBIM1	2	Down in P
ILMN_2302757	-0.968058	-0.0656323	-2.44975	0.0150505	0.0297078	-3.91565	1.9562	FCGBP	19	Down in P
ILMN_2326512	-0.967612	-0.0905432	-5.59662	6.25539e-08	4.78767e-07	7.70961	1.9556	CASP1	11	Down in P
ILMN_1724994	-0.967534	-0.0467314	-5.97762	8.6729e-09	8.1506e-08	9.61594	1.9555	COL4A2	13	Down in P
ILMN_2294978	-0.967317	-0.0808224	-2.51364	0.012705	0.0256256	-3.75516	1.9552	RNASE4	14	Down in P
ILMN_1784333	-0.967233	-0.0580886	-4.80732	2.77964e-06	1.408e-05	4.07036	1.95509	SECISBP2L	15	Down in P
ILMN_1773470	-0.967218	-0.0487686	-7.47717	1.63014e-12	4.11907e-11	17.9448	1.95507	ST5	11	Down in P
ILMN_1659462	-0.966769	-0.0235673	-5.99604	7.86514e-09	7.47434e-08	9.71042	1.95446	DUSP23	1	Down in P
ILMN_1760727	-0.966494	-0.0759458	-2.85753	0.0046651	0.0105542	-2.87334	1.95409	ANG	14	Down in P
ILMN_1766914	-0.964966	0.00666594	-2.95621	0.00344227	0.00805272	-2.59867	1.95202	MFAP4	17	Down in P
ILMN_2365307	-0.964479	-0.00586157	-7.3835	2.88213e-12	6.70535e-11	17.3897	1.95136	CD276	15	Down in P
ILMN_1719498	-0.964432	0.0202196	-4.83287	2.5066e-06	1.28461e-05	4.17096	1.9513	ABHD7	1	Down in P
ILMN_1731233	-0.963973	-0.128867	-3.6052	0.000385278	0.00114891	-0.5837	1.95067	GZMH	14	Down in P
ILMN_1770338	-0.962013	-0.0407969	-4.3248	2.28477e-05	9.19571e-05	2.06753	1.94803	TM4SF1	3	Down in P
ILMN_1778523	-0.960403	-0.101828	-4.70017	4.50195e-06	2.17834e-05	3.61053	1.94585	KLF9	9	Down in P
ILMN_1671969	-0.960356	-0.0427044	-5.00047	1.14852e-06	6.41845e-06	4.94638	1.94579	UGP2	2	Down in P
ILMN_2294976	-0.95846	-0.0552991	-2.9319	0.00371272	0.00860364	-2.66715	1.94324	RNASE4	14	Down in P
ILMN_1672417	-0.958089	-0.131662	-3.80842	0.000183235	0.000592485	0.11535	1.94274	PTPRCAP	11	Down in P
ILMN_1804306	-0.957943	0.0382977	-5.70357	3.89786e-08	3.14924e-07	8.17221	1.94254	LYPLA2P1		Down in P
ILMN_1668411	-0.957598	0.00775546	-3.95287	0.00010309	0.000354121	0.646572	1.94207	FHL2	2	Down in P
ILMN_2318643	-0.95661	0.0289629	-6.88141	5.68282e-11	9.12e-10	14.4893	1.94074	TGIF1	18	Down in P
ILMN_1659843	-0.956411	0.0355105	-5.52766	8.89455e-08	6.60256e-07	7.3714	1.94048	DNAJC3	13	Down in P
ILMN_1812327	-0.955116	-0.0456575	-4.85961	2.23727e-06	1.16219e-05	4.28086	1.93874	RNF19A	8	Down in P
ILMN_1739001	-0.954217	-0.0643585	-3.53499	0.000493883	0.00143383	-0.81641	1.93753	TACSTD2	1	Down in P
ILMN_1753143	-0.95403	-0.043821	-4.07386	6.38722e-05	0.000230445	1.09676	1.93728	RHPN2	19	Down in P
ILMN_1658407	-0.952281	-0.00482643	-5.13681	6.0393e-07	3.62168e-06	5.53128	1.93493	SLC43A3	11	Down in P
ILMN_2125747	-0.951185	-0.134877	-3.65837	0.000315703	0.000962883	-0.400182	1.93346	LOC606724	16	Down in P
ILMN_2339955	-0.95095	0.0121189	-2.51896	0.0125131	0.0252812	-3.74959	1.93314	NR4A2	2	Down in P
ILMN_1775759	-0.950773	-0.00369956	-6.56126	3.55394e-10	4.74128e-09	12.7094	1.93291	NRAS	1	Down in P
ILMN_3245057	-0.949554	-0.048362	-6.53572	4.10389e-10	5.40877e-09	12.5698	1.93128	ASAP1	8	Down in P
ILMN_1797988	-0.949467	-0.0798033	-3.0266	0.00278151	0.00668105	-2.39746	1.93116	KLRD1	12	Down in P
ILMN_2184109	-0.948364	-0.0157943	-3.25662	0.00129948	0.00340708	-1.70972	1.92968	SLC34A2	4	Down in P
ILMN_2344373	-0.943789	-0.0781568	-5.76594	2.62873e-08	2.21167e-07	8.5453	1.92357	MVP	16	Down in P
ILMN_1747197	-0.942495	-0.0123544	-6.28376	1.67426e-09	1.89559e-08	11.2076	1.92185	SLC41A2	12	Down in P
ILMN_1790985	-0.942226	-0.012393	-6.74704	1.2349e-10	1.82274e-09	13.7354	1.92149	DJ341D10.1	X	Down in P
ILMN_1765132	-0.941825	0.000690393	-6.01963	6.93729e-09	6.68415e-08	9.83175	1.92096	LACTB	15	Down in P
ILMN_1660114	-0.941563	-0.0678408	-3.46006	0.000647697	0.00183296	-1.0652	1.92061	MMRN1	4	Down in P
ILMN_1797585	-0.941527	0.00580568	-7.01386	2.6202e-11	4.65536e-10	15.2418	1.92056	MYO1B	2	Down in P
ILMN_3235709	-0.941322	-0.0533083	-3.57606	0.000425977	0.0012558	-0.679071	1.92029	HNF1B	17	Down in P
ILMN_1718831	-0.939946	-0.015979	-8.88847	1.92963e-16	1.45792e-14	26.7715	1.91846	TMEM57	1	Down in P
ILMN_1667295	-0.939569	-0.0308105	-6.94385	3.9495e-11	6.6166e-10	14.8429	1.91796	VASN	16	Down in P
ILMN_3242120	-0.93867	-0.00506332	-5.91758	1.19111e-08	1.07886e-07	9.30943	1.91676	RAP1BL		Down in P
ILMN_1745954	-0.938512	-0.0563336	-7.50927	1.33968e-12	3.46547e-11	18.1359	1.91655	CORO1C	12	Down in P
ILMN_1659895	-0.938459	-0.0548895	-7.4954	1.4584e-12	3.74085e-11	18.0532	1.91648	MSN	X	Down in P
ILMN_1689518	-0.938268	-0.0222131	-6.37171	1.02477e-09	1.22188e-08	11.6827	1.91623	PECAM1	17	Down in P
ILMN_1700690	-0.935809	-0.0632288	-6.56766	3.4279e-10	4.58114e-09	12.7444	1.91296	VAT1	17	Down in P
ILMN_2214678	-0.935744	-0.0278384	-5.76426	2.65161e-08	2.22723e-07	8.53694	1.91288	MXD1	2	Down in P
ILMN_1803850	-0.935131	0.00400454	-3.93824	0.000110386	0.000375883	0.587193	1.91206	TSPAN15	10	Down in P
ILMN_1651296	-0.933935	-0.0237014	-4.81012	2.80857e-06	1.42123e-05	4.06628	1.91048	LOC143666	11	Down in P
ILMN_1677098	-0.933868	0.0301799	-5.08142	7.80575e-07	4.55265e-06	5.28478	1.91039	YPEL2	17	Down in P
ILMN_1713449	-0.932608	-0.00429127	-4.72076	4.10622e-06	2.00798e-05	3.69822	1.90872	TBX3	12	Down in P
ILMN_1741371	-0.93167	-0.00444847	-4.96441	1.35096e-06	7.39272e-06	4.75973	1.90748	TMEM8	16	Down in P
ILMN_2328776	-0.928967	-0.0893054	-4.28622	2.71579e-05	0.000107379	1.90752	1.90391	MST4	X	Down in P
ILMN_2396672	-0.928948	-0.0266476	-4.17403	4.26122e-05	0.000160898	1.47834	1.90389	ABLIM1	10	Down in P
ILMN_2242937	-0.928642	-0.0138843	-4.91758	1.6781e-06	8.999e-06	4.55239	1.90348	ARSB	5	Down in P
ILMN_1694219	-0.927843	0.00137686	-7.74353	3.15383e-13	9.7859e-12	19.5457	1.90243	ARIH1	15	Down in P
ILMN_1770085	-0.927313	-0.0316943	-4.84031	2.39222e-06	1.23387e-05	4.21365	1.90173	BTG2	1	Down in P
ILMN_2326509	-0.927211	-0.0971769	-5.02699	1.00866e-06	5.73125e-06	5.03931	1.9016	CASP1	11	Down in P
ILMN_2348367	-0.926973	0.00372578	-5.85591	1.68002e-08	1.47869e-07	8.97929	1.90128	FGFRL1	4	Down in P
ILMN_2349138	-0.926698	-0.0933254	-5.0917	7.4581e-07	4.37118e-06	5.32914	1.90092	CDC42SE1	1	Down in P
ILMN_2319077	-0.926454	-0.085587	-6.03733	6.49338e-09	6.30295e-08	9.89917	1.9006	FAS	10	Down in P
ILMN_2307861	-0.923156	-0.0648428	-5.08607	7.63621e-07	4.46186e-06	5.30582	1.89626	COL6A3	2	Down in P
ILMN_1721978	-0.922879	-0.0489611	-4.58949	7.34511e-06	3.3523e-05	3.14449	1.8959	CARD11	7	Down in P
ILMN_2350574	-0.922399	-0.0356782	-5.91197	1.22687e-08	1.1073e-07	9.28086	1.89526	MYADM	19	Down in P
ILMN_1700834	-0.921068	-0.0336218	-7.76086	2.83107e-13	9.00163e-12	19.651	1.89352	SLK	10	Down in P
ILMN_1776125	-0.920784	-0.0522476	-5.61786	5.61647e-08	4.35783e-07	7.81339	1.89314	TRK1		Down in P
ILMN_1756071	-0.920759	-0.0652563	-6.37663	9.97216e-10	1.19462e-08	11.7091	1.89311	MFGE8	15	Down in P
ILMN_1697548	-0.920471	-0.00668122	-5.9625	9.39604e-09	8.69633e-08	9.53856	1.89273	LPHN2	1	Down in P
ILMN_2149494	-0.919867	-0.0873065	-3.94412	0.000108611	0.00037017	0.603018	1.89194	NPL	1	Down in P
ILMN_1813641	-0.919339	0.00385439	-5.42563	1.47948e-07	1.0372e-06	6.88148	1.89125	C9ORF167	9	Down in P
ILMN_2315979	-0.91926	-0.0139013	-4.12225	5.25792e-05	0.000194066	1.28008	1.89115	LBH	2	Down in P
ILMN_1653028	-0.919007	-0.0394397	-7.02354	2.47515e-11	4.43682e-10	15.2972	1.89081	COL4A1	13	Down in P
ILMN_1702973	-0.918896	-0.0156707	-4.55734	8.45361e-06	3.80475e-05	3.01083	1.89067	TMEM166	2	Down in P
ILMN_1687533	-0.918826	-0.0609074	-5.19062	4.6395e-07	2.86093e-06	5.78346	1.89058	SEMA4D	9	Down in P
ILMN_1677314	-0.918695	-0.0786627	-3.23183	0.001413	0.0036678	-1.78646	1.8904	MUC1	1	Down in P
ILMN_2358541	-0.918318	-0.0344803	-5.8083	2.11023e-08	1.82472e-07	8.75728	1.88991	RBMS1	2	Down in P
ILMN_1776602	-0.91799	-0.0620131	-3.23302	0.00140657	0.0036552	-1.78242	1.88948	RNASE4	14	Down in P
ILMN_1720303	-0.91775	-0.0561991	-6.47014	6.05661e-10	7.73522e-09	12.2164	1.88917	OSTM1	6	Down in P
ILMN_1682495	-0.917257	-0.0112275	-6.30653	1.46803e-09	1.68713e-08	11.3345	1.88852	FOXP1	3	Down in P
ILMN_1764383	-0.916884	-0.0527214	-7.92604	1.00482e-13	3.54169e-12	20.6613	1.88803	MCOLN1	19	Down in P
ILMN_1815205	-0.913955	0.0774702	-2.42685	0.0160119	0.0313903	-3.96981	1.8842	LYZ	12	Down in P
ILMN_1768482	-0.912692	-0.133596	-3.31109	0.00108345	0.00289843	-1.54195	1.88255	CD8A	2	Down in P
ILMN_1773935	-0.911741	0.0115463	-6.97736	3.24633e-11	5.59205e-10	15.0335	1.88131	TMEM165	4	Down in P
ILMN_3247023	-0.910497	0.0454811	-4.02028	7.92724e-05	0.000279606	0.89435	1.87969	FLJ22536	6	Down in P
ILMN_1695025	-0.907934	-0.0795175	-4.13323	5.02968e-05	0.000186318	1.32193	1.87636	CD2	1	Down in P
ILMN_1763127	-0.906983	-0.0797697	-3.33129	0.00100925	0.00272046	-1.47659	1.87512	CCBP2	3	Down in P
ILMN_3245314	-0.906804	-0.00320699	-5.54711	8.03277e-08	6.02438e-07	7.46877	1.87489	LOC100133999		Down in P
ILMN_2066858	-0.906774	-0.0770279	-6.15173	3.41387e-09	3.57108e-08	10.5175	1.87485	TNFSF13B	13	Down in P
ILMN_2353732	-0.906427	-0.128954	-3.19593	0.00159897	0.00409316	-1.89833	1.8744	CD8A	2	Down in P
ILMN_1764571	-0.905041	-0.021017	-5.91408	1.21332e-08	1.09702e-07	9.29158	1.8726	ARHGAP23	17	Down in P
ILMN_1743966	-0.902982	-0.0199009	-6.4735	5.98756e-10	7.65986e-09	12.206	1.86993	BCL9L	11	Down in P
ILMN_1779677	-0.902915	-0.0702048	-5.67401	4.2184e-08	3.36898e-07	8.08924	1.86984	ZCCHC6	9	Down in P
ILMN_1761363	-0.902871	0.0031179	-6.25043	1.99648e-09	2.21281e-08	11.0367	1.86978	VAMP4	1	Down in P
ILMN_3176146	-0.902643	-0.0827561	-4.36955	1.9202e-05	7.85056e-05	2.23696	1.86949	LOC100128918		Down in P
ILMN_1787186	-0.902482	-0.0597445	-2.3007	0.0223137	0.041961	-4.25876	1.86928	NOV	8	Down in P
ILMN_1781400	-0.902173	-0.0759044	-3.25428	0.00130975	0.00343224	-1.71695	1.86888	SLC7A2	8	Down in P
ILMN_1651799	-0.901451	-0.0566555	-7.51064	1.32852e-12	3.44241e-11	18.1441	1.86794	SLC38A2	12	Down in P
ILMN_1780170	-0.899879	-0.165103	-3.0227	0.00279225	0.00670264	-2.40876	1.86591	APOD	3	Down in P
ILMN_2405305	-0.899398	-0.0648983	-4.70497	4.40656e-06	2.13773e-05	3.63094	1.86529	ARNTL	11	Down in P
ILMN_1782273	-0.899087	-0.0387449	-3.72634	0.000246101	0.000771411	-0.167382	1.86489	N4BP2	4	Down in P
ILMN_1651343	-0.898906	-0.0497947	-4.17174	4.45005e-05	0.0001672	1.44445	1.86465	ITGA11	15	Down in P
ILMN_3282768	-0.898475	-0.0136472	-5.78399	2.3941e-08	2.04242e-07	8.63549	1.8641	LOC644879		Down in P
ILMN_1720708	-0.898328	-0.030352	-8.95881	1.2052e-16	9.76172e-15	27.2317	1.8639	CSNK1D	17	Down in P
ILMN_1706643	-0.896534	-0.0638655	-5.51836	9.28133e-08	6.84638e-07	7.3297	1.86159	COL6A3	2	Down in P
ILMN_1750805	-0.893595	-0.0875761	-4.24394	3.28581e-05	0.000127603	1.73063	1.8578	ARHGAP30	1	Down in P
ILMN_1746137	-0.892081	-0.0342214	-6.48107	5.57619e-10	7.17569e-09	12.2725	1.85585	ST7	7	Down in P
ILMN_2350634	-0.890955	-0.0293345	-2.76334	0.00618939	0.0135741	-3.12743	1.8544	EFEMP1	2	Down in P
ILMN_1702237	-0.890319	0.000887556	-3.55696	0.000457927	0.00134143	-0.744094	1.85359	FKBP1A	20	Down in P
ILMN_3275771	-0.889575	0.0164201	-5.63883	5.04818e-08	3.94699e-07	7.91617	1.85263	LOC642567		Down in P
ILMN_1732923	-0.888289	-0.0715996	-5.55918	7.55868e-08	5.69963e-07	7.52735	1.85098	SIPA1L2	1	Down in P
ILMN_1755411	-0.888058	-0.0229052	-4.99057	1.19599e-06	6.63273e-06	4.87628	1.85068	RBMS2	12	Down in P
ILMN_1784661	-0.887999	0.000877729	-5.97197	8.93635e-09	8.36214e-08	9.58703	1.85061	TMEM2	9	Down in P
ILMN_2091846	-0.887898	-0.0144166	-5.265	3.24008e-07	2.07506e-06	6.12795	1.85048	FTHL2	1	Down in P
ILMN_1750101	-0.887372	-0.0295913	-7.24512	6.63766e-12	1.407e-10	16.5775	1.8498	S100A11	1	Down in P
ILMN_2329773	-0.886877	-0.064033	-5.10629	7.04769e-07	4.15297e-06	5.38592	1.84917	RAB27A	15	Down in P
ILMN_1709101	-0.886039	-0.118256	-4.6311	6.11681e-06	2.85489e-05	3.31861	1.8481	AKAP13	15	Down in P
ILMN_2318638	-0.885834	0.00537293	-7.61986	6.78903e-13	1.91523e-11	18.7983	1.84783	TGIF1	18	Down in P
ILMN_1664094	-0.884861	-0.0675539	-4.94069	1.55147e-06	8.37585e-06	4.63094	1.84659	P2RY13	3	Down in P
ILMN_1763837	-0.884463	-0.0774538	-3.52003	0.00052363	0.00151185	-0.868678	1.84608	ANPEP	15	Down in P
ILMN_2082314	-0.884304	-0.0213773	-6.70538	1.5678e-10	2.26374e-09	13.5036	1.84587	TOM1	22	Down in P
ILMN_1700888	-0.884281	-0.159849	-3.35546	0.000932105	0.00253444	-1.32418	1.84584	ENPP1	6	Down in P
ILMN_2370882	-0.884216	0.00192358	-3.23426	0.00140073	0.00364251	-1.7786	1.84576	ACSL5	10	Down in P
ILMN_2286870	-0.883799	-0.0237707	-8.06502	4.16535e-14	1.64268e-12	21.5206	1.84523	CSNK1D	17	Down in P
ILMN_1663618	-0.883456	-0.0536817	-6.82057	8.08518e-11	1.2553e-09	14.1467	1.84479	STAT3	17	Down in P
ILMN_1690653	-0.883367	0.00765852	-5.87991	1.45187e-08	1.28903e-07	9.11825	1.84468	CDK2AP2	11	Down in P
ILMN_1767475	-0.881946	-0.0142135	-7.40083	2.59457e-12	6.09598e-11	17.4921	1.84286	CERK	22	Down in P
ILMN_1792389	-0.881709	-0.0318881	-4.01393	8.22882e-05	0.000289174	0.936368	1.84256	RNF165	18	Down in P
ILMN_1736863	-0.880778	-0.118392	-3.27221	0.00123376	0.00325547	-1.6614	1.84137	TMEM140	7	Down in P
ILMN_1656335	-0.880378	0.0397026	-6.41345	8.13024e-10	1.00067e-08	11.907	1.84086	RIT1	1	Down in P
ILMN_2115669	-0.88027	-0.0179083	-7.89066	1.25569e-13	4.28734e-12	20.4439	1.84072	SEMA4C	2	Down in P
ILMN_2356654	-0.880208	-0.0299087	-8.42467	4.1115e-15	2.07095e-13	23.7816	1.84064	LGALS8	1	Down in P
ILMN_1740426	-0.87914	0.0273913	-4.28445	2.704e-05	0.000107024	1.9081	1.83928	RASD1	17	Down in P
ILMN_1724040	-0.878354	-0.0384498	-5.97962	8.58144e-09	8.07957e-08	9.62618	1.83828	ANKRD57	2	Down in P
ILMN_2155480	-0.877448	-0.00976507	-6.94332	3.96181e-11	6.62994e-10	14.8399	1.83712	RAB43	3	Down in P
ILMN_1696419	-0.877037	-0.0258354	-5.14972	5.64289e-07	3.40537e-06	5.59571	1.8366	STOM	9	Down in P
ILMN_2319000	-0.876455	-0.090879	-3.64174	0.000335608	0.00101548	-0.456646	1.83586	MATK	19	Down in P
ILMN_1770811	-0.876387	0.00805284	-9.7068	7.3208e-19	1.31447e-16	32.2257	1.83577	PELO	5	Down in P
ILMN_1738401	-0.875961	-0.0287266	-3.79796	0.000187805	0.000605723	0.0850281	1.83523	FOXC1	6	Down in P
ILMN_1790689	-0.875252	-0.0915367	-4.23801	3.27773e-05	0.000127354	1.72617	1.83433	CRISPLD2	16	Down in P
ILMN_2246083	-0.874309	0.0475329	-2.47091	0.0142143	0.0282619	-3.8654	1.83313	C7ORF28B	7	Down in P
ILMN_1699856	-0.873717	-0.0270541	-7.7016	4.09338e-13	1.23709e-11	19.2915	1.83238	RALGDS	9	Down in P
ILMN_1804676	-0.872609	0.020957	-6.0203	6.95083e-09	6.69297e-08	9.83061	1.83097	VAMP4	1	Down in P
ILMN_1775327	-0.872527	-0.0303376	-4.4774	1.19511e-05	5.17883e-05	2.6819	1.83087	PKM2	15	Down in P
ILMN_1658807	-0.872195	-0.0167717	-4.98128	1.28595e-06	7.08269e-06	4.81406	1.83045	HMOX2	16	Down in P
ILMN_1696956	-0.872134	-0.0101542	-6.77684	1.04047e-10	1.57082e-09	13.9017	1.83037	ARID3B	15	Down in P
ILMN_1815086	-0.871829	0.000154585	-5.15199	5.58204e-07	3.37132e-06	5.60611	1.82998	NINJ1	9	Down in P
ILMN_1729234	-0.870833	-0.0551568	-6.68228	1.78885e-10	2.55393e-09	13.3756	1.82872	TPP1	11	Down in P
ILMN_1756501	-0.870256	-0.00178341	-3.54568	0.000475297	0.00138806	-0.780811	1.82799	ST6GAL1	3	Down in P
ILMN_1769092	-0.870058	-0.0113703	-5.43379	1.41541e-07	9.95484e-07	6.92369	1.82774	FAM176B	1	Down in P
ILMN_1796801	-0.869893	-0.167873	-2.52977	0.0120902	0.0245113	-3.72302	1.82753	ABCA8	17	Down in P
ILMN_2206746	-0.869883	0.0155196	-4.3524	2.03464e-05	8.2719e-05	2.17732	1.82752	BGN	X	Down in P
ILMN_1797009	-0.869576	-0.0458808	-3.75767	0.000217963	0.000690872	-0.0547468	1.82713	F3	1	Down in P
ILMN_1798372	-0.868288	-0.0224023	-3.64006	0.000339902	0.00102724	-0.463581	1.8255	ANXA2P3	10	Down in P
ILMN_1695959	-0.866618	-0.113094	-3.43346	0.000707901	0.00198057	-1.14989	1.82338	C21ORF63	21	Down in P
ILMN_1790014	-0.866603	-0.00363097	-4.69123	4.71729e-06	2.26685e-05	3.56685	1.82336	METRNL		Down in P
ILMN_2146418	-0.86558	-0.0203326	-4.31037	2.43515e-05	9.74957e-05	2.00811	1.82207	CRIM1	2	Down in P
ILMN_1667199	-0.865352	-0.0529022	-4.18548	4.07901e-05	0.000154784	1.52096	1.82178	SQRDL	15	Down in P
ILMN_1804568	-0.864625	-0.016763	-4.93465	1.59524e-06	8.5909e-06	4.60605	1.82087	HOMER1	5	Down in P
ILMN_1778337	-0.864419	-0.0500649	-3.44367	0.000683484	0.00192247	-1.11678	1.82061	TCF2	17	Down in P
ILMN_2096719	-0.863773	-0.0200105	-4.99063	1.19567e-06	6.63273e-06	4.87654	1.81979	GRK5	10	Down in P
ILMN_2063168	-0.863215	-0.0299066	-3.45304	0.000660845	0.00186498	-1.08626	1.81909	MALL	2	Down in P
ILMN_2410986	-0.862305	-0.0399065	-6.09393	4.66159e-09	4.6806e-08	10.2161	1.81794	STAT3	17	Down in P
ILMN_1781374	-0.862157	-0.0150559	-4.58681	7.43213e-06	3.38658e-05	3.13329	1.81775	TUFT1	1	Down in P
ILMN_1683127	-0.862126	-0.0181804	-7.75611	2.91615e-13	9.17656e-12	19.6221	1.81771	ZNF281	1	Down in P
ILMN_3301749	-0.861661	-0.00962394	-5.27803	3.22618e-07	2.07143e-06	6.14162	1.81713	SPNS2	17	Down in P
ILMN_1728218	-0.861556	0.00199425	-5.73086	3.19508e-08	2.63667e-07	8.35828	1.817	RBPMS	8	Down in P
ILMN_1684663	-0.861376	-0.0123786	-5.19581	4.52523e-07	2.79951e-06	5.80738	1.81677	ZDHHC13	11	Down in P
ILMN_1677432	-0.861074	-0.0676623	-4.5813	7.90746e-06	3.58112e-05	3.08608	1.81639	SRGAP1	12	Down in P
ILMN_1652906	-0.860718	-0.0690908	-4.33011	2.24203e-05	9.04518e-05	2.08589	1.81594	GBGT1	9	Down in P
ILMN_2355831	-0.860175	-0.00699432	-3.87113	0.000141559	0.000469871	0.3491	1.81526	FHL2	2	Down in P
ILMN_2311796	-0.859982	-0.0606667	-4.17061	4.36738e-05	0.00016454	1.49287	1.81502	TES	7	Down in P
ILMN_1798181	-0.85887	-0.0586397	-6.31476	1.40309e-09	1.61737e-08	11.3783	1.81362	IRF7	11	Down in P
ILMN_1768558	-0.858411	0.00687257	-6.07362	5.28861e-09	5.22087e-08	10.0964	1.81304	LOC727848	14	Down in P
ILMN_1760509	-0.857357	-0.165285	-3.16912	0.00174179	0.00440703	-1.97689	1.81172	EOMES	3	Down in P
ILMN_1824362	-0.857196	-0.0908149	-3.88845	0.000132567	0.000443207	0.411273	1.81151	HS.143018	7	Down in P
ILMN_1725534	-0.856566	-0.0555122	-6.58627	3.08586e-10	4.16414e-09	12.8464	1.81072	ACTN4	19	Down in P
ILMN_1743646	-0.855365	-0.0361729	-5.55541	7.70401e-08	5.79776e-07	7.50901	1.80922	VASP	19	Down in P
ILMN_1698100	-0.854465	-0.0401642	-4.08019	6.2273e-05	0.000225912	1.12064	1.80809	ANXA2P1	4	Down in P
ILMN_2410929	-0.853967	0.0091083	-3.47151	0.000619146	0.0017613	-1.02593	1.80746	PAPSS2	10	Down in P
ILMN_1807106	-0.853642	-0.0229122	-6.55811	3.61769e-10	4.81791e-09	12.6921	1.80706	LDHA	11	Down in P
ILMN_2061043	-0.853359	-0.108089	-3.5048	0.00055329	0.00158967	-0.920087	1.8067	CD48	1	Down in P
ILMN_1702447	-0.853344	-0.0530153	-4.40618	1.62058e-05	6.7818e-05	2.39296	1.80668	IGF2BP2	3	Down in P
ILMN_1728521	-0.853306	-0.0379194	-5.3177	2.52486e-07	1.66455e-06	6.36813	1.80664	HDAC7A	12	Down in P
ILMN_1780132	-0.852808	-0.0470201	-5.13759	5.97912e-07	3.58982e-06	5.54023	1.80601	PELI2	14	Down in P
ILMN_2396956	-0.852544	-0.0998327	-4.8307	2.49934e-06	1.28261e-05	4.17183	1.80568	AKAP13	15	Down in P
ILMN_2125346	-0.851994	-0.0564649	-2.50288	0.0130243	0.0261893	-3.78852	1.80499	MUC16	19	Down in P
ILMN_1776788	-0.851231	-0.0417956	-4.3006	2.54067e-05	0.000101215	1.96777	1.80404	C5ORF41	5	Down in P
ILMN_2118472	-0.849407	-0.0454812	-7.16907	1.04564e-11	2.08064e-10	16.1353	1.80176	C10ORF58	10	Down in P
ILMN_1745447	-0.848984	-0.0318603	-7.37291	3.07312e-12	7.10635e-11	17.3272	1.80123	HIVEP2	6	Down in P
ILMN_3239610	-0.848476	0.0594134	-2.57454	0.0107069	0.0219694	-3.6118	1.8006	LOC100133565		Down in P
ILMN_1773125	-0.847949	-0.045714	-4.61494	6.56842e-06	3.03595e-05	3.25082	1.79994	ENTPD1	10	Down in P
ILMN_1703852	-0.846774	-0.015207	-5.52452	8.99921e-08	6.67376e-07	7.35941	1.79848	EFNB2	13	Down in P
ILMN_3241446	-0.846582	-0.0745996	-3.8814	0.000137023	0.000456804	0.383772	1.79824	ODF3B	22	Down in P
ILMN_1704353	-0.844687	0.00472576	-4.24353	3.20383e-05	0.000124801	1.74772	1.79587	IGSF3	1	Down in P
ILMN_2188722	-0.844673	-0.0495428	-5.94431	1.03451e-08	9.49414e-08	9.44559	1.79586	GLS	2	Down in P
ILMN_1693009	-0.843828	-0.0617415	-3.67046	0.000301663	0.000924309	-0.357976	1.79481	FGL2	7	Down in P
ILMN_1674282	-0.84314	-0.0241402	-6.33784	1.23558e-09	1.44501e-08	11.5014	1.79395	PPARD	6	Down in P
ILMN_1801766	-0.842901	-0.060179	-5.89159	1.36556e-08	1.22092e-07	9.17743	1.79365	CCDC109B	4	Down in P
ILMN_1657679	-0.842493	-0.0438319	-3.09784	0.00219791	0.00541739	-2.18992	1.79315	VAV3	1	Down in P
ILMN_1738909	-0.841535	-0.0212293	-6.75988	1.29607e-10	1.89896e-09	13.6981	1.79196	TROVE2	1	Down in P
ILMN_1660079	-0.840584	-0.00381135	-6.99324	2.95767e-11	5.16475e-10	15.124	1.79077	RNF44	5	Down in P
ILMN_2053415	-0.839167	-0.0690987	-4.50529	1.05968e-05	4.66078e-05	2.7961	1.78902	LDLR	19	Down in P
ILMN_1774844	-0.839063	-0.0287611	-9.84522	2.79557e-19	6.0093e-17	33.1682	1.78889	MAPKAPK2	1	Down in P
ILMN_1742187	-0.838579	-0.0427412	-5.24466	3.58773e-07	2.27392e-06	6.03084	1.78829	MAN1A1	6	Down in P
ILMN_1674399	-0.838264	0.0032738	-8.88144	2.02231e-16	1.51296e-14	26.7256	1.7879	ZNF143	11	Down in P
ILMN_1691111	-0.837342	-0.029145	-7.12523	1.35707e-11	2.60196e-10	15.8817	1.78676	SPATA2L	16	Down in P
ILMN_1803211	-0.836502	0.0201373	-4.72902	3.99452e-06	1.96153e-05	3.72564	1.78572	FBXO2	1	Down in P
ILMN_1694810	-0.83648	-0.0137925	-3.03444	0.00269371	0.00649162	-2.37417	1.78569	PANX2	22	Down in P
ILMN_1696657	-0.836231	-0.0410315	-2.98982	0.00311262	0.00735939	-2.50459	1.78538	LRRN2	1	Down in P
ILMN_1704656	-0.836003	-0.0350031	-3.60348	0.000385619	0.0011494	-0.586549	1.7851	PPP2R1B	11	Down in P
ILMN_1727524	-0.834755	0.0224982	-5.34005	2.32388e-07	1.54751e-06	6.4519	1.78356	ADAM9	8	Down in P
ILMN_1670379	-0.834524	-0.00123712	-5.71264	3.46031e-08	2.82716e-07	8.28021	1.78327	ANTXR1	2	Down in P
ILMN_1779492	-0.834493	-0.00187583	-5.98125	9.44185e-09	8.73343e-08	9.54772	1.78323	SMURF1	7	Down in P
ILMN_1793934	-0.834334	-0.0446227	-6.21601	2.40877e-09	2.61098e-08	10.855	1.78303	PISD	22	Down in P
ILMN_1653180	-0.833781	-0.0329611	-5.27361	3.10749e-07	2.00365e-06	6.16806	1.78235	TPM4	19	Down in P
ILMN_2134453	-0.83366	-0.0332018	-5.39266	1.73489e-07	1.19485e-06	6.72801	1.7822	FCGR3B	1	Down in P
ILMN_1794588	-0.833603	-0.0119716	-4.97015	1.34194e-06	7.34865e-06	4.76957	1.78213	DYRK2	12	Down in P
ILMN_1804117	-0.833523	-0.0331341	-7.67801	4.73837e-13	1.39339e-11	19.1488	1.78203	FAM89B	11	Down in P
ILMN_2405521	-0.833467	-0.0354904	-3.85672	0.000149618	0.000493935	0.297225	1.78196	MTHFD2	2	Down in P
ILMN_2408576	-0.832181	-0.0389397	-4.44707	1.36125e-05	5.83086e-05	2.55836	1.78038	FAM129B	9	Down in P
ILMN_1684402	-0.830941	-0.0408205	-4.41245	1.57795e-05	6.62156e-05	2.41823	1.77885	STXBP5	6	Down in P
ILMN_1758672	-0.830691	-0.056341	-5.68082	4.0738e-08	3.26203e-07	8.12286	1.77854	FAM107B	10	Down in P
ILMN_2106902	-0.830437	-0.0238039	-6.88888	5.44135e-11	8.76012e-10	14.5315	1.77822	CHES1	14	Down in P
ILMN_1679158	-0.829294	0.00699386	-4.37678	1.83893e-05	7.55268e-05	2.27383	1.77682	FAAH2	X	Down in P
ILMN_2306540	-0.828547	-0.0261463	-3.97414	9.48469e-05	0.000329046	0.724851	1.7759	PDE9A	21	Down in P
ILMN_1735220	-0.828164	0.0311031	-4.18786	4.03343e-05	0.000153321	1.53043	1.77542	CAV2	7	Down in P
ILMN_1703477	-0.827833	-0.0343328	-9.28694	1.31232e-17	1.47269e-15	29.4008	1.77502	ARHGEF2	1	Down in P
ILMN_1687592	-0.827462	-0.0444498	-6.08663	4.84789e-09	4.84535e-08	10.1782	1.77456	WWC3	X	Down in P
ILMN_1781386	-0.827404	-0.0439847	-4.03238	7.53593e-05	0.000267348	0.941089	1.77449	WIPI1		Down in P
ILMN_2358540	-0.827361	-0.0334009	-5.77367	2.52558e-08	2.13548e-07	8.58392	1.77444	RBMS1	2	Down in P
ILMN_1894072	-0.826592	-0.0585286	-4.82796	2.54349e-06	1.30221e-05	4.1557	1.77349	HS.561747	7	Down in P
ILMN_1721563	-0.82657	-0.0432127	-6.33089	1.2839e-09	1.49579e-08	11.4643	1.77346	TMEM127	2	Down in P
ILMN_1724941	-0.825739	0.000876856	-5.15794	5.42554e-07	3.2872e-06	5.63337	1.77244	CDCP1	3	Down in P
ILMN_2361862	-0.824781	-0.00889476	-4.55691	8.46963e-06	3.80971e-05	3.00903	1.77127	VLDLR	9	Down in P
ILMN_1694213	-0.823713	-0.0126035	-7.59932	7.70596e-13	2.12289e-11	18.6748	1.76995	PLEKHO1	1	Down in P
ILMN_1703244	-0.823624	-0.0344546	-8.23838	1.37312e-14	6.10979e-13	22.6039	1.76985	MAP1LC3B	16	Down in P
ILMN_1709623	-0.823495	-0.0585576	-6.62868	2.42686e-10	3.34284e-09	13.0795	1.76969	MAPK7	17	Down in P
ILMN_1728049	-0.821917	-0.0352856	-5.78322	2.40364e-08	2.0494e-07	8.63166	1.76775	S100A16	1	Down in P
ILMN_2195821	-0.821197	-0.0590965	-4.09932	5.76692e-05	0.000210763	1.193	1.76687	C5ORF41	5	Down in P
ILMN_1739103	-0.821166	0.0158616	-6.05509	5.9073e-09	5.78302e-08	9.99063	1.76683	MPZL1	1	Down in P
ILMN_1656186	-0.820682	-0.0588146	-4.91177	1.77225e-06	9.45078e-06	4.50414	1.76624	SLC41A1	1	Down in P
ILMN_2047240	-0.820316	-0.0639336	-5.00367	1.12504e-06	6.30801e-06	4.9348	1.76579	ARSA	22	Down in P
ILMN_1710734	-0.820253	-0.0844048	-2.9469	0.00354515	0.00826298	-2.62522	1.76571	GZMK	5	Down in P
ILMN_1685009	-0.819419	-0.0785552	-4.24798	3.19768e-05	0.000124625	1.75286	1.76469	ITGAM	16	Down in P
ILMN_1703650	-0.819332	-0.0163293	-5.84326	1.75876e-08	1.5452e-07	8.93312	1.76459	TNIP1	5	Down in P
ILMN_2308849	-0.819251	-0.0277559	-6.31845	1.37491e-09	1.5921e-08	11.3979	1.76449	MYADM	19	Down in P
ILMN_2368773	-0.817966	0.0505825	-3.88703	0.000133144	0.000444941	0.406538	1.76292	FAM3C	7	Down in P
ILMN_1715214	-0.816774	-0.076568	-5.31626	2.56114e-07	1.68556e-06	6.38426	1.76146	PTPN7	1	Down in P
ILMN_1756006	-0.814663	-0.0249982	-7.34979	3.53474e-12	8.01592e-11	17.191	1.75889	ATG2A	11	Down in P
ILMN_1671600	-0.814361	-0.0358316	-4.3971	1.68733e-05	7.0169e-05	2.35537	1.75852	EPS8L1	19	Down in P
ILMN_1671404	-0.814076	-0.0888948	-5.95908	9.56766e-09	8.83374e-08	9.52107	1.75817	SVIL	10	Down in P
ILMN_1770667	-0.812665	-0.036769	-6.02187	6.8548e-09	6.62978e-08	9.84331	1.75645	HECA	6	Down in P
ILMN_1754943	-0.811463	-0.0291577	-4.78364	3.20765e-06	1.60667e-05	3.93967	1.75499	MYO1E	15	Down in P
ILMN_1816244	-0.811165	-0.0345697	-4.48055	1.18128e-05	5.1247e-05	2.69364	1.75463	HS.4988	2	Down in P
ILMN_2362902	-0.810299	-0.0580218	-6.29991	1.52241e-09	1.74306e-08	11.2992	1.75358	RASSF5	1	Down in P
ILMN_1657771	-0.810015	-0.0286694	-7.09404	1.63265e-11	3.05363e-10	15.7018	1.75323	CRTC2	1	Down in P
ILMN_2226955	-0.809951	0.0243188	-5.27029	3.15795e-07	2.03361e-06	6.15259	1.75315	VOPP1	7	Down in P
ILMN_1803429	-0.809623	-0.0491939	-4.95007	1.44392e-06	7.85634e-06	4.69609	1.75275	CD44	11	Down in P
ILMN_2374244	-0.80955	-0.0850013	-4.93682	1.53532e-06	8.30336e-06	4.63739	1.75266	DYRK2	12	Down in P
ILMN_2120022	-0.809297	0.00475197	-5.96326	9.35859e-09	8.67745e-08	9.54242	1.75236	ARL5B	10	Down in P
ILMN_1769290	-0.809291	-0.00489602	-5.28869	2.91839e-07	1.89534e-06	6.23014	1.75235	TTC39B	9	Down in P
ILMN_1757872	-0.809168	0.00627808	-4.32919	2.28295e-05	9.19083e-05	2.07078	1.7522	DKFZP761P0423	8	Down in P
ILMN_1722872	-0.809148	-0.041138	-8.26616	1.14818e-14	5.16918e-13	22.7786	1.75218	MYH9	22	Down in P
ILMN_1765122	-0.808895	-0.0408472	-5.50844	9.75479e-08	7.14384e-07	7.28181	1.75187	MAP3K2		Down in P
ILMN_2232520	-0.808795	-0.0386498	-5.79544	2.25603e-08	1.93653e-07	8.69281	1.75175	ANKRD28	3	Down in P
ILMN_1772521	-0.807612	-0.0296389	-4.83989	2.39677e-06	1.23579e-05	4.21184	1.75031	MTHFD1L	6	Down in P
ILMN_1653504	-0.807595	-0.00930349	-5.86839	1.54221e-08	1.36138e-07	9.05996	1.75029	EDG1	1	Down in P
ILMN_1694240	-0.807234	-0.0138284	-8.07298	3.95937e-14	1.56956e-12	21.5701	1.74985	MAP2K1	15	Down in P
ILMN_2041101	-0.806995	-0.0359428	-4.62793	6.20288e-06	2.88799e-05	3.30531	1.74956	ANXA2P1	4	Down in P
ILMN_1770850	-0.806882	0.0302948	-6.07047	5.28705e-09	5.22087e-08	10.0944	1.74943	PNMA1	14	Down in P
ILMN_2093343	-0.806546	-0.0632667	-2.65307	0.00858137	0.0180921	-3.37344	1.74902	PLAC8	4	Down in P
ILMN_3236694	-0.805863	-0.0132582	-4.83909	2.43031e-06	1.2514e-05	4.20017	1.74819	LOC100132139	9	Down in P
ILMN_1790533	-0.805714	-0.0722031	-4.63515	6.00841e-06	2.81203e-05	3.33563	1.74801	PHACTR2	6	Down in P
ILMN_1713934	-0.805544	-0.0102371	-5.51188	9.58798e-08	7.02505e-07	7.29841	1.74781	LITAF	16	Down in P
ILMN_2112524	-0.805078	-0.0368	-6.18438	2.87789e-09	3.07305e-08	10.6832	1.74724	RNF149	2	Down in P
ILMN_1715189	-0.804679	0.010195	-5.10307	7.22555e-07	4.2463e-06	5.36348	1.74676	LHX6	9	Down in P
ILMN_1659490	-0.804408	-0.124421	-2.90453	0.00407421	0.00934064	-2.70594	1.74643	LOC653158	5	Down in P
ILMN_1658327	-0.803185	-0.00532347	-4.7739	3.36936e-06	1.6805e-05	3.89478	1.74495	BAZ1A	14	Down in P
ILMN_1655821	-0.803152	-0.073362	-4.72011	4.1182e-06	2.01255e-05	3.69544	1.74491	CAPG	2	Down in P
ILMN_1815666	-0.803061	-0.0478323	-5.67728	4.14835e-08	3.31825e-07	8.10538	1.7448	ATP2A2	12	Down in P
ILMN_3240520	-0.801327	0.0564285	-4.27305	2.83977e-05	0.00011176	1.86245	1.7427	ELTD1	1	Down in P
ILMN_3249748	-0.801135	-0.0194524	-6.46352	6.1512e-10	7.84291e-09	12.1774	1.74247	LDHA	11	Down in P
ILMN_1737157	-0.801025	-0.0209375	-7.59976	7.68505e-13	2.12096e-11	18.6775	1.74234	GRAMD1A	19	Down in P
ILMN_1676984	-0.798894	-0.0147493	-4.78057	3.13759e-06	1.57364e-05	3.95478	1.73977	DDIT3	12	Down in P
ILMN_1704730	-0.798605	-0.00144017	-5.92263	1.15987e-08	1.05369e-07	9.3351	1.73942	CD93	20	Down in P
ILMN_3241234	-0.797985	-0.010321	-6.00404	7.5373e-09	7.19864e-08	9.75157	1.73867	LOC730278	7	Down in P
ILMN_3241665	-0.797443	-0.0566191	-3.00805	0.0029303	0.00698676	-2.4516	1.73802	C1ORF133	1	Down in P
ILMN_1796349	-0.796884	-0.0349389	-3.50168	0.000556293	0.00159709	-0.926766	1.73734	SMPDL3A	6	Down in P
ILMN_2364852	-0.796828	-0.0265642	-8.04692	4.67368e-14	1.81501e-12	21.4082	1.73728	BTN2A1	6	Down in P
ILMN_1806030	-0.795932	-0.0707845	-3.39328	0.000816198	0.00225015	-1.27946	1.7362	PPL	16	Down in P
ILMN_1717809	-0.795617	0.00948821	-4.74465	3.68897e-06	1.825e-05	3.80037	1.73582	RNF24	20	Down in P
ILMN_1812091	-0.795594	-0.10493	-2.98374	0.00316951	0.00748114	-2.52076	1.73579	FAM20A	17	Down in P
ILMN_1765159	-0.795396	0.00899694	-6.55136	3.75802e-10	4.97873e-09	12.6552	1.73555	ELMOD2	4	Down in P
ILMN_1687275	-0.794652	-0.0334714	-4.51733	1.02457e-05	4.52852e-05	2.83053	1.73466	JUB	14	Down in P
ILMN_1716080	-0.794442	-0.0148109	-5.52224	9.10281e-08	6.73662e-07	7.34839	1.73441	CBL	11	Down in P
ILMN_2326712	-0.794324	-0.00838952	-4.54343	8.98146e-06	4.01862e-05	2.95325	1.73426	BACE2	21	Down in P
ILMN_2375002	-0.793522	-0.0227074	-6.08954	4.77272e-09	4.77647e-08	10.1934	1.7333	MAP4K4	2	Down in P
ILMN_1758895	-0.793151	-0.00444804	-3.34214	0.000971757	0.0026282	-1.44234	1.73286	CTSK	1	Down in P
ILMN_1746243	-0.792164	0.0192429	-4.83713	2.50556e-06	1.28451e-05	4.17574	1.73167	TES	7	Down in P
ILMN_1787648	-0.791914	-0.084839	-3.53557	0.000497515	0.00144327	-0.816002	1.73137	GPR125		Down in P
ILMN_1724145	-0.791782	-0.0251476	-5.59403	6.33806e-08	4.83899e-07	7.69696	1.73121	CBX4	17	Down in P
ILMN_1735548	-0.791553	-0.0149584	-4.91483	1.7375e-06	9.27516e-06	4.52513	1.73094	HIVEP1	6	Down in P
ILMN_1775743	-0.791446	-0.0427598	-6.30098	1.51354e-09	1.7342e-08	11.3049	1.73081	BTG1	12	Down in P
ILMN_1764927	-0.790993	0.00501965	-5.27427	3.0976e-07	1.99897e-06	6.17112	1.73026	CDC42EP1	22	Down in P
ILMN_1672571	-0.790762	-0.00502096	-7.71179	3.84225e-13	1.16581e-11	19.3532	1.72999	TFIP11	22	Down in P
ILMN_2198515	-0.790753	0.0110509	-3.60801	0.000379645	0.00113344	-0.571377	1.72998	ARRDC3	5	Down in P
ILMN_2152581	-0.790061	-0.0532489	-6.38202	9.679e-10	1.16133e-08	11.738	1.72915	STK38	6	Down in P
ILMN_2129572	-0.790054	-0.0432707	-3.73638	0.000236094	0.000742533	-0.129372	1.72914	F3	1	Down in P
ILMN_1751789	-0.788991	-0.0113118	-3.97999	9.26924e-05	0.000322396	0.74644	1.72787	HNMT	2	Down in P
ILMN_1683598	-0.788752	-0.0265297	-3.74721	0.000226696	0.000715876	-0.0914416	1.72758	ACSL4	X	Down in P
ILMN_1653856	-0.788575	-0.0446697	-3.42388	0.000732578	0.00204361	-1.18141	1.72737	STS-1	11	Down in P
ILMN_2169761	-0.788275	0.00799825	-4.17747	4.2019e-05	0.000158893	1.49158	1.72701	CPNE8	12	Down in P
ILMN_2414325	-0.787966	-0.0163676	-4.15526	4.62701e-05	0.000173124	1.40199	1.72664	TNFAIP8	5	Down in P
ILMN_1712628	-0.787759	-0.0334401	-5.90491	1.28654e-08	1.15705e-07	9.23615	1.72639	GTF2IRD1	7	Down in P
ILMN_2353358	-0.78748	-0.0277895	-7.99871	6.34694e-14	2.36839e-12	21.1096	1.72606	LGALS8	1	Down in P
ILMN_2404688	-0.786143	-0.0169852	-3.24578	0.00134769	0.00352138	-1.74317	1.72446	NUPR1	16	Down in P
ILMN_1747244	-0.785701	-0.0184595	-4.47548	1.20968e-05	5.23748e-05	2.67091	1.72393	CCNG2	4	Down in P
ILMN_1674250	-0.785565	-0.0793444	-3.5099	0.000546175	0.00157189	-0.904985	1.72377	NCKAP1L	12	Down in P
ILMN_2362858	-0.785347	-0.146831	-3.69677	0.000277882	0.000860344	-0.236952	1.72351	PILRA	7	Down in P
ILMN_1724658	-0.783746	-0.0342756	-4.43603	1.42703e-05	6.06328e-05	2.51358	1.72159	BNIP3	10	Down in P
ILMN_1808404	-0.783401	-0.0218834	-6.91154	4.76916e-11	7.78469e-10	14.6596	1.72118	RHBDF1	16	Down in P
ILMN_1789702	-0.783387	-0.0220755	-6.11157	4.23967e-09	4.33104e-08	10.3079	1.72117	GBE1	3	Down in P
ILMN_1731714	-0.783103	0.00243231	-3.62763	0.000353096	0.00106207	-0.504581	1.72083	CREB5	7	Down in P
ILMN_1680465	-0.782616	0.0201561	-5.4593	1.25168e-07	8.93926e-07	7.04266	1.72025	ARL5B	10	Down in P
ILMN_1718046	-0.782605	0.00757709	-3.03084	0.00272349	0.00654891	-2.38584	1.72023	ARNT2	15	Down in P
ILMN_1655884	-0.78204	-0.00639651	-4.96796	1.32883e-06	7.2847e-06	4.77552	1.71956	ATP2A2	12	Down in P
ILMN_1803772	-0.782001	-0.0353415	-5.26654	3.21607e-07	2.06668e-06	6.13509	1.71951	POLD4	11	Down in P
ILMN_2194577	-0.78118	0.0412628	-4.01657	8.14369e-05	0.000286446	0.870549	1.71854	PLVAP	19	Down in P
ILMN_1758906	-0.781157	-0.0168742	-7.28636	5.18156e-12	1.12421e-10	16.8186	1.71851	GNA13	17	Down in P
ILMN_3195198	-0.78061	0.0288601	-3.13422	0.00195612	0.00489095	-2.04503	1.71786	KRT17P3	17	Down in P
ILMN_1792710	-0.780588	-0.0538948	-5.80249	2.17486e-08	1.87258e-07	8.72817	1.71783	DAPK3	19	Down in P
ILMN_1775498	-0.780203	-0.0339223	-4.4043	1.63361e-05	6.83074e-05	2.38536	1.71737	FAM100B	17	Down in P
ILMN_2232712	-0.780191	-0.0357533	-5.69801	3.73033e-08	3.02349e-07	8.20777	1.71736	MYO10	5	Down in P
ILMN_1705750	-0.780012	-0.0527559	-3.2609	0.00128092	0.00336593	-1.6965	1.71714	TGM2	20	Down in P
ILMN_1662243	-0.77872	-0.0379406	-5.01514	1.06623e-06	6.02472e-06	4.98618	1.71561	ING1	13	Down in P
ILMN_1844464	-0.777961	-0.0947764	-3.39839	0.000800106	0.00221098	-1.26303	1.71471	HS.534427	7	Down in P
ILMN_2411897	-0.777151	0.045765	-4.15064	4.72891e-05	0.000176418	1.38236	1.71374	KLF10	8	Down in P
ILMN_2403247	-0.776776	0.0066607	-4.81462	2.68893e-06	1.36658e-05	4.10203	1.7133	CMTM7	3	Down in P
ILMN_1654072	-0.776535	-0.0200798	-2.68513	0.0077863	0.0166365	-3.33254	1.71301	CX3CL1	16	Down in P
ILMN_1703316	-0.776258	-0.0437716	-5.48164	1.11543e-07	8.07576e-07	7.1528	1.71268	LOC255783	19	Down in P
ILMN_1705468	-0.776	-0.0553742	-6.36304	1.07513e-09	1.27594e-08	11.6362	1.71238	PIK3CA	3	Down in P
ILMN_1890614	-0.774728	-0.0536788	-3.93325	0.0001117	0.000379766	0.607667	1.71087	HS.193406	1	Down in P
ILMN_2187533	-0.773659	-0.0330734	-6.98733	3.06204e-11	5.32264e-10	15.0903	1.7096	CSRNP2	12	Down in P
ILMN_1783598	-0.772954	-0.0888397	-3.5477	0.000471847	0.00137851	-0.77405	1.70877	CAB39L	13	Down in P
ILMN_1735045	-0.772638	-0.00118603	-4.63796	5.93427e-06	2.77989e-05	3.34745	1.70839	A4GALT	22	Down in P
ILMN_1754842	-0.771651	-0.0444463	-6.68124	1.7995e-10	2.56673e-09	13.3698	1.70722	DLGAP4	20	Down in P
ILMN_1724181	-0.770964	-0.15572	-2.99506	0.00304741	0.00722759	-2.48818	1.70641	IL15	4	Down in P
ILMN_1687538	-0.769943	0.0121524	-7.31287	4.41717e-12	9.79868e-11	16.974	1.7052	ETS1	11	Down in P
ILMN_3237956	-0.769852	-0.0330747	-5.88225	1.4342e-08	1.27564e-07	9.13007	1.7051	ZC3H12C	11	Down in P
ILMN_1778709	-0.7698	0.0227733	-4.71307	4.45565e-06	2.15948e-05	3.6615	1.70503	PICALM	11	Down in P
ILMN_3257030	-0.769538	-0.00990873	-4.94806	1.45743e-06	7.91577e-06	4.68718	1.70472	FTHL16		Down in P
ILMN_1812618	-0.76814	0.0043821	-5.7731	2.53306e-08	2.14062e-07	8.58106	1.70307	ARAP3	5	Down in P
ILMN_1777261	-0.767608	0.0540149	-3.36665	0.000893129	0.0024402	-1.36455	1.70244	FAM3C	7	Down in P
ILMN_1656248	-0.76738	0.00651429	-3.76196	0.000215593	0.000684214	-0.0431142	1.70218	ASAM	11	Down in P
ILMN_1765258	-0.767141	-0.0669336	-5.86714	1.55236e-08	1.36869e-07	9.05363	1.70189	HLA-E	6	Down in P
ILMN_2078389	-0.766638	-0.0334149	-6.43001	7.4149e-10	9.21549e-09	11.9963	1.7013	SLC4A2	7	Down in P
ILMN_1668514	-0.766409	-0.0680127	-5.60191	6.09011e-08	4.67542e-07	7.7354	1.70103	PIP5K1C	19	Down in P
ILMN_1670322	-0.765945	-0.0555105	-5.17391	5.02643e-07	3.06968e-06	5.70663	1.70048	FCHO2	5	Down in P
ILMN_1695509	-0.765931	-0.0151974	-7.68204	4.62156e-13	1.36167e-11	19.1731	1.70047	PTPN12	7	Down in P
ILMN_1706015	-0.765451	0.0157694	-4.33715	2.16936e-05	8.7775e-05	2.11661	1.6999	FAM43A	3	Down in P
ILMN_1761147	-0.76355	0.0327568	-4.8884	1.91946e-06	1.01577e-05	4.42396	1.69766	GABPB2	15	Down in P
ILMN_1655191	-0.762198	-0.0417678	-3.81355	0.000176826	0.00057444	0.142133	1.69607	CASZ1	1	Down in P
ILMN_2351611	-0.761844	-0.00124105	-7.17861	9.87865e-12	1.97834e-10	16.1906	1.69566	UBQLN1	9	Down in P
ILMN_3213640	-0.761773	-0.0228123	-5.4602	1.25104e-07	8.93888e-07	7.04351	1.69557	LOC100132444		Down in P
ILMN_2388975	-0.761228	-0.0261472	-6.79418	9.41551e-11	1.43843e-09	13.9987	1.69493	CERK	22	Down in P
ILMN_1723912	-0.760532	-0.15239	-2.63991	0.00891958	0.0187224	-3.45165	1.69412	IFI44L	1	Down in P
ILMN_1670130	-0.760296	-0.0159887	-6.84235	7.128e-11	1.11981e-09	14.2691	1.69384	ARID3A	19	Down in P
ILMN_3238369	-0.759532	0.00588106	-3.90379	0.000125082	0.000421228	0.466445	1.69294	JHDM1D	7	Down in P
ILMN_1659047	-0.759243	0.0110236	-2.99929	0.003007	0.00714173	-2.47606	1.6926	HIST2H2AA3	1	Down in P
ILMN_1753342	-0.758981	-0.0330585	-3.98633	9.04095e-05	0.00031539	0.769874	1.6923	SAT1	X	Down in P
ILMN_1761044	-0.758729	0.0182388	-4.2467	3.18771e-05	0.0001243	1.75412	1.692	GNB1L	22	Down in P
ILMN_1772370	-0.758406	-0.056435	-4.2093	3.70589e-05	0.000142037	1.61178	1.69162	ARHGEF1	19	Down in P
ILMN_2222074	-0.758184	-0.0334345	-7.69047	4.38605e-13	1.30721e-11	19.2241	1.69136	PTPN12	7	Down in P
ILMN_1652082	-0.757756	-0.0468507	-7.02138	2.50684e-11	4.46955e-10	15.2848	1.69086	ELF4	X	Down in P
ILMN_1764826	-0.757129	-0.0252756	-6.30293	1.49737e-09	1.71697e-08	11.3153	1.69012	TFE3	X	Down in P
ILMN_1711617	-0.756349	-0.0724524	-4.68305	4.8588e-06	2.32753e-05	3.53786	1.68921	GMFG	19	Down in P
ILMN_1685824	-0.755879	-0.0229192	-6.28673	1.63667e-09	1.85993e-08	11.2291	1.68866	B4GALT5	20	Down in P
ILMN_1750409	-0.755852	-0.0261852	-6.68963	1.7154e-10	2.46056e-09	13.4163	1.68863	RAB9A	X	Down in P
ILMN_1807894	-0.755544	-0.0632847	-3.88768	0.000132811	0.000443925	0.408886	1.68827	SLC7A8	14	Down in P
ILMN_2324002	-0.755511	-0.02495	-4.40351	1.64205e-05	6.85663e-05	2.38116	1.68823	CALD1	7	Down in P
ILMN_2156172	-0.755404	0.0200419	-3.91091	0.000121392	0.000409524	0.493192	1.6881	HK2	2	Down in P
ILMN_1724533	-0.753312	-0.0817384	-3.73636	0.00023611	0.000742533	-0.129437	1.68566	LY96	8	Down in P
ILMN_3214389	-0.753107	-0.0706557	-2.68075	0.00788563	0.0168064	-3.34384	1.68542	LOC100133583		Down in P
ILMN_3249110	-0.752617	-0.00894236	-7.29033	5.0592e-12	1.10148e-10	16.8419	1.68485	CSRNP2	12	Down in P
ILMN_1681949	-0.752413	-0.0919052	-3.40205	0.000789976	0.00218557	-1.25127	1.68461	PDGFRA	4	Down in P
ILMN_3304219	-0.752305	-0.00887798	-5.514	9.93665e-08	7.26308e-07	7.27139	1.68448	RBMS2P		Down in P
ILMN_1779376	-0.751685	-0.0287528	-6.66472	1.97718e-10	2.78118e-09	13.2784	1.68376	GSK3B	3	Down in P
ILMN_2401978	-0.751144	-0.0580969	-6.11959	4.06055e-09	4.17883e-08	10.3497	1.68313	STAT3	17	Down in P
ILMN_1660554	-0.751068	-0.0504362	-4.58517	7.48563e-06	3.40727e-05	3.12647	1.68304	VWA1	1	Down in P
ILMN_1689318	-0.750859	-0.0352319	-5.19768	4.48464e-07	2.77891e-06	5.81602	1.6828	NUAK1	12	Down in P
ILMN_1812926	-0.750477	-0.0696	-4.58383	7.52963e-06	3.42423e-05	3.12089	1.68235	ANTXR2	4	Down in P
ILMN_1722622	-0.748846	-0.102279	-3.14015	0.00191233	0.0047948	-2.06372	1.68045	CD163	12	Down in P
ILMN_1730504	-0.748769	-0.0327223	-4.55547	8.52276e-06	3.83022e-05	3.00308	1.68036	AGPAT4	6	Down in P
ILMN_1679912	-0.748439	0.0190092	-4.51678	1.00831e-05	4.46572e-05	2.84331	1.67997	DPH3	3	Down in P
ILMN_1795582	-0.748269	-0.0814795	-3.15358	0.00185059	0.00465452	-2.01941	1.67978	CHRD	3	Down in P
ILMN_2081465	-0.747976	-0.0464869	-5.36067	2.03088e-07	1.37452e-06	6.57661	1.67944	APLP2	11	Down in P
ILMN_2375003	-0.747104	-0.0127716	-6.41289	8.15551e-10	1.00298e-08	11.904	1.67842	MAP4K4	2	Down in P
ILMN_1768483	-0.747071	-0.0573223	-3.50501	0.000549746	0.00158097	-0.915793	1.67838	KCNK3	2	Down in P
ILMN_1781560	-0.746918	-0.0700246	-2.30992	0.0218086	0.0411425	-4.23583	1.6782	ST3GAL6	3	Down in P
ILMN_1659990	-0.746816	-0.0285646	-3.83961	0.000159754	0.000523887	0.235832	1.67809	C7ORF68	7	Down in P
ILMN_2173835	-0.745956	-0.00371528	-5.53296	8.62527e-08	6.41828e-07	7.40026	1.67709	FTHL3	2	Down in P
ILMN_2397750	-0.745483	0.0278061	-3.87819	0.000137762	0.000458667	0.374575	1.67654	IVNS1ABP	1	Down in P
ILMN_1812441	-0.744999	-0.0149262	-7.32416	4.12628e-12	9.19348e-11	17.0403	1.67597	C17ORF63	17	Down in P
ILMN_1701655	-0.74494	-0.035386	-6.66263	2.00092e-10	2.80939e-09	13.2668	1.6759	SLC24A6	12	Down in P
ILMN_2366634	-0.744597	-0.0410856	-4.26471	2.93504e-05	0.000115361	1.83056	1.67551	PKM2	15	Down in P
ILMN_2404135	-0.744197	-0.0174904	-4.43027	1.46259e-05	6.20229e-05	2.49023	1.67504	RIOK3	18	Down in P
ILMN_1716071	-0.744147	-0.0424843	-5.00689	1.10819e-06	6.23184e-06	4.94924	1.67498	PAQR3	4	Down in P
ILMN_1735552	-0.743734	-0.0426406	-5.42157	1.50378e-07	1.05133e-06	6.86546	1.6745	KIF1B	1	Down in P
ILMN_2062468	-0.74373	0.00119214	-4.67345	5.07086e-06	2.41321e-05	3.49717	1.6745	IGFBP7	4	Down in P
ILMN_1719064	-0.743269	0.0452275	-3.85625	0.000149888	0.00049443	0.295533	1.67396	KCTD10	12	Down in P
ILMN_1715715	-0.742911	-0.101721	-2.94717	0.00355156	0.00827161	-2.62613	1.67355	CEBPA	19	Down in P
ILMN_1780334	-0.742796	0.0173767	-2.32225	0.0211271	0.0400798	-4.20936	1.67342	KCNJ2	17	Down in P
ILMN_1717234	-0.742784	-0.0661996	-5.21289	4.16825e-07	2.59445e-06	5.88621	1.6734	CAST	5	Down in P
ILMN_2161556	-0.742106	0.000860092	-4.92698	1.65746e-06	8.91022e-06	4.57072	1.67262	C12ORF49	12	Down in P
ILMN_1673363	-0.741613	-0.0578004	-4.94182	1.50018e-06	8.1248e-06	4.65953	1.67204	CD97	19	Down in P
ILMN_1734544	-0.741405	-0.0126327	-4.84406	2.35163e-06	1.21416e-05	4.22999	1.6718	WTAP	6	Down in P
ILMN_1835017	-0.741323	-0.0914903	-4.88113	2.05092e-06	1.07675e-05	4.36842	1.67171	HS.559602	1	Down in P
ILMN_1746720	-0.741081	-0.0858546	-4.62901	6.17351e-06	2.87695e-05	3.30983	1.67143	TTC39C	18	Down in P
ILMN_1672878	-0.740799	-0.0188585	-7.3657	3.21032e-12	7.35674e-11	17.2847	1.6711	ABR	17	Down in P
ILMN_1784040	-0.740301	-0.173976	-2.26926	0.0242108	0.0450781	-4.32618	1.67052	NAPSA	19	Down in P
ILMN_1689968	-0.739805	-0.123342	-4.50785	1.04802e-05	4.61611e-05	2.80662	1.66995	PLEKHO2	15	Down in P
ILMN_1697652	-0.739407	-0.00338611	-4.07082	6.58682e-05	0.000237038	1.10729	1.66949	PLEKHB2	2	Down in P
ILMN_1751034	-0.73893	-0.0350314	-5.37827	1.86242e-07	1.27235e-06	6.65983	1.66894	ITPRIPL2	16	Down in P
ILMN_1787509	-0.738903	-0.056686	-6.67283	1.88796e-10	2.68037e-09	13.3232	1.66891	PRIC285	20	Down in P
ILMN_2093027	-0.73808	0.00522096	-5.8165	2.02207e-08	1.75047e-07	8.79846	1.66795	MYO1B	2	Down in P
ILMN_1663080	-0.737721	0.00727991	-3.76731	0.000210198	0.000668759	-0.020853	1.66754	LFNG	7	Down in P
ILMN_1739496	-0.73772	-0.0169607	-4.61187	6.65771e-06	3.07048e-05	3.23797	1.66754	PRRX1	1	Down in P
ILMN_1764850	-0.736938	-0.0133983	-5.70156	3.66283e-08	2.97352e-07	8.22537	1.66664	HPCAL1	2	Down in P
ILMN_1714278	-0.736919	0.0171502	-6.07043	5.28796e-09	5.22087e-08	10.0942	1.66661	C9ORF30	9	Down in P
ILMN_3238662	-0.736868	-0.00603668	-3.77724	0.000202475	0.000647292	0.0141319	1.66655	SNORD89	2	Down in P
ILMN_2094061	-0.736348	-0.0136563	-3.24725	0.00134107	0.00350589	-1.73865	1.66595	IMPA2	18	Down in P
ILMN_1699100	-0.736292	-0.0662934	-4.71594	4.2054e-06	2.04874e-05	3.70745	1.66589	SOAT1	1	Down in P
ILMN_2154115	-0.736008	-0.0122734	-5.22191	3.99092e-07	2.49936e-06	5.92792	1.66556	PSD4	2	Down in P
ILMN_2392274	-0.735896	-0.0357419	-4.82126	2.60904e-06	1.33041e-05	4.13082	1.66543	CD82	11	Down in P
ILMN_1687751	-0.735466	-0.0441216	-3.44842	0.000677466	0.00190766	-1.10208	1.66494	BAALC	8	Down in P
ILMN_1777322	-0.734434	0.00608194	-5.36183	2.03429e-07	1.37621e-06	6.57646	1.66375	FAM91A1	8	Down in P
ILMN_1778668	-0.73438	-0.0776747	-2.35813	0.0192145	0.0368267	-4.12899	1.66368	TAGLN	11	Down in P
ILMN_2071809	-0.733885	0.0271747	-3.03913	0.00264996	0.00639426	-2.36119	1.66311	MGP	12	Down in P
ILMN_1670638	-0.733583	0.00501223	-4.60402	6.89155e-06	3.16803e-05	3.20512	1.66276	PITPNC1	17	Down in P
ILMN_2316778	-0.733163	0.0531677	-4.71713	4.17347e-06	2.0363e-05	3.68274	1.66228	ETNK1	12	Down in P
ILMN_1784737	-0.73256	-0.043256	-4.24024	3.26836e-05	0.000127087	1.73026	1.66159	S1PR4	19	Down in P
ILMN_2370336	-0.730294	-0.0750047	-3.10766	0.00214586	0.00530968	-2.12544	1.65898	MS4A4A	11	Down in P
ILMN_1694223	-0.729969	-0.0482323	-5.53558	8.51259e-08	6.34991e-07	7.41292	1.6586	DGCR8	22	Down in P
ILMN_1674985	-0.729559	0.000284279	-4.64192	5.83145e-06	2.73761e-05	3.36409	1.65813	TMEM51	1	Down in P
ILMN_1716446	-0.729124	0.0389369	-4.1424	4.87463e-05	0.000181146	1.35281	1.65763	BCL10	1	Down in P
ILMN_1798380	-0.728672	0.00338996	-6.24104	2.10154e-09	2.30913e-08	10.9871	1.65711	UBQLN1	9	Down in P
ILMN_1695719	-0.728508	-0.0467716	-4.50802	1.04725e-05	4.61406e-05	2.80732	1.65692	EIF2C2	8	Down in P
ILMN_1792356	-0.728492	0.0217873	-2.39229	0.0175596	0.0340225	-4.04992	1.65691	DPYSL4	10	Down in P
ILMN_2041483	-0.728401	-0.0139336	-3.48068	0.000599376	0.00170984	-0.995879	1.6568	PCDHB10	5	Down in P
ILMN_1716057	-0.728191	-0.0239297	-5.01423	1.07079e-06	6.04601e-06	4.9821	1.65656	CAPN2	1	Down in P
ILMN_1656670	-0.728138	-0.064614	-3.81081	0.000178294	0.000577857	0.133065	1.6565	HLA-G	6	Down in P
ILMN_2379599	-0.727988	-0.106961	-2.8913	0.00420799	0.00961125	-2.78032	1.65633	CD163	12	Down in P
ILMN_3234997	-0.727919	-0.0179638	-5.34274	2.21772e-07	1.48451e-06	6.49204	1.65625	MAP7D1	1	Down in P
ILMN_2382127	-0.727707	0.0153686	-5.53345	8.60417e-08	6.40882e-07	7.40262	1.656	PPFIA1	11	Down in P
ILMN_1754315	-0.727574	-0.00873938	-4.99566	1.17802e-06	6.54734e-06	4.89294	1.65585	MMAA	4	Down in P
ILMN_1661537	-0.727088	-0.0437511	-4.71252	4.26037e-06	2.07207e-05	3.6631	1.65529	LEPROT	1	Down in P
ILMN_1674941	-0.726886	-0.00606463	-7.29125	5.03141e-12	1.09804e-10	16.8472	1.65506	ANO6	12	Down in P
ILMN_1667825	-0.726449	-0.0528044	-3.82932	0.000166155	0.000542431	0.199052	1.65456	MLKL	16	Down in P
ILMN_1783910	-0.726373	-0.0200873	-7.11596	1.43379e-11	2.7251e-10	15.8282	1.65447	TRAF6	11	Down in P
ILMN_1651692	-0.726287	-0.0252442	-5.12797	6.50968e-07	3.87332e-06	5.49436	1.65438	STK10	5	Down in P
ILMN_1785175	-0.726097	-0.0250476	-5.99094	8.08085e-09	7.65548e-08	9.68427	1.65416	SWAP70	11	Down in P
ILMN_1778401	-0.725522	-0.0736694	-4.58752	7.40882e-06	3.37936e-05	3.13628	1.6535	HLA-B	6	Down in P
ILMN_1708858	-0.725366	-0.0186873	-5.96399	9.32251e-09	8.64925e-08	9.54615	1.65332	CSNK1E	22	Down in P
ILMN_2323087	-0.725085	-0.0304301	-5.54181	8.24998e-08	6.16607e-07	7.44309	1.653	RBPMS	8	Down in P
ILMN_2181968	-0.725029	-0.0196851	-5.33364	2.3189e-07	1.54546e-06	6.44918	1.65293	CBL	11	Down in P
ILMN_1744212	-0.724861	-0.0825859	-3.63164	0.000353342	0.0010626	-0.500267	1.65274	INPP5D	2	Down in P
ILMN_1752159	-0.724813	-0.0605241	-3.46286	0.000640819	0.00181585	-1.01854	1.65269	AHNAK	11	Down in P
ILMN_1803279	-0.723427	-0.0273371	-5.79952	2.20872e-08	1.9002e-07	8.71326	1.6511	TMED5	1	Down in P
ILMN_1656393	-0.722778	-0.015193	-5.26613	3.22245e-07	2.06991e-06	6.13318	1.65036	PPP2R3A	3	Down in P
ILMN_1660027	-0.722146	-0.0214693	-4.78487	3.08462e-06	1.54911e-05	3.97131	1.64963	FCGR2B	1	Down in P
ILMN_3249608	-0.721961	-0.00231441	-7.33993	3.75167e-12	8.47012e-11	17.133	1.64942	ANKLE2	12	Down in P
ILMN_1798360	-0.721761	-0.00982314	-3.76289	0.000213723	0.000678562	-0.0363959	1.64919	CXCR7	2	Down in P
ILMN_1719286	-0.721587	-0.0408271	-4.98241	1.24236e-06	6.8649e-06	4.83989	1.64899	CTSA	20	Down in P
ILMN_1872404	-0.721346	-0.0367035	-4.7222	4.08931e-06	2.001e-05	3.70285	1.64872	HS.478682	3	Down in P
ILMN_1795930	-0.721194	-0.0930943	-3.62734	0.000354107	0.00106469	-0.506891	1.64855	PTGER4	5	Down in P
ILMN_2405684	-0.721156	-0.100372	-3.1714	0.00172587	0.00437401	-1.9699	1.6485	BIRC3	11	Down in P
ILMN_1721241	-0.720772	-0.00361048	-6.86348	6.30661e-11	1.00471e-09	14.3881	1.64806	PSCD2	19	Down in P
ILMN_1661599	-0.720506	-0.0276057	-3.15101	0.00184552	0.0046433	-2.03121	1.64776	DDIT4	10	Down in P
ILMN_1652790	-0.719847	-0.0102304	-3.62209	0.000360969	0.00108319	-0.524274	1.64701	CLK1	2	Down in P
ILMN_1670517	-0.719718	-0.0399233	-4.44955	1.3494e-05	5.78838e-05	2.56734	1.64686	SULT1A3	16	Down in P
ILMN_1777759	-0.71933	0.0562906	-3.37879	0.000860062	0.00235999	-1.3288	1.64642	LOC401720	12	Down in P
ILMN_1730491	-0.71927	0.00109869	-4.75657	3.4963e-06	1.7387e-05	3.85153	1.64635	FMNL2	2	Down in P
ILMN_2159322	-0.719098	-0.043138	-7.0389	2.2612e-11	4.09862e-10	15.3851	1.64615	SLK	10	Down in P
ILMN_2170515	-0.718695	0.0176563	-5.94594	1.02562e-08	9.42385e-08	9.45393	1.64569	METTL11A	9	Down in P
ILMN_1754969	-0.718602	-0.0773638	-2.95638	0.00344043	0.00804964	-2.59819	1.64559	LMCD1	3	Down in P
ILMN_1687821	-0.71814	-0.00889952	-3.82774	0.00017094	0.00055662	0.176919	1.64506	C16ORF45	16	Down in P
ILMN_1773561	-0.71722	-0.0594262	-7.39064	2.76006e-12	6.44098e-11	17.4319	1.64401	RAP2C	X	Down in P
ILMN_2125010	-0.717133	-0.0504228	-4.61216	6.66323e-06	3.07048e-05	3.23745	1.64391	SKAP2	7	Down in P
ILMN_2140974	-0.716918	-0.0313092	-5.27961	3.01819e-07	1.95351e-06	6.19605	1.64367	TPM4	19	Down in P
ILMN_1690282	-0.716626	-0.000542358	-4.60247	6.93847e-06	3.18864e-05	3.19867	1.64333	CRADD	12	Down in P
ILMN_1805792	-0.715623	-0.0230173	-5.04809	9.21628e-07	5.28197e-06	5.12705	1.64219	TRIO	5	Down in P
ILMN_1804929	-0.715591	-0.0641572	-4.50054	1.08166e-05	4.74649e-05	2.77661	1.64216	OXTR	3	Down in P
ILMN_1802458	-0.714506	-0.0371432	-4.44841	1.35346e-05	5.80402e-05	2.5638	1.64092	AGTRAP	1	Down in P
ILMN_2361186	-0.714168	0.00457156	-4.02726	7.8881e-05	0.000278547	1.06399	1.64054	PHF20L1	8	Down in P
ILMN_1777906	-0.713538	-0.0325808	-6.88803	5.46846e-11	8.79447e-10	14.5266	1.63982	RPRC1	1	Down in P
ILMN_1804530	-0.713282	-0.0287524	-5.37182	1.92253e-07	1.30873e-06	6.62929	1.63953	LOC653888		Down in P
ILMN_1712914	-0.713064	-0.0164873	-4.93045	1.58554e-06	8.54437e-06	4.60733	1.63928	SEMA6B	19	Down in P
ILMN_1687440	-0.712534	-0.016546	-3.79334	0.000190715	0.00061446	0.0702616	1.63868	HIPK2	7	Down in P
ILMN_1795442	-0.712124	-0.0386795	-3.02242	0.00279469	0.00670743	-2.40955	1.63821	LAMA4	6	Down in P
ILMN_1683916	-0.711997	0.0013607	-6.37919	9.83224e-10	1.17879e-08	11.7228	1.63807	PEX13	2	Down in P
ILMN_1672102	-0.711987	0.0298868	-4.67419	5.16036e-06	2.45045e-05	3.48481	1.63806	PTPRB	12	Down in P
ILMN_1669940	-0.711891	0.0273664	-4.24533	3.18007e-05	0.000124033	1.75476	1.63795	TMEM38B	9	Down in P
ILMN_3243644	-0.711702	-2.05608e-05	-3.00294	0.00299424	0.00711587	-2.4665	1.63773	LOC100132564	12	Down in P
ILMN_1808245	-0.711503	-0.0296869	-3.21464	0.00149556	0.00385497	-1.83869	1.63751	RPESP	8	Down in P
ILMN_2396991	-0.711482	-0.110159	-2.77345	0.0060543	0.0133046	-3.05966	1.63749	HCST	19	Down in P
ILMN_1742410	-0.711372	-0.00830498	-4.55948	8.51751e-06	3.82899e-05	3.00671	1.63736	BCL2L1	20	Down in P
ILMN_2154052	-0.711314	-0.0280865	-6.83154	7.58853e-11	1.18543e-09	14.2083	1.63729	FVT1	18	Down in P
ILMN_1675501	-0.7113	-0.0180956	-5.37515	1.91254e-07	1.30425e-06	6.63535	1.63728	SENP5	3	Down in P
ILMN_1781155	-0.710762	-0.0801996	-3.98711	9.01327e-05	0.00031464	0.772756	1.63667	LYN	8	Down in P
ILMN_1705111	-0.710688	-0.0137437	-6.09661	4.59492e-09	4.62584e-08	10.2301	1.63658	FNDC3A	13	Down in P
ILMN_1787657	-0.710579	0.000543668	-5.16431	5.26288e-07	3.19626e-06	5.66256	1.63646	CLDN12	7	Down in P
ILMN_1806320	-0.709899	-0.0430049	-3.88994	0.000132431	0.000443044	0.414498	1.63569	PPFIBP1	12	Down in P
ILMN_3244286	-0.709518	-0.0139542	-4.4438	1.38562e-05	5.92029e-05	2.54247	1.63526	TANC2	17	Down in P
ILMN_1867439	-0.709293	-0.00959128	-3.55706	0.000460613	0.00134827	-0.74504	1.635	HS.208623		Down in P
ILMN_1716678	-0.708813	-0.00773625	-6.80528	8.83154e-11	1.36114e-09	14.0609	1.63446	NPC2	14	Down in P
ILMN_1708881	-0.708632	-0.00584211	-3.7332	0.000239152	0.000751479	-0.10552	1.63425	RAB20	13	Down in P
ILMN_2261973	-0.707787	0.0175491	-4.69047	4.7117e-06	2.2656e-05	3.56785	1.6333	DPH3	3	Down in P
ILMN_1761463	-0.707492	-0.0484537	-6.71297	1.50115e-10	2.17367e-09	13.5458	1.63296	EFHD2	1	Down in P
ILMN_1753370	-0.707143	-0.0376163	-3.16108	0.00180691	0.00455444	-2.0058	1.63257	ABTB2	11	Down in P
ILMN_2076463	-0.707078	-0.0062917	-3.30144	0.00111671	0.00297804	-1.57038	1.6325	SLC15A4	12	Down in P
ILMN_2206812	-0.706915	0.0143019	-4.63619	6.17621e-06	2.87733e-05	3.31709	1.63231	CCNJ	10	Down in P
ILMN_1799725	-0.70655	-0.076262	-4.49991	1.08463e-05	4.75817e-05	2.774	1.6319	DOCK2	5	Down in P
ILMN_3299365	-0.705376	-0.0120441	-4.91645	1.68687e-06	9.03651e-06	4.5474	1.63057	LOC729406		Down in P
ILMN_1672728	-0.705146	-0.00958428	-7.26836	5.77371e-12	1.23936e-10	16.7133	1.63031	KCTD5	16	Down in P
ILMN_1666444	-0.704783	-0.0440004	-6.03623	6.34937e-09	6.17502e-08	9.91735	1.6299	RBMS1	2	Down in P
ILMN_3227315	-0.704667	-0.00467205	-5.11209	6.75025e-07	3.99621e-06	5.42397	1.62977	LOC729009	2	Down in P
ILMN_1736700	-0.703918	0.0476769	-4.23563	3.31005e-05	0.000128447	1.7169	1.62892	ALDOA	16	Down in P
ILMN_2066151	-0.70378	-0.00805852	-2.80877	0.00540535	0.0120345	-3.00588	1.62877	TEK	9	Down in P
ILMN_1735594	-0.703578	0.0372347	-3.00798	0.00293518	0.00699621	-2.45061	1.62854	CDC42SE2	5	Down in P
ILMN_1701933	-0.703484	-0.0452784	-2.45649	0.0147849	0.0292516	-3.89986	1.62843	SNCA	4	Down in P
ILMN_1772686	-0.702711	-0.0719544	-3.45868	0.000648316	0.00183437	-1.06839	1.62756	FGD3	9	Down in P
ILMN_1706960	-0.702557	-0.0706533	-4.10452	5.64765e-05	0.000207248	1.21269	1.62739	KIAA1217	10	Down in P
ILMN_1747451	-0.702458	0.012263	-2.85435	0.00471402	0.0106538	-2.88252	1.62728	PLCXD1	XY	Down in P
ILMN_2047511	-0.701379	-0.0333703	-4.96862	1.32473e-06	7.27005e-06	4.77848	1.62606	CENTA1		Down in P
ILMN_1805693	-0.701339	-0.0763377	-4.15159	4.73257e-05	0.000176512	1.38429	1.62601	GMIP	19	Down in P
ILMN_2411745	-0.701259	0.000954585	-3.97004	9.63859e-05	0.000333948	0.70973	1.62592	EML1	14	Down in P
ILMN_1790529	-0.700997	-0.00955022	-3.83921	0.000159996	0.000524566	0.234417	1.62563	LUM	12	Down in P
ILMN_1803398	-0.700939	-0.025762	-6.45485	6.45635e-10	8.18599e-09	12.1304	1.62556	SRF	6	Down in P
ILMN_1715969	-0.700743	-0.058152	-3.0844	0.00229191	0.00561825	-2.229	1.62534	SLC25A37	8	Down in P
ILMN_1814917	-0.700641	-0.0268294	-3.04733	0.00258282	0.00625004	-2.33772	1.62523	TLE2	19	Down in P
ILMN_1711139	-0.700081	-0.0117533	-5.12216	6.4349e-07	3.8378e-06	5.46982	1.6246	VPS37A	8	Down in P
ILMN_2176037	-0.699889	-0.0319502	-6.99674	2.89751e-11	5.0713e-10	15.144	1.62438	GNA13	17	Down in P
ILMN_1785060	-0.69984	-0.00905153	-5.97908	8.60603e-09	8.09275e-08	9.62342	1.62432	TSPAN14	10	Down in P
ILMN_1758626	-0.699831	-0.0532982	-5.49722	1.03185e-07	7.52421e-07	7.22774	1.62431	IDS	X	Down in P
ILMN_2415748	-0.698226	-0.0732393	-4.12234	5.25604e-05	0.000194066	1.28042	1.62251	WSB1	17	Down in P
ILMN_1721636	-0.698201	-0.0231	-5.30201	2.7064e-07	1.76971e-06	6.30075	1.62248	TSC22D4	7	Down in P
ILMN_1699489	-0.698143	-0.0312079	-3.75921	0.000216705	0.000687599	-0.04934	1.62241	TUBB6		Down in P
ILMN_1736939	-0.697646	-0.0196389	-4.5063	1.05507e-05	4.64452e-05	2.80025	1.62186	UGCG	9	Down in P
ILMN_1713058	-0.697516	-0.0378856	-3.06408	0.00245538	0.00597863	-2.28933	1.62171	PSTPIP2	18	Down in P
ILMN_1662049	-0.697353	-0.0282294	-3.07041	0.00239868	0.00585458	-2.26987	1.62153	AGPAT5	8	Down in P
ILMN_1698404	-0.697297	0.0450847	-3.0818	0.00231122	0.00566284	-2.23665	1.62146	ERN1	17	Down in P
ILMN_1717877	-0.69686	0.0211127	-3.78197	0.000198889	0.000637429	0.0308369	1.62097	IVNS1ABP	1	Down in P
ILMN_1776582	-0.695804	0.00266892	-4.22264	3.53098e-05	0.000136257	1.69212	1.61979	PDK3	X	Down in P
ILMN_1662973	-0.695612	-0.0235723	-4.31684	2.38238e-05	9.56082e-05	2.06338	1.61957	CD82	11	Down in P
ILMN_1912737	-0.695565	0.00665507	-4.26377	2.95595e-05	0.000116033	1.82432	1.61952	HS.397465		Down in P
ILMN_1752008	-0.694763	-0.0423149	-4.09456	5.94612e-05	0.000216483	1.16988	1.61862	OTUD1		Down in P
ILMN_2325338	-0.693755	-0.0737428	-2.42756	0.015978	0.031348	-3.96803	1.61749	APOL2	22	Down in P
ILMN_1719972	-0.69362	-0.0591498	-3.40112	0.000794818	0.00219716	-1.25427	1.61734	PLXNA3	X	Down in P
ILMN_1696028	-0.693246	0.000904367	-5.10454	6.99624e-07	4.12743e-06	5.38967	1.61692	ETNK1	12	Down in P
ILMN_2334693	-0.692081	-0.0244441	-7.56818	9.33389e-13	2.5213e-11	18.488	1.61561	NARF	17	Down in P
ILMN_1651832	-0.691055	-0.025921	-7.07309	1.84806e-11	3.40642e-10	15.5813	1.61446	EHD1	11	Down in P
ILMN_1779076	-0.691021	0.0101509	-4.68066	4.92182e-06	2.35328e-05	3.52628	1.61442	HINT3	6	Down in P
ILMN_1701114	-0.690771	-0.106394	-3.52185	0.000517669	0.00149606	-0.860047	1.61415	GBP1	1	Down in P
ILMN_1763891	-0.690714	-0.0889697	-2.92196	0.00383033	0.00883878	-2.69473	1.61408	FLJ35258	19	Down in P
ILMN_1733115	-0.690421	-0.0234223	-6.03634	6.34553e-09	6.17502e-08	9.91794	1.61375	RALGAPB	20	Down in P
ILMN_2148452	-0.689759	-0.0170249	-5.38887	1.76763e-07	1.21276e-06	6.71004	1.61301	BCAS2	1	Down in P
ILMN_1768194	-0.689707	0.0278769	-5.44993	1.30632e-07	9.27304e-07	7.00083	1.61295	BIRC2	11	Down in P
ILMN_1658706	-0.689519	-0.102989	-3.21216	0.00150794	0.00388424	-1.84625	1.61275	ST6GALNAC2	17	Down in P
ILMN_2144426	-0.689237	-0.0339236	-2.67082	0.00811281	0.0172208	-3.36926	1.61243	HIST2H2AA3	1	Down in P
ILMN_1800855	-0.689188	-0.0135118	-4.12019	5.30179e-05	0.000195496	1.27225	1.61237	PPTC7	12	Down in P
ILMN_1718946	-0.689099	0.0138354	-4.6156	6.54922e-06	3.02891e-05	3.2536	1.61228	ADAM10	15	Down in P
ILMN_1707434	-0.689015	-0.0264445	-3.98584	9.05836e-05	0.000315925	0.768066	1.61218	LOC653778	8	Down in P
ILMN_2409167	-0.688946	-0.0319245	-4.59401	7.20118e-06	3.2945e-05	3.16331	1.6121	ANXA2	15	Down in P
ILMN_3251620	-0.688626	-0.0259603	-4.45957	1.29028e-05	5.56277e-05	2.60917	1.61175	JMY	5	Down in P
ILMN_1812559	-0.687896	-0.0590058	-4.17434	4.40356e-05	0.000165698	1.45977	1.61093	SLC7A6	16	Down in P
ILMN_1685005	-0.687707	-0.0568253	-6.02136	6.87363e-09	6.63538e-08	9.84066	1.61072	TNFRSF1A	12	Down in P
ILMN_1679428	-0.687567	-0.0205638	-7.21088	8.14739e-12	1.67808e-10	16.3781	1.61057	CHIC2	4	Down in P
ILMN_1733863	-0.687275	-0.0355096	-5.73616	3.06574e-08	2.54151e-07	8.39696	1.61024	FAM100A	16	Down in P
ILMN_2368575	-0.686738	-0.0283974	-4.57332	7.88414e-06	3.57268e-05	3.07714	1.60964	GIYD1	16	Down in P
ILMN_1734229	-0.685856	-0.0288406	-6.41003	8.28644e-10	1.01463e-08	11.8885	1.60866	SPPL2A	15	Down in P
ILMN_1668270	-0.685295	-0.0656144	-4.74666	3.65569e-06	1.8097e-05	3.80902	1.60803	ZDHHC18	1	Down in P
ILMN_1751576	-0.684901	-0.0127301	-2.8087	0.00540642	0.0120351	-3.00605	1.60759	TEK	9	Down in P
ILMN_1722294	-0.684889	0.0337128	-3.43522	0.000704594	0.00197276	-1.14475	1.60758	CPNE8	12	Down in P
ILMN_1703558	-0.684816	0.000246725	-4.10909	5.54464e-05	0.000203762	1.23004	1.6075	FHL3	1	Down in P
ILMN_1755792	-0.684317	-0.0179281	-4.83489	2.50363e-06	1.28414e-05	4.1743	1.60694	STK38L	12	Down in P
ILMN_1802096	-0.684314	-0.0334109	-4.65815	5.42697e-06	2.56349e-05	3.43253	1.60694	ABTB1	3	Down in P
ILMN_1661172	-0.684237	0.0194786	-4.52039	1.0027e-05	4.44215e-05	2.85126	1.60685	LOC650034		Down in P
ILMN_3178302	-0.683977	-0.0125424	-5.98498	8.34089e-09	7.87252e-08	9.65366	1.60656	FNDC3B	3	Down in P
ILMN_1743316	-0.68376	-0.0366393	-5.42248	1.49702e-07	1.04757e-06	6.86979	1.60632	FAM109A	12	Down in P
ILMN_3301372	-0.683653	0.0167843	-2.8941	0.00417202	0.00953764	-2.77257	1.6062	LOC730167		Down in P
ILMN_1807596	-0.683125	-0.00767948	-7.52791	1.19517e-12	3.13953e-11	18.2471	1.60561	UBAP1	9	Down in P
ILMN_1696302	-0.682967	-0.0438947	-2.44021	0.0154501	0.0304179	-3.9374	1.60544	FABP5	8	Down in P
ILMN_2380237	-0.682805	-0.0770175	-3.24341	0.00135843	0.00354886	-1.75046	1.60526	C1QTNF1	17	Down in P
ILMN_1793743	-0.681731	-0.0199764	-5.71427	3.43138e-08	2.81104e-07	8.28831	1.60406	DIRC2	3	Down in P
ILMN_1746801	-0.681581	0.00194978	-3.40722	0.000775891	0.00215303	-1.23465	1.6039	CGN	1	Down in P
ILMN_1668634	-0.681445	-0.0447044	-3.94659	0.000106041	0.00036241	0.656002	1.60374	FBXW7	4	Down in P
ILMN_2232177	-0.681353	-0.0361441	-5.26143	3.29671e-07	2.10609e-06	6.11131	1.60364	ACTN1	14	Down in P
ILMN_1661554	-0.681352	-0.0380865	-4.99831	1.15358e-06	6.43964e-06	4.91083	1.60364	DIAPH1	5	Down in P
ILMN_1763000	-0.681281	-0.089186	-4.20872	3.69756e-05	0.000141754	1.6123	1.60356	ADAP2	17	Down in P
ILMN_1791792	-0.681035	0.0356458	-4.10063	5.75288e-05	0.000210401	1.19665	1.60329	C12ORF5	12	Down in P
ILMN_1661755	-0.680734	-0.0319153	-4.30814	2.44967e-05	9.80254e-05	2.00156	1.60295	FAM129B	9	Down in P
ILMN_1751351	-0.680358	-0.0575458	-4.18385	4.10628e-05	0.000155625	1.54813	1.60254	FLJ90086	6	Down in P
ILMN_3196019	-0.679993	-0.0021083	-4.84527	2.3386e-06	1.20866e-05	4.2353	1.60213	FAM60A	12	Down in P
ILMN_1770290	-0.679659	-0.0132917	-4.84786	2.31115e-06	1.1965e-05	4.24657	1.60176	CNN2	19	Down in P
ILMN_1705247	-0.679455	-0.00798559	-2.97231	0.00327325	0.00770174	-2.55304	1.60153	ACSL5	10	Down in P
ILMN_1658830	-0.678363	0.00474105	-5.97117	8.97434e-09	8.39255e-08	9.58292	1.60032	C10ORF26	10	Down in P
ILMN_1692026	-0.678236	-0.0235721	-6.63393	2.3556e-10	3.2535e-09	13.1084	1.60018	SUV420H1	11	Down in P
ILMN_1651958	-0.678195	0.0393956	-2.8198	0.0052292	0.0116884	-2.97609	1.60014	MGP	12	Down in P
ILMN_2337336	-0.678093	-0.0175188	-4.45574	1.31162e-05	5.64362e-05	2.5936	1.60002	PVRL2	19	Down in P
ILMN_1750549	-0.677859	-0.0151336	-5.12245	6.48653e-07	3.86256e-06	5.46353	1.59976	PI4K2A	10	Down in P
ILMN_2234956	-0.67779	-0.00585677	-3.30175	0.00111554	0.00297595	-1.56941	1.59969	LEPR	1	Down in P
ILMN_1792497	-0.677483	-0.0144236	-4.91772	1.67704e-06	8.99647e-06	4.55299	1.59935	HRB	2	Down in P
ILMN_2082893	-0.677482	-0.0616307	-2.8558	0.004697	0.0106169	-2.87852	1.59935	LOC440157	14	Down in P
ILMN_2309848	-0.677315	-0.0590952	-4.23511	3.3171e-05	0.000128687	1.71488	1.59916	FXYD5	19	Down in P
ILMN_2409596	-0.67699	-0.105101	-3.17214	0.0017217	0.0043656	-1.96768	1.5988	RAB11FIP1	8	Down in P
ILMN_1681591	-0.676461	-0.0314323	-7.73379	3.35096e-13	1.0311e-11	19.4866	1.59821	PTPN1	20	Down in P
ILMN_2220184	-0.67646	0.015724	-4.88296	1.96803e-06	1.03751e-05	4.40009	1.59821	GFPT1	2	Down in P
ILMN_2099301	-0.676106	-0.0322341	-5.74447	2.9371e-08	2.44417e-07	8.43831	1.59782	UNC84B	22	Down in P
ILMN_1784320	-0.67582	-0.095468	-3.65377	0.00032388	0.00098428	-0.42037	1.5975	ELMO1	7	Down in P
ILMN_1659801	-0.675502	-0.0249201	-5.63635	5.11233e-08	3.99306e-07	7.90401	1.59715	ATP6V1C1	8	Down in P
ILMN_1687084	-0.675166	-0.0318053	-4.03323	7.52033e-05	0.000266857	0.943249	1.59678	C3ORF64	3	Down in P
ILMN_1885728	-0.675069	0.0335439	-3.9975	8.66268e-05	0.000303512	0.810254	1.59667	KIAA1147		Down in P
ILMN_1755123	-0.674385	-0.0276066	-6.09858	4.54647e-09	4.58917e-08	10.2403	1.59592	GBA	1	Down in P
ILMN_1695872	-0.674284	0.00787588	-3.87796	0.000138043	0.00045941	0.37333	1.5958	LOC641992		Down in P
ILMN_1674706	-0.673976	-0.0606493	-3.37542	0.000866449	0.00237495	-1.33657	1.59546	MTHFD2	2	Down in P
ILMN_1764628	-0.673822	-0.0167275	-6.08356	4.92855e-09	4.91631e-08	10.1623	1.59529	LYPLA2	1	Down in P
ILMN_1782389	-0.67349	0.0439018	-4.62188	6.37071e-06	2.95835e-05	3.2799	1.59493	LAD1	1	Down in P
ILMN_1761782	-0.672846	-0.0832244	-2.52652	0.0122656	0.0248206	-3.72933	1.59421	RAMP3	7	Down in P
ILMN_1810962	-0.672576	-0.028914	-5.27813	3.04002e-07	1.96597e-06	6.18913	1.59392	PTPRK	6	Down in P
ILMN_1695354	-0.672081	0.0182091	-2.44093	0.0154413	0.0304123	-3.93638	1.59337	BMF	15	Down in P
ILMN_2410826	-0.671843	-0.0728392	-2.88578	0.00430693	0.0098152	-2.79571	1.59311	OAS1	12	Down in P
ILMN_2134538	-0.671467	-0.00735895	-5.2492	3.49799e-07	2.21888e-06	6.05443	1.59269	FTHL11	8	Down in P
ILMN_2171295	-0.670884	0.000555066	-3.5448	0.00047759	0.00139395	-0.784942	1.59205	PFTK1	7	Down in P
ILMN_1723662	-0.670758	-0.0227938	-5.02102	1.04334e-06	5.9107e-06	5.00758	1.59191	ABHD2	15	Down in P
ILMN_1733937	-0.669899	-0.00687686	-4.04007	7.3091e-05	0.000260027	0.969844	1.59096	MMD	17	Down in P
ILMN_1789830	-0.669887	-0.0788852	-4.32333	2.29884e-05	9.24748e-05	2.06171	1.59095	CFLAR	2	Down in P
ILMN_1728785	-0.669764	-0.000793887	-5.2222	3.98543e-07	2.49797e-06	5.92924	1.59081	GPR116	6	Down in P
ILMN_1798980	-0.66969	-0.0328437	-9.35905	8.02444e-18	9.71977e-16	29.8821	1.59073	CAPZB	1	Down in P
ILMN_1737163	-0.668814	-0.0808629	-4.9664	1.33852e-06	7.33521e-06	4.76857	1.58977	SH3BGRL3	1	Down in P
ILMN_1690780	-0.668633	0.0427278	-4.56725	8.1986e-06	3.6987e-05	3.04429	1.58957	RFK	9	Down in P
ILMN_1677719	-0.668261	-0.0640004	-3.53739	0.000491287	0.00142767	-0.810363	1.58916	CHST1	11	Down in P
ILMN_1738675	-0.668216	-0.0728004	-4.44968	1.3461e-05	5.77896e-05	2.56898	1.58911	PTPN6	12	Down in P
ILMN_2124471	-0.66812	-0.0523723	-4.41278	1.58152e-05	6.63471e-05	2.41659	1.589	SLC36A1	5	Down in P
ILMN_2216852	-0.667822	-0.0153585	-6.54363	3.92515e-10	5.18517e-09	12.613	1.58867	PGK1	X	Down in P
ILMN_3240997	-0.667781	0.000229258	-4.42324	1.50712e-05	6.36459e-05	2.46179	1.58863	ARAP3	5	Down in P
ILMN_1796377	-0.667757	0.016183	-2.70652	0.0073286	0.015749	-3.27796	1.5886	C14ORF37	14	Down in P
ILMN_1666420	-0.667682	0.0377935	-3.41606	0.000761058	0.00211649	-1.2107	1.58852	ZNF679	7	Down in P
ILMN_2412024	-0.667146	0.0115829	-4.0761	6.51035e-05	0.000234453	1.09118	1.58793	JMJD6	17	Down in P
ILMN_2140059	-0.667135	-0.0317188	-3.01405	0.00286987	0.00686198	-2.43367	1.58792	LAMA4	6	Down in P
ILMN_1774272	-0.667057	-0.0243039	-5.68625	3.96203e-08	3.19263e-07	8.14968	1.58783	ESRRA	11	Down in P
ILMN_3253456	-0.666895	-0.0097428	-5.59653	6.25828e-08	4.78767e-07	7.70916	1.58765	FNDC3B	3	Down in P
ILMN_1796669	-0.666133	0.0222246	-4.40405	1.63827e-05	6.84646e-05	2.38335	1.58681	PSEN1	14	Down in P
ILMN_1810680	-0.665977	-3.75546e-05	-5.11826	6.55527e-07	3.89893e-06	5.45206	1.58664	BOLA2	16	Down in P
ILMN_2324421	-0.665625	0.0114712	-5.19121	4.62625e-07	2.85391e-06	5.7862	1.58626	TXNRD1	12	Down in P
ILMN_2364521	-0.665327	-0.0417371	-4.61651	6.52319e-06	3.01871e-05	3.25739	1.58593	AXL	19	Down in P
ILMN_1697268	-0.664915	-0.0859113	-4.06381	6.64931e-05	0.000238781	1.05889	1.58547	EMILIN2	18	Down in P
ILMN_1701131	-0.664637	-0.00553275	-6.07733	5.09602e-09	5.07011e-08	10.13	1.58517	C2ORF49	2	Down in P
ILMN_3282321	-0.664289	-0.00559956	-5.12393	6.38073e-07	3.81295e-06	5.47792	1.58479	LOC643336		Down in P
ILMN_1661142	-0.664259	-0.00138428	-5.26278	3.27526e-07	2.09502e-06	6.11758	1.58475	TMF1	3	Down in P
ILMN_1815690	-0.664193	-0.00248628	-4.24136	3.24816e-05	0.000126398	1.73588	1.58468	TIE1	1	Down in P
ILMN_1701877	-0.663909	-0.0386908	-4.24264	3.21565e-05	0.000125197	1.74424	1.58437	AXL	19	Down in P
ILMN_1701402	-0.663878	-0.00133198	-3.79446	0.000191148	0.000615464	0.0693165	1.58434	IKBIP	12	Down in P
ILMN_1691249	-0.662596	-0.00158852	-4.16994	4.47466e-05	0.00016794	1.43996	1.58293	FBLIM1	1	Down in P
ILMN_1772991	-0.662512	-0.0442642	-4.97225	1.30254e-06	7.15859e-06	4.79464	1.58284	CHPF2	7	Down in P
ILMN_1807662	-0.662064	-0.0415105	-6.57598	3.27072e-10	4.39417e-09	12.79	1.58234	IGF2R	6	Down in P
ILMN_1701434	-0.660792	-0.0477441	-6.27386	1.75629e-09	1.97237e-08	11.1608	1.58095	RAP1B	12	Down in P
ILMN_3307221	-0.660628	-0.0249206	-3.53209	0.000499454	0.00144808	-0.826652	1.58077	NAV2	11	Down in P
ILMN_2376205	-0.660535	-0.0916013	-2.4591	0.0146743	0.0290555	-3.89345	1.58067	LTB	6	Down in P
ILMN_1703538	-0.660524	-0.011152	-3.40975	0.000769071	0.00213682	-1.22649	1.58066	AIF1	6	Down in P
ILMN_1729455	-0.660374	0.00142009	-4.28712	2.67416e-05	0.00010598	1.9186	1.58049	EML1	14	Down in P
ILMN_1753008	-0.659328	-0.038152	-5.41911	1.5222e-07	1.06172e-06	6.85375	1.57935	REXO1	19	Down in P
ILMN_2362581	-0.659287	-0.0203686	-5.57526	6.96933e-08	5.29871e-07	7.60551	1.5793	FNDC3A	13	Down in P
ILMN_2307656	-0.659175	-0.0374987	-4.13657	4.96207e-05	0.000183947	1.33469	1.57918	AGTRAP	1	Down in P
ILMN_2079786	-0.659102	-0.0386275	-4.75508	3.51981e-06	1.74924e-05	3.84514	1.5791	NUAK1	12	Down in P
ILMN_1676088	-0.658854	-0.0402109	-2.87662	0.0044015	0.0100128	-2.8209	1.57883	MSRB3	12	Down in P
ILMN_1705266	-0.658632	0.00523057	-6.10353	4.42712e-09	4.48948e-08	10.266	1.57858	RELA	11	Down in P
ILMN_1761464	-0.65855	-0.0713909	-2.50523	0.0129665	0.0260937	-3.78336	1.5785	CD74	5	Down in P
ILMN_1662846	-0.658276	0.0646642	-3.26559	0.00126081	0.00331995	-1.68196	1.5782	GPR160	3	Down in P
ILMN_1779828	-0.658249	-0.0077131	-6.30389	1.48946e-09	1.71047e-08	11.3204	1.57817	EDEM1	3	Down in P
ILMN_1796130	-0.658189	0.00296933	-4.58293	7.6233e-06	3.4627e-05	3.11064	1.5781	LOC221710	6	Down in P
ILMN_1710495	-0.657918	-0.111167	-2.51078	0.0127413	0.0256812	-3.76926	1.5778	PAPLN	14	Down in P
ILMN_1654396	-0.657858	-0.0897175	-3.87824	0.000137734	0.000458667	0.374767	1.57774	ITGB2	21	Down in P
ILMN_1745686	-0.657123	-0.0629396	-3.05428	0.00255456	0.00618753	-2.31314	1.57693	MFHAS1	8	Down in P
ILMN_1653466	-0.657023	-0.0103432	-4.8771	2.02167e-06	1.06286e-05	4.37439	1.57683	HES4	1	Down in P
ILMN_1696870	-0.65632	-0.00821754	-3.90164	0.000125981	0.00042388	0.458592	1.57606	TGFBRAP1	2	Down in P
ILMN_3204117	-0.655075	-0.00712751	-5.30878	2.61846e-07	1.71662e-06	6.33248	1.5747	LOC728115		Down in P
ILMN_1682738	-0.654874	-0.000880786	-5.00814	1.10173e-06	6.20234e-06	4.95484	1.57448	SMAD3	15	Down in P
ILMN_1687495	-0.65445	-0.00728722	-4.26186	2.97949e-05	0.000116837	1.81772	1.57402	SLC37A1	21	Down in P
ILMN_1806242	-0.653229	-0.0412075	-3.63279	0.000347113	0.00104593	-0.487848	1.57268	PSD	10	Down in P
ILMN_1812688	-0.6529	-0.0256476	-4.90374	1.78869e-06	9.53175e-06	4.49139	1.57232	C2ORF18	2	Down in P
ILMN_2356955	-0.652636	-0.0496338	-2.99357	0.00306729	0.00726571	-2.49205	1.57204	PLAGL1	6	Down in P
ILMN_2321416	-0.652019	-0.0309699	-5.35725	2.06528e-07	1.39347e-06	6.56047	1.57137	DIAPH1	5	Down in P
ILMN_1782459	-0.65177	-0.0393751	-5.65205	4.71917e-08	3.71832e-07	7.98112	1.57109	OSBPL8	12	Down in P
ILMN_2371911	-0.651667	-0.082128	-2.6426	0.00879835	0.0185087	-3.44147	1.57098	MUC1	1	Down in P
ILMN_1713006	-0.651041	-0.0221996	-5.7469	2.90053e-08	2.41769e-07	8.45039	1.5703	CDC34	19	Down in P
ILMN_1781791	-0.650608	-0.0465729	-4.80957	2.7514e-06	1.39601e-05	4.08011	1.56983	PRRG1	X	Down in P
ILMN_1744023	-0.649846	-0.00527642	-4.73404	3.86896e-06	1.90847e-05	3.75495	1.569	MGC18216	15	Down in P
ILMN_1685012	-0.649642	-0.00940611	-7.03291	2.34237e-11	4.22069e-10	15.3508	1.56878	EAF1	3	Down in P
ILMN_1659923	-0.649244	-0.00869956	-4.18618	4.06117e-05	0.000154221	1.52441	1.56835	GNAQ	9	Down in P
ILMN_3236825	-0.649085	0.0181218	-3.88816	0.000132567	0.000443207	0.410611	1.56817	RAPGEF5	7	Down in P
ILMN_1690822	-0.648851	0.00149412	-4.59518	7.28943e-06	3.32988e-05	3.1557	1.56792	VAPA	18	Down in P
ILMN_3281039	-0.648805	-0.0478472	-6.01585	7.07838e-09	6.79863e-08	9.81228	1.56787	LOC642909	5	Down in P
ILMN_1710075	-0.648395	-0.0940821	-3.06909	0.00240772	0.00587475	-2.27392	1.56742	FAM89A		Down in P
ILMN_1688775	-0.648011	-0.0147044	-4.39492	1.69995e-05	7.06554e-05	2.34762	1.56701	METRNL		Down in P
ILMN_1793384	-0.647703	0.00928996	-4.92078	1.65355e-06	8.89233e-06	4.56647	1.56667	JAK1	1	Down in P
ILMN_1686623	-0.647473	-0.0965105	-3.60284	0.000386526	0.00115128	-0.588732	1.56642	CSF1R	5	Down in P
ILMN_2366330	-0.647081	-0.0815223	-4.16349	4.44822e-05	0.000167172	1.43781	1.566	FERMT3	11	Down in P
ILMN_1773154	-0.646484	-0.0148891	-4.99372	1.17856e-06	6.54793e-06	4.89033	1.56535	NFKBIA	14	Down in P
ILMN_1675156	-0.646465	0.0411203	-3.54056	0.00048492	0.00141211	-0.798107	1.56533	CDC42	1	Down in P
ILMN_1659888	-0.646381	-0.00638428	-4.80245	2.84164e-06	1.43701e-05	4.04931	1.56524	PPP1R14B	11	Down in P
ILMN_1815043	-0.646339	-0.0164694	-3.64935	0.000326058	0.000990307	-0.430416	1.56519	MRPS2	9	Down in P
ILMN_1664303	-0.645541	-0.0165332	-3.16623	0.00175551	0.00443807	-1.98548	1.56433	HTATIP2	11	Down in P
ILMN_1808196	-0.645232	0.0176092	-5.29522	2.7975e-07	1.82381e-06	6.26896	1.56399	GSTO1	10	Down in P
ILMN_1730433	-0.64507	0.0332764	-4.03108	7.57506e-05	0.000268549	0.936216	1.56382	CD2AP	6	Down in P
ILMN_1758457	-0.644957	-0.0464721	-4.52156	9.87642e-06	4.38562e-05	2.86299	1.56369	TBC1D16	17	Down in P
ILMN_1668526	-0.643994	-0.12736	-3.31865	0.00106101	0.0028454	-1.52059	1.56265	GVIN1	11	Down in P
ILMN_1683063	-0.643135	-0.0372627	-2.84137	0.00491676	0.0110662	-2.91808	1.56172	PDE9A	21	Down in P
ILMN_1863592	-0.642259	-0.0461987	-5.23899	3.72556e-07	2.35151e-06	5.99568	1.56077	HS.336370	8	Down in P
ILMN_1778226	-0.642213	-0.0173633	-4.94738	1.46207e-06	7.93248e-06	4.68414	1.56072	EXTL3	8	Down in P
ILMN_2186806	-0.641663	-0.0764585	-3.76588	0.000211336	0.000671821	-0.025901	1.56013	HLA-F	6	Down in P
ILMN_1769412	-0.641476	-0.0373869	-6.36222	1.08e-09	1.28073e-08	11.6318	1.55992	RAPGEF1	9	Down in P
ILMN_1742230	-0.641174	-0.0269284	-6.3584	1.10304e-09	1.304e-08	11.6114	1.5596	BAZ1A	14	Down in P
ILMN_1804051	-0.641143	-0.0173563	-4.39282	1.7152e-05	7.11536e-05	2.33916	1.55956	SNX8	7	Down in P
ILMN_1799614	-0.641005	-0.0300113	-6.42693	7.54297e-10	9.35942e-09	11.9797	1.55941	PNPLA6	19	Down in P
ILMN_1849941	-0.640794	-0.00444061	-4.8357	2.44299e-06	1.2575e-05	4.1936	1.55919	HS.522924	10	Down in P
ILMN_2403852	-0.640767	-0.0505965	-4.91354	1.70974e-06	9.14295e-06	4.53453	1.55916	CYTH1	17	Down in P
ILMN_2148527	-0.64028	-0.0244428	-2.71593	0.00711635	0.0153447	-3.25232	1.55863	H19	11	Down in P
ILMN_1806294	-0.640255	-0.000222271	-5.0814	7.8065e-07	4.55265e-06	5.28469	1.55861	RPS6KA3	X	Down in P
ILMN_1791511	-0.640083	-0.101303	-2.51578	0.012567	0.0253802	-3.75712	1.55842	TMEM176A	7	Down in P
ILMN_1723141	-0.63969	-0.0519148	-4.34809	2.07192e-05	8.41675e-05	2.16012	1.558	OTUD1		Down in P
ILMN_1734476	-0.63968	-0.00896419	-6.09505	4.63355e-09	4.65857e-08	10.222	1.55798	KIF2A	5	Down in P
ILMN_1655206	-0.63954	-0.0199297	-6.44809	6.70416e-10	8.4561e-09	12.0939	1.55783	ZBTB34	9	Down in P
ILMN_2397199	-0.639158	-0.003063	-4.39539	1.7027e-05	7.07483e-05	2.34747	1.55742	NDEL1	17	Down in P
ILMN_1796755	-0.639112	-0.0359568	-3.66016	0.000313338	0.000957009	-0.393355	1.55737	ITGB5	3	Down in P
ILMN_1737705	-0.639061	-0.0167079	-5.33291	2.33548e-07	1.55447e-06	6.44306	1.55732	UHRF1BP1L	12	Down in P
ILMN_1783956	-0.638975	-0.106879	-3.32068	0.00104584	0.00281015	-1.51002	1.55722	ATP8B4	15	Down in P
ILMN_2349610	-0.638877	0.0174223	-3.89073	0.000131254	0.000439588	0.419942	1.55712	DPH3	3	Down in P
ILMN_1725862	-0.638736	-0.00519913	-7.15662	1.12615e-11	2.22633e-10	16.0631	1.55696	USP3	15	Down in P
ILMN_2079655	-0.638306	-0.0528803	-2.43094	0.0158336	0.0311047	-3.96009	1.5565	KLRB1	12	Down in P
ILMN_2297710	-0.63822	-0.0264533	-3.47667	0.000607943	0.00173299	-1.00902	1.55641	PLEKHB2	2	Down in P
ILMN_2043569	-0.638026	-0.00356712	-4.36068	2.0007e-05	8.14257e-05	2.19908	1.5562	MOSPD2	X	Down in P
ILMN_1660451	-0.637828	-0.0987815	-2.82742	0.00513631	0.0115043	-2.95637	1.55598	STARD13	13	Down in P
ILMN_1684440	-0.63779	-0.0338625	-5.11278	6.72806e-07	3.98462e-06	5.42713	1.55594	PXN	12	Down in P
ILMN_1743456	-0.637345	0.0069476	-4.32803	2.25401e-05	9.08151e-05	2.08036	1.55546	ZCCHC14	16	Down in P
ILMN_1790810	-0.637143	0.000620276	-3.96487	9.9901e-05	0.000344329	0.718066	1.55525	HCN4	15	Down in P
ILMN_1795918	-0.636785	-0.033552	-5.74486	2.93114e-08	2.44053e-07	8.44027	1.55486	CENTG3	7	Down in P
ILMN_1739751	-0.636705	-0.00965089	-4.6353	6.07109e-06	2.83702e-05	3.32843	1.55477	SLC26A11		Down in P
ILMN_2394250	-0.636702	0.00760786	-4.12767	5.14405e-05	0.000190291	1.30073	1.55477	PLEKHA1	10	Down in P
ILMN_1704286	-0.636446	-0.055072	-4.02792	7.67043e-05	0.000271586	0.924446	1.55449	FXYD5	19	Down in P
ILMN_1734153	-0.636373	-0.0498293	-6.26879	1.80568e-09	2.02486e-08	11.134	1.55442	GDI1	X	Down in P
ILMN_2087702	-0.636367	-0.0540345	-6.54182	3.96548e-10	5.23087e-09	12.6031	1.55441	MYH9	22	Down in P
ILMN_1733963	-0.636025	-0.0912241	-2.86407	0.00458225	0.0103853	-2.85507	1.55404	ADRA2C		Down in P
ILMN_1675448	-0.635748	0.00656856	-5.73438	3.0939e-08	2.56069e-07	8.38815	1.55374	ZFP36L1	14	Down in P
ILMN_2175912	-0.635561	-0.0793991	-4.02783	7.67318e-05	0.000271586	0.924108	1.55354	ITGB2	21	Down in P
ILMN_1735058	-0.63535	-0.0890873	-3.96017	0.000100188	0.00034524	0.673389	1.55332	CHST12	7	Down in P
ILMN_1800425	-0.635158	-0.0381332	-5.1738	5.02925e-07	3.06968e-06	5.7061	1.55311	SLC9A1	1	Down in P
ILMN_3229606	-0.634752	0.0318486	-3.46833	0.000636052	0.00180367	-1.04339	1.55267	LOC729406		Down in P
ILMN_2308338	-0.634472	0.041526	-2.52066	0.0124049	0.0250793	-3.74498	1.55237	BMF	15	Down in P
ILMN_1699931	-0.634209	-0.0898271	-3.05509	0.00251831	0.0061104	-2.31482	1.55209	HCST	19	Down in P
ILMN_1762861	-0.634119	-0.0876293	-3.66982	0.000302378	0.00092594	-0.360179	1.55199	HLA-F	6	Down in P
ILMN_1674038	-0.63407	-0.0399546	-4.43754	1.41787e-05	6.03108e-05	2.51969	1.55194	CTSD	11	Down in P
ILMN_2148360	-0.634019	-0.0206806	-4.07503	6.37488e-05	0.000230335	1.09947	1.55188	ADAM10	15	Down in P
ILMN_1779258	-0.633524	0.0638659	-3.83345	0.000163554	0.000535312	0.213824	1.55135	LOC644774	X	Down in P
ILMN_1792455	-0.63343	0.023052	-2.30521	0.0220554	0.0415511	-4.24868	1.55125	TMEM158	3	Down in P
ILMN_1741970	-0.632996	-0.0214098	-3.34373	0.000976077	0.00263895	-1.4376	1.55078	JUP	17	Down in P
ILMN_1752923	-0.632881	-0.0405799	-5.88203	1.43583e-08	1.27564e-07	9.12897	1.55066	IFNAR1	21	Down in P
ILMN_3307659	-0.632837	-0.0467646	-4.3979	1.6786e-05	6.98632e-05	2.3596	1.55061	SFT2D2	1	Down in P
ILMN_2402416	-0.632635	0.0310424	-4.77387	3.23398e-06	1.61826e-05	3.92591	1.55039	DNAJB6	7	Down in P
ILMN_1689655	-0.632397	-0.0610345	-3.04325	0.00261538	0.00632181	-2.34924	1.55014	HLA-DRA	6	Down in P
ILMN_2227573	-0.632254	-0.00787817	-6.35573	1.11941e-09	1.31824e-08	11.5971	1.54998	GSTO1	10	Down in P
ILMN_1706434	-0.631664	-0.03159	-4.63322	6.05979e-06	2.83347e-05	3.32753	1.54935	LOC440359	16	Down in P
ILMN_1708537	-0.631078	0.0204044	-4.04741	7.09868e-05	0.000253249	0.997335	1.54872	RBPJ	4	Down in P
ILMN_3242900	-0.630874	0.0102786	-2.87055	0.00448384	0.0101808	-2.83761	1.5485	HIST2H2AA4	1	Down in P
ILMN_2278636	-0.630362	-0.0534306	-4.78181	3.11998e-06	1.56532e-05	3.96015	1.54795	CUTL1	7	Down in P
ILMN_2280731	-0.630066	0.0223004	-3.88894	0.000132164	0.000442247	0.413463	1.54764	C17ORF95	17	Down in P
ILMN_1657129	-0.628537	-0.0346712	-5.22298	3.97032e-07	2.49157e-06	5.93288	1.546	SKAP2	7	Down in P
ILMN_1725108	-0.627774	-0.0406934	-4.51926	9.99488e-06	4.4292e-05	2.85235	1.54518	SNX25	4	Down in P
ILMN_1729987	-0.627569	-0.044079	-5.9109	1.23377e-08	1.11287e-07	9.27544	1.54496	SRC	20	Down in P
ILMN_1676336	-0.627523	0.016986	-3.5611	0.000449616	0.0013192	-0.72924	1.54491	AADACL1	3	Down in P
ILMN_1730612	-0.627443	-0.0223013	-4.65108	5.59973e-06	2.64004e-05	3.40269	1.54482	DBNDD2	20	Down in P
ILMN_3210741	-0.627433	-0.0145611	-2.27082	0.0240932	0.0448975	-4.32508	1.54481	LOC642956		Down in P
ILMN_2224444	-0.62706	-0.0191755	-4.4099	1.5952e-05	6.68294e-05	2.40792	1.54442	SNX25	4	Down in P
ILMN_1726245	-0.626894	-0.0579358	-4.30028	2.53143e-05	0.0001009	1.9705	1.54424	TGFBR2	3	Down in P
ILMN_1744937	-0.624941	-0.0905756	-3.98974	8.92044e-05	0.00031197	0.782486	1.54215	PTPRM	18	Down in P
ILMN_1696911	-0.624778	0.0130882	-4.95526	1.40961e-06	7.68886e-06	4.71908	1.54197	FTHL8	X	Down in P
ILMN_2157441	-0.624523	-0.0714079	-3.18789	0.00163445	0.00417489	-1.92007	1.5417	HLA-DRA	6	Down in P
ILMN_1789074	-0.623957	-0.0155729	-4.88172	1.97924e-06	1.04235e-05	4.39466	1.5411	HSPA1A	6	Down in P
ILMN_1672547	-0.623504	-0.0325773	-5.73691	3.0538e-08	2.533e-07	8.40073	1.54061	MYO9B	19	Down in P
ILMN_2392143	-0.622903	0.00812489	-5.81222	2.06767e-08	1.78893e-07	8.77694	1.53997	TRAF6	11	Down in P
ILMN_1654893	-0.622181	0.0125138	-4.70288	4.48917e-06	2.17366e-05	3.61522	1.5392	SCAMP2	15	Down in P
ILMN_1706531	-0.622146	-0.0406485	-3.74132	0.000231767	0.00073068	-0.112101	1.53916	ABCC5	3	Down in P
ILMN_1802251	-0.621795	0.000921834	-6.64923	2.15939e-10	2.99879e-09	13.1928	1.53879	PTTG1IP	21	Down in P
ILMN_1658926	-0.621667	-0.00746725	-5.03545	9.69402e-07	5.53292e-06	5.07731	1.53865	NOTCH3	19	Down in P
ILMN_2302118	-0.621378	-0.00352445	-6.6166	2.59911e-10	3.55763e-09	13.013	1.53834	CCDC50	3	Down in P
ILMN_1724863	-0.62127	0.000644978	-5.59764	6.22302e-08	4.77025e-07	7.7146	1.53823	TICAM1	19	Down in P
ILMN_2086470	-0.62121	-0.0791581	-3.54291	0.000480052	0.00140007	-0.790051	1.53816	PDGFRA	4	Down in P
ILMN_1692219	-0.620818	-0.0812384	-3.20929	0.0015224	0.0039182	-1.855	1.53775	RAB11FIP1	8	Down in P
ILMN_1752932	-0.620798	-0.0526699	-2.62826	0.00916638	0.0191588	-3.47789	1.53773	MPZL2	11	Down in P
ILMN_1685602	-0.620737	0.0247397	-4.45384	1.32236e-05	5.68502e-05	2.58586	1.53766	TMEM41A	3	Down in P
ILMN_1766657	-0.620414	-0.0680712	-4.16245	4.46714e-05	0.000167718	1.43381	1.53732	STOM	9	Down in P
ILMN_1736796	-0.620355	-0.0305782	-6.65771	2.05776e-10	2.86808e-09	13.2396	1.53725	RB1CC1	8	Down in P
ILMN_1745148	-0.619846	-0.0664646	-5.28857	2.88951e-07	1.87738e-06	6.23789	1.53671	ZNFX1	20	Down in P
ILMN_2085760	-0.61939	0.0212677	-3.87946	0.00013709	0.000456926	0.379163	1.53623	ARPC1B	7	Down in P
ILMN_1757845	-0.61937	-0.034207	-5.87758	1.46976e-08	1.30416e-07	9.10642	1.5362	SPIRE1	18	Down in P
ILMN_1669617	-0.619343	-0.0112555	-5.21744	4.07791e-07	2.54569e-06	5.90723	1.53618	GRB10	7	Down in P
ILMN_3199755	-0.619157	-0.000806113	-6.43087	7.3794e-10	9.17885e-09	12.0009	1.53598	LOC646821	1	Down in P
ILMN_1666122	-0.618842	-0.0256454	-4.70329	4.43979e-06	2.15316e-05	3.62378	1.53564	HEG1	3	Down in P
ILMN_1712754	-0.618535	-0.0138598	-5.51659	9.3645e-08	6.89773e-07	7.32111	1.53531	NFKBIB	19	Down in P
ILMN_1686884	-0.618123	-0.0702359	-3.43364	0.000710652	0.00198766	-1.1505	1.53488	IL1RAP	3	Down in P
ILMN_1719344	-0.6177	-0.00967948	-5.29099	2.85567e-07	1.85777e-06	6.2492	1.53443	LOC730820		Down in P
ILMN_1698934	-0.617547	0.0125956	-4.56414	8.20661e-06	3.70122e-05	3.03902	1.53426	CMTM7	3	Down in P
ILMN_2377459	-0.617526	-0.0138568	-7.04808	2.14204e-11	3.89189e-10	15.4377	1.53424	PSCD2	19	Down in P
ILMN_1670272	-0.617511	-0.0118865	-6.15783	3.30309e-09	3.47188e-08	10.5494	1.53423	LRP10	14	Down in P
ILMN_2239754	-0.617485	-0.0278552	-3.07523	0.00236781	0.00578941	-2.25638	1.5342	IFIT3	10	Down in P
ILMN_1781636	-0.617059	-0.0475869	-4.14964	4.70583e-05	0.000175643	1.3847	1.53375	VWA1	1	Down in P
ILMN_3191030	-0.616902	0.0121004	-4.12291	5.2665e-05	0.000194336	1.27967	1.53358	LOC100129960		Down in P
ILMN_1695290	-0.616055	-0.0632323	-4.41608	1.5538e-05	6.53824e-05	2.43285	1.53268	FERMT2	14	Down in P
ILMN_1785424	-0.615441	-0.0673913	-3.10869	0.00211872	0.00525019	-2.15733	1.53203	ABLIM1	10	Down in P
ILMN_1719661	-0.615326	-0.0251904	-5.82218	1.96317e-08	1.70626e-07	8.82699	1.5319	SEPX1	16	Down in P
ILMN_1793770	-0.61519	-0.0207463	-6.375	1.00625e-09	1.20261e-08	11.7004	1.53176	DNAJB6	7	Down in P
ILMN_1653026	-0.614735	-0.0562867	-2.34484	0.0199746	0.0381208	-4.15664	1.53128	PLAC8	4	Down in P
ILMN_2384513	-0.612968	0.0115345	-3.73343	0.000239429	0.000752041	-0.141912	1.5294	C2CD2	21	Down in P
ILMN_3244434	-0.612805	-0.000101422	-4.01166	8.38786e-05	0.000294221	0.851217	1.52923	ARAP2	4	Down in P
ILMN_1703335	-0.612767	0.0212013	-4.9173	1.68028e-06	9.00452e-06	4.55114	1.52919	LACTB	15	Down in P
ILMN_2093748	-0.612343	-0.0938044	-2.92274	0.00381958	0.00882046	-2.69281	1.52874	ZNF669	1	Down in P
ILMN_1679268	-0.612058	0.0313153	-4.15772	4.55395e-05	0.000170684	1.41565	1.52844	PELI1	2	Down in P
ILMN_1791569	-0.611964	-0.027569	-4.57052	7.98113e-06	3.6102e-05	3.06551	1.52834	PLXNA1	3	Down in P
ILMN_2130441	-0.611901	-0.0656349	-4.03176	7.55452e-05	0.000267946	0.938771	1.52827	HLA-H	6	Down in P
ILMN_2235283	-0.611901	-0.0346218	-4.72357	4.05487e-06	1.98797e-05	3.71021	1.52827	MAPK1	22	Down in P
ILMN_2113938	-0.611893	-0.0376071	-4.69892	4.5479e-06	2.19721e-05	3.60227	1.52826	TOR1AIP2	1	Down in P
ILMN_1782070	-0.611184	-0.062955	-3.12577	0.00200428	0.00499662	-2.10663	1.52751	NPL	1	Down in P
ILMN_2074860	-0.611111	-0.0435502	-3.59213	0.000401867	0.00119232	-0.624923	1.52744	RN7SK	6	Down in P
ILMN_1810852	-0.610984	-0.0299961	-5.59075	6.44416e-08	4.91263e-07	7.68097	1.5273	LAMC1	1	Down in P
ILMN_1879480	-0.610788	-0.0443048	-3.388	0.000829501	0.00228311	-1.29635	1.52709	HS.13291	4	Down in P
ILMN_1815656	-0.610742	-0.0196458	-6.80821	8.68352e-11	1.34002e-09	14.0774	1.52704	SERINC3	20	Down in P
ILMN_2415235	-0.610626	-0.0083048	-6.94304	3.96828e-11	6.63351e-10	14.8383	1.52692	CSNK1E	22	Down in P
ILMN_1804396	-0.609864	-0.0318686	-3.58466	0.000412912	0.00122034	-0.650122	1.52612	C14ORF4	14	Down in P
ILMN_1662358	-0.609536	-0.135131	-2.85152	0.00475117	0.0107205	-2.88981	1.52577	MX1	21	Down in P
ILMN_1659544	-0.608805	-0.000951528	-5.43846	1.38293e-07	9.75786e-07	6.94602	1.525	STX3	11	Down in P
ILMN_1692177	-0.608695	0.0931406	-2.86883	0.00450737	0.0102292	-2.84233	1.52488	TSC22D1	13	Down in P
ILMN_2228732	-0.608241	-0.0393201	-4.34689	2.08239e-05	8.45474e-05	2.15535	1.5244	CCNG2	4	Down in P
ILMN_1721842	-0.60803	0.0160681	-2.67818	0.00794204	0.0169077	-3.3503	1.52418	RYBP	3	Down in P
ILMN_1664802	-0.607998	-0.030921	-4.27999	2.75458e-05	0.000108744	1.89057	1.52414	WSB1	17	Down in P
ILMN_1654118	-0.607997	-0.0271332	-7.28742	5.14868e-12	1.11936e-10	16.8248	1.52414	BCL2L1	20	Down in P
ILMN_1704253	-0.607943	-0.0378956	-4.74337	3.71015e-06	1.83428e-05	3.79492	1.52408	C6ORF106	6	Down in P
ILMN_1691364	-0.607614	-0.130172	-4.17307	4.27811e-05	0.000161455	1.47461	1.52374	STAT1	2	Down in P
ILMN_1717706	-0.607461	0.0137543	-3.35125	0.000947065	0.00256962	-1.41536	1.52358	PLK2	5	Down in P
ILMN_1680223	-0.607349	-0.0400804	-5.52006	9.20247e-08	6.80136e-07	7.33791	1.52346	PNPLA8	7	Down in P
ILMN_2364110	-0.606619	-0.0267153	-5.9435	1.03894e-08	9.52904e-08	9.44146	1.52269	GBA	1	Down in P
ILMN_1783606	-0.605387	-0.0091287	-4.56109	8.42127e-06	3.79243e-05	3.01695	1.52139	MLL5	7	Down in P
ILMN_1667418	-0.604954	0.0158891	-4.54439	8.94412e-06	4.00308e-05	2.95721	1.52093	LOC283953	16	Down in P
ILMN_2356786	-0.604795	-0.0406882	-4.8848	1.95144e-06	1.03019e-05	4.40817	1.52076	ADD1	4	Down in P
ILMN_2116299	-0.604784	0.0283441	-2.73805	0.00666915	0.0144848	-3.19429	1.52075	GRRP1	1	Down in P
ILMN_1660923	-0.604752	-0.0234568	-3.78286	0.000198217	0.000635945	0.0339978	1.52072	HCG4	6	Down in P
ILMN_1709549	-0.604634	-0.0443074	-4.36516	1.92807e-05	7.88063e-05	2.22829	1.52059	PLEKHM1		Down in P
ILMN_1672504	-0.604132	-0.00521485	-6.38675	9.42888e-10	1.13578e-08	11.7634	1.52006	PDXK	21	Down in P
ILMN_1738523	-0.603904	-0.0536642	-4.59821	7.06941e-06	3.24101e-05	3.18088	1.51982	MYD88	3	Down in P
ILMN_2285817	-0.60388	-0.0999022	-2.69294	0.00760936	0.0162972	-3.31214	1.5198	FAM89A	1	Down in P
ILMN_1717056	-0.603394	-0.00341092	-4.06672	6.57219e-05	0.000236568	1.06988	1.51929	TXNRD1	12	Down in P
ILMN_1811702	-0.603275	0.0248162	-4.48142	1.17464e-05	5.10154e-05	2.6983	1.51916	GRN	17	Down in P
ILMN_2371169	-0.603207	-0.0586624	-4.51021	1.03741e-05	4.57599e-05	2.81629	1.51909	ZYX	7	Down in P
ILMN_1667748	-0.602904	-0.041824	-3.87487	0.000139532	0.00046365	0.36261	1.51877	ANKRD33	12	Down in P
ILMN_1766247	-0.602683	-0.0191467	-4.14654	4.7656e-05	0.000177656	1.37279	1.51854	ZBTB2	6	Down in P
ILMN_3237385	-0.602656	-0.0382432	-5.70215	3.65182e-08	2.96616e-07	8.22828	1.51851	NRBF2	10	Down in P
ILMN_2334296	-0.602449	-0.0331655	-3.39395	0.000812552	0.00224131	-1.27729	1.51829	IL18BP	11	Down in P
ILMN_1789502	-0.602127	0.0457633	-2.64319	0.00878368	0.0184803	-3.43998	1.51795	GPC4	X	Down in P
ILMN_1786426	-0.602105	-0.0808327	-3.61207	0.00037374	0.00111843	-0.557446	1.51793	TMEM149	19	Down in P
ILMN_1786601	-0.602089	0.00282926	-5.81808	2.00557e-08	1.73885e-07	8.80637	1.51791	PLAGL2	20	Down in P
ILMN_1862180	-0.602089	-0.00630262	-4.63293	6.06767e-06	2.83629e-05	3.32629	1.51791	MGC3032	11	Down in P
ILMN_1787923	-0.601698	-0.0748349	-4.04858	7.06564e-05	0.000252129	1.00173	1.5175	PNPLA2	11	Down in P
ILMN_1777513	-0.601682	-0.0140135	-5.60647	5.95083e-08	4.58001e-07	7.75768	1.51748	KCTD11	17	Down in P
ILMN_1676265	-0.60157	0.0634872	-2.78819	0.00578793	0.01278	-3.05767	1.51737	LEPR	1	Down in P
ILMN_3188106	-0.600938	-0.0205162	-3.36553	0.000896587	0.00244877	-1.36811	1.5167	CYTH2	19	Down in P
ILMN_2054019	-0.600444	-0.108607	-3.27467	0.00122279	0.00323099	-1.65383	1.51618	ISG15	1	Down in P
ILMN_1727080	-0.600387	0.018214	-4.18819	4.0219e-05	0.000152959	1.5329	1.51612	MYO6	6	Down in P
ILMN_1692754	-0.600385	-0.0280223	-6.00708	7.41655e-09	7.0922e-08	9.76717	1.51612	TMEM49	17	Down in P
ILMN_1761531	-0.600198	-0.00250524	-5.70515	3.59607e-08	2.92475e-07	8.24311	1.51592	SGPL1	10	Down in P
ILMN_1689274	-0.600156	-0.0143183	-5.06422	8.4664e-07	4.89633e-06	5.20697	1.51588	NIPA1	15	Down in P
ILMN_1784364	-0.599826	-0.086117	-2.62627	0.00921859	0.01926	-3.48294	1.51553	STARD5	15	Down in P
ILMN_1726327	-0.599803	-0.00886157	-4.2768	2.79138e-05	0.000110026	1.87802	1.51551	AMY1B	1	Down in P
ILMN_1716815	-0.599595	0.00988908	-2.60484	0.00979736	0.020319	-3.53699	1.51529	CEACAM1	19	Down in P
ILMN_1691119	-0.599565	-0.0196196	-3.95102	0.00010384	0.000356456	0.639767	1.51526	RNF122	8	Down in P
ILMN_2150258	-0.599399	0.0485703	-3.07914	0.00233109	0.00570785	-2.24445	1.51509	ZFP36L2	2	Down in P
ILMN_1714820	-0.599081	0.0219725	-4.32415	2.29097e-05	9.21825e-05	2.06496	1.51475	ITGB1	10	Down in P
ILMN_2333367	-0.598863	0.0182502	-4.00395	8.43401e-05	0.000295772	0.835197	1.51452	FKBP1A	20	Down in P
ILMN_2225608	-0.598719	-0.0435555	-4.1376	4.94127e-05	0.000183355	1.33865	1.51437	FAM135A	6	Down in P
ILMN_1799837	-0.598583	-0.0293662	-3.94997	0.000104394	0.00035781	0.634976	1.51423	LOC727848	14	Down in P
ILMN_1794560	-0.598378	0.0210461	-4.70216	4.47232e-06	2.16619e-05	3.61753	1.51401	TMEM93	17	Down in P
ILMN_1801156	-0.597932	-0.00214891	-5.3561	2.07699e-07	1.40014e-06	6.55503	1.51355	RLF		Down in P
ILMN_1678454	-0.597708	-0.0402345	-5.46826	1.1924e-07	8.568e-07	7.0886	1.51331	CASP4	11	Down in P
ILMN_3242048	-0.597628	0.00396784	-4.59451	7.21564e-06	3.3e-05	3.16281	1.51323	ASAH2C	10	Down in P
ILMN_1755822	-0.597558	-0.0229105	-3.91867	0.000117792	0.000398791	0.521432	1.51315	SYDE1	19	Down in P
ILMN_2231928	-0.597321	-0.171264	-2.88315	0.00431782	0.00983707	-2.80335	1.5129	MX2	21	Down in P
ILMN_1777998	-0.597244	-0.0639395	-3.82684	0.000167917	0.000547714	0.189371	1.51282	ARHGAP25	2	Down in P
ILMN_1705985	-0.596716	-0.00929563	-4.48456	1.15883e-05	5.04019e-05	2.71117	1.51227	PIGA	X	Down in P
ILMN_1706687	-0.596642	-0.013583	-4.93275	1.56453e-06	8.43741e-06	4.61937	1.51219	KLHL5	4	Down in P
ILMN_2061732	-0.596277	0.00558734	-5.79113	2.30705e-08	1.9781e-07	8.67123	1.51181	YRDC	1	Down in P
ILMN_1679262	-0.596193	0.0489179	-2.47966	0.0138763	0.0276691	-3.84434	1.51172	DPYSL3	5	Down in P
ILMN_1686610	-0.596024	-0.0129834	-7.53044	1.17681e-12	3.10734e-11	18.2622	1.51154	APBA3	19	Down in P
ILMN_1669268	-0.595293	0.00883319	-4.61345	6.6115e-06	3.05217e-05	3.2446	1.51078	MEX3D	19	Down in P
ILMN_1712431	-0.595068	-0.0410751	-2.96136	0.00338735	0.00793641	-2.5841	1.51054	FAM113B	12	Down in P
ILMN_2252813	-0.594948	-0.0145767	-3.53716	0.000496035	0.00143953	-0.69541	1.51042	TAF5L	1	Down in P
ILMN_1731113	-0.594536	-0.0475887	-3.29281	0.00115594	0.00307351	-1.56286	1.50999	ZBTB43	9	Down in P
ILMN_1753467	-0.594317	-0.0740295	-3.58319	0.000415831	0.00122755	-0.655849	1.50976	SAMD4B	19	Down in P
ILMN_1733094	-0.594256	0.0784545	-2.29653	0.0225753	0.0424002	-4.22863	1.50969	STEAP1	7	Down in P
ILMN_1802151	-0.592655	-0.0418769	-4.9609	1.37315e-06	7.50073e-06	4.74414	1.50802	OSBPL5	11	Down in P
ILMN_1750278	-0.592308	-0.00352445	-5.68016	4.08767e-08	3.27142e-07	8.11958	1.50766	FTHL12	9	Down in P
ILMN_2123730	-0.592143	-0.0110841	-4.0228	7.92331e-05	0.000279597	0.932205	1.50748	TBC1D22B	6	Down in P
ILMN_2046896	-0.591884	0.00204017	-5.81896	1.99634e-08	1.73213e-07	8.81082	1.50721	ESRRAP2	13	Down in P
ILMN_1754562	-0.591792	-0.0225245	-4.58798	7.39403e-06	3.37362e-05	3.13818	1.50712	ARHGEF17	11	Down in P
ILMN_1745130	-0.591746	-0.0215336	-4.52546	9.71065e-06	4.3183e-05	2.87907	1.50707	RBM9	22	Down in P
ILMN_2203891	-0.591238	0.058014	-3.64812	0.000327539	0.000994015	-0.434637	1.50654	SMAD7	18	Down in P
ILMN_1809400	-0.591101	-0.0132598	-4.97707	1.27365e-06	7.02254e-06	4.8161	1.5064	FAM49B	8	Down in P
ILMN_1764723	-0.591087	-0.0552851	-4.07971	6.23931e-05	0.00022624	1.11882	1.50638	SH3PXD2B	5	Down in P
ILMN_2330966	-0.590843	-0.0556513	-3.85694	0.000150344	0.00049569	0.294625	1.50613	PTK2B	8	Down in P
ILMN_2095506	-0.590773	-0.0412344	-4.45078	1.39545e-05	5.94734e-05	2.54733	1.50605	SPOPL	2	Down in P
ILMN_3178258	-0.590709	-0.0276074	-2.23145	0.0266259	0.0489715	-4.4112	1.50599	FABP5L2		Down in P
ILMN_1695961	-0.59054	0.0206962	-4.30901	2.52585e-05	0.000100704	1.9808	1.50581	CLK3	15	Down in P
ILMN_1758087	-0.590279	-0.0903632	-2.97099	0.00329568	0.00775138	-2.55748	1.50554	TAOK1	17	Down in P
ILMN_1779852	-0.590037	-0.065545	-2.41602	0.0164797	0.0322206	-3.99508	1.50528	LOC387934		Down in P
ILMN_1802808	-0.589912	-0.0311751	-3.50621	0.000547404	0.00157483	-0.911834	1.50516	LOC654103		Down in P
ILMN_1690909	-0.589551	-0.0217572	-4.24695	3.1589e-05	0.000123302	1.76107	1.50478	LOC440498		Down in P
ILMN_1692962	-0.589138	-0.0181917	-5.78076	2.43454e-08	2.06882e-07	8.61933	1.50435	CTDSP2	12	Down in P
ILMN_2169439	-0.588872	-0.000448908	-4.78734	3.04299e-06	1.53072e-05	3.98399	1.50407	ITGAV	2	Down in P
ILMN_2136455	-0.58876	-0.0487293	-3.58899	0.000406477	0.00120389	-0.635523	1.50395	C3ORF64	3	Down in P
ILMN_3237977	-0.588735	0.00472823	-4.21709	3.69435e-05	0.000141702	1.69358	1.50393	AVL9	7	Down in P
ILMN_2399300	-0.588542	-0.017993	-2.96374	0.00336228	0.00789099	-2.57737	1.50373	NAV2	11	Down in P
ILMN_1652677	-0.588452	-0.101488	-2.51877	0.0124668	0.0251977	-3.74946	1.50363	FAM89A	1	Down in P
ILMN_1749081	-0.588414	-0.0119891	-4.32248	2.30702e-05	9.27547e-05	2.05836	1.50359	AUTS2	7	Down in P
ILMN_2325168	-0.588308	-0.0675942	-3.72257	0.000250104	0.00078187	-0.182061	1.50348	ARRB1	11	Down in P
ILMN_2183409	-0.588256	-0.00490351	-2.96712	0.00332832	0.0078197	-2.56804	1.50343	SCARB1	12	Down in P
ILMN_1809477	-0.588151	-0.0258729	-4.08268	6.16561e-05	0.000223833	1.13002	1.50332	CARHSP1	16	Down in P
ILMN_1768197	-0.588096	0.0012786	-6.50543	4.86492e-10	6.35144e-09	12.4049	1.50326	ROD1	9	Down in P
ILMN_1698323	-0.587944	0.0183351	-2.95399	0.00347222	0.00811035	-2.60502	1.5031	PLEKHB2	2	Down in P
ILMN_1792885	-0.587935	0.0348616	-2.93468	0.0036808	0.00853873	-2.65934	1.50309	CTSC	11	Down in P
ILMN_1759563	-0.587865	-0.0115843	-3.51878	0.000523397	0.00151146	-0.870253	1.50302	NRIP3	11	Down in P
ILMN_1711994	-0.587663	-0.0536411	-4.80187	2.84913e-06	1.44032e-05	4.0468	1.50281	TCIRG1	11	Down in P
ILMN_1757406	-0.58693	-0.0102913	-3.01175	0.00289084	0.0069067	-2.44029	1.50205	HIST1H1C	6	Down in P
ILMN_1808202	-0.586847	-0.0302258	-5.98651	8.27349e-09	7.81858e-08	9.6615	1.50196	C19ORF22	19	Down in P
ILMN_1793410	-0.58652	0.00500578	-3.16944	0.00174094	0.00440561	-1.93975	1.50162	SNTB1	8	Down in P
ILMN_1727495	-0.586015	-0.0223275	-3.91563	0.00011919	0.00040295	0.510368	1.50109	L3MBTL3	6	Down in P
ILMN_2408908	-0.585768	-0.0173411	-4.25519	3.05306e-05	0.000119415	1.79329	1.50084	MAP4K5	14	Down in P
ILMN_1655702	-0.585344	-0.0135175	-3.06883	0.00240968	0.0058786	-2.27466	1.5004	ABHD5	3	Down in P
ILMN_1815759	-0.585221	-0.0212528	-5.19209	4.60669e-07	2.8464e-06	5.79026	1.50027	CTDP1	18	Down in P
ILMN_1738955	0.585005	0.0124847	5.64205	4.9659e-08	3.89064e-07	7.93201	1.50004	C10ORF104	10	Up in P
ILMN_1757995	0.58506	0.0328288	5.54493	8.12123e-08	6.07877e-07	7.45823	1.5001	PARP2	14	Up in P
ILMN_1779648	0.585103	0.0716162	4.1841	4.08974e-05	0.000155113	1.51711	1.50015	HIST3H2A	1	Up in P
ILMN_2148668	0.585132	0.0347258	4.44175	1.3926e-05	5.94345e-05	2.53676	1.50018	RCBTB2	13	Up in P
ILMN_2226415	0.585141	0.0337336	3.55461	0.000460259	0.00134749	-0.750963	1.50019	LOC440145	13	Up in P
ILMN_2319825	0.585421	0.0426441	4.51536	1.01453e-05	4.48806e-05	2.83747	1.50048	ACYP1	14	Up in P
ILMN_3307654	0.585527	0.0287564	4.47473	1.21355e-05	5.25127e-05	2.70063	1.50059	MIPOL1	14	Up in P
ILMN_1762674	0.585752	0.011301	3.75544	0.000224438	0.000709481	0.0402976	1.50082	NUP43	6	Up in P
ILMN_1746206	0.586165	0.0200961	4.49969	1.08563e-05	4.76116e-05	2.77313	1.50125	AZI1	17	Up in P
ILMN_2172124	0.586553	0.0283312	4.21542	3.62549e-05	0.000139446	1.66672	1.50165	ZNF630	X	Up in P
ILMN_1726288	0.586987	0.0246886	5.05893	8.68012e-07	5.00476e-06	5.18309	1.50211	TMEM106B	7	Up in P
ILMN_1751743	0.58716	0.0314751	4.82068	2.61594e-06	1.33348e-05	4.1283	1.50229	XRCC1	19	Up in P
ILMN_1912333	0.587164	0.0360177	3.71012	0.000262777	0.00081782	-0.152657	1.50229	HS.527657	1	Up in P
ILMN_3301824	0.587251	0.0401721	3.96943	9.66156e-05	0.000334516	0.707493	1.50238	TSEN15	1	Up in P
ILMN_1774733	0.587354	0.0610284	3.53991	0.000485244	0.00141278	-0.800034	1.50249	SOCS1	16	Up in P
ILMN_1796663	0.587534	0.0399316	4.22342	3.48614e-05	0.000134765	1.66815	1.50268	B4GALNT4	11	Up in P
ILMN_3279675	0.587863	0.016341	7.3361	3.83945e-12	8.62999e-11	17.1105	1.50302	LOC388339		Up in P
ILMN_1758915	0.58826	0.0259633	5.4555	1.27063e-07	9.06061e-07	7.02748	1.50343	PDCD2	6	Up in P
ILMN_2311041	0.588411	0.0373358	4.23926	3.26084e-05	0.000126827	1.73105	1.50359	MRPL52	14	Up in P
ILMN_2164081	0.588428	0.0120105	6.89588	5.22417e-11	8.43718e-10	14.571	1.50361	KLHL12	1	Up in P
ILMN_3238274	0.588887	0.0200411	6.81301	8.44606e-11	1.30734e-09	14.1043	1.50409	BTBD2	19	Up in P
ILMN_1698621	0.588936	0.0507986	3.60336	0.000388945	0.00115758	-0.555914	1.50414	COG5	7	Up in P
ILMN_2347298	0.589229	0.00350131	2.74475	0.00653888	0.0142349	-3.17663	1.50444	TSPYL2	X	Up in P
ILMN_1671902	0.589258	0.0223825	4.84641	2.32654e-06	1.20365e-05	4.24024	1.50447	THUMPD3	3	Up in P
ILMN_2169676	0.589303	0.0213877	4.81082	2.74263e-06	1.39202e-05	4.08345	1.50452	ATXN10	22	Up in P
ILMN_1756550	0.589637	0.0510004	3.23029	0.00141944	0.00368175	-1.79078	1.50487	NUP62CL	X	Up in P
ILMN_2371700	0.589889	0.00354978	5.55547	7.70154e-08	5.79776e-07	7.50932	1.50513	UCHL5IP	X	Up in P
ILMN_1654441	0.589914	0.0223498	5.16208	5.31929e-07	3.22795e-06	5.65233	1.50516	OAT	10	Up in P
ILMN_1688070	0.590025	-0.0230785	2.92877	0.00376524	0.00871343	-2.63748	1.50527	NSUN5C	7	Up in P
ILMN_3248443	0.590098	0.0342969	5.74824	2.88051e-08	2.40494e-07	8.45707	1.50535	SNHG6	8	Up in P
ILMN_1797793	0.590224	-0.0219424	4.48345	1.16439e-05	5.06005e-05	2.70662	1.50548	BLVRB		Up in P
ILMN_1732127	0.590399	0.0534681	4.13574	4.97876e-05	0.000184521	1.33153	1.50566	RBKS	2	Up in P
ILMN_1782098	0.590937	0.0319079	2.79567	0.00562161	0.0124615	-3.04112	1.50622	SMO	7	Up in P
ILMN_3281594	0.590943	0.0292969	4.85635	2.23476e-06	1.16128e-05	4.31031	1.50623	LOC646093		Up in P
ILMN_1723768	0.591091	-0.0103013	6.9244	4.42457e-11	7.3003e-10	14.7325	1.50639	NLRX1	11	Up in P
ILMN_1762281	0.591291	0.0218463	9.12698	3.88518e-17	3.70597e-15	28.339	1.50659	DCTN3	9	Up in P
ILMN_2166686	0.59162	0.0136473	3.77338	0.00020743	0.00066092	0.0681031	1.50694	NUFIP1	13	Up in P
ILMN_1681249	0.591674	0.0318109	4.37869	1.82099e-05	7.49715e-05	2.28243	1.507	KIF21A	12	Up in P
ILMN_1742922	0.591827	0.0597303	3.6128	0.000375474	0.00112252	-0.558859	1.50716	PRIM2A		Up in P
ILMN_1666967	0.591927	0.0200956	2.79156	0.00569105	0.0125879	-3.05214	1.50726	BRP44L	6	Up in P
ILMN_2391345	0.591929	0.0171789	4.88575	1.9481e-06	1.02914e-05	4.4101	1.50726	C9ORF23	9	Up in P
ILMN_1799598	0.592002	0.0158943	5.90128	1.3045e-08	1.16907e-07	9.22201	1.50734	SIRT5	6	Up in P
ILMN_1780769	0.592212	0.00990044	3.5491	0.00046948	0.00137212	-0.769381	1.50756	TUBB2C	9	Up in P
ILMN_3243142	0.59233	-0.0642738	3.56404	0.000444887	0.001307	-0.71942	1.50768	KAT2B	3	Up in P
ILMN_3187623	0.59243	0.0372789	3.57374	0.0004318	0.00127173	-0.690163	1.50778	SYCE1L	16	Up in P
ILMN_2399392	0.593001	0.00672183	5.21519	4.12227e-07	2.56897e-06	5.89685	1.50838	SIL1	5	Up in P
ILMN_1674135	0.593048	-0.00648684	3.35593	0.000927384	0.0025243	-1.36214	1.50843	RALGPS1	9	Up in P
ILMN_1748827	0.593253	0.0535389	4.20615	3.73664e-05	0.00014317	1.60237	1.50865	LOC388564	19	Up in P
ILMN_3254492	0.59329	0.00305196	2.69594	0.00754325	0.0161715	-3.30435	1.50868	LOC100129650		Up in P
ILMN_1686968	0.593348	0.00266943	5.5191	9.24729e-08	6.82788e-07	7.33323	1.50874	ZNF362	1	Up in P
ILMN_1709948	0.593694	0.048493	4.85327	2.25478e-06	1.17089e-05	4.27016	1.50911	LOC651453		Up in P
ILMN_2410965	0.593856	0.0472061	3.8796	0.000137017	0.000456804	0.379663	1.50927	MRI1	19	Up in P
ILMN_2174081	0.594165	-0.00704323	4.84835	2.30603e-06	1.19425e-05	4.24869	1.5096	ZNF133	20	Up in P
ILMN_1762115	0.59418	0.0484603	5.60897	5.87579e-08	4.53139e-07	7.76991	1.50961	CRYZL1	21	Up in P
ILMN_3236061	0.594254	-0.00655327	4.98409	1.23266e-06	6.82121e-06	4.84739	1.50969	ZNF783	7	Up in P
ILMN_1654421	0.595502	0.00295371	3.62886	0.000351506	0.00105833	-0.500381	1.511	MPHOSPH9	12	Up in P
ILMN_1810992	0.595599	0.0178416	4.31941	2.34882e-05	9.4361e-05	2.07549	1.5111	CAD	2	Up in P
ILMN_1744252	0.595836	0.027939	2.25627	0.0250756	0.0464729	-4.27188	1.51135	LOC729264	16	Up in P
ILMN_1657011	0.595865	-0.0396205	2.6241	0.0092891	0.0193846	-3.44968	1.51138	LOC286208	9	Up in P
ILMN_1807136	0.596206	0.0188192	3.01938	0.0028218	0.00675975	-2.41832	1.51174	LOC729559	1	Up in P
ILMN_2096083	0.596493	-0.00876987	5.46102	1.23622e-07	8.84538e-07	7.05389	1.51204	PLEKHA5	12	Up in P
ILMN_3296994	0.596495	0.0176031	2.66731	0.00819534	0.0173815	-3.37827	1.51204	LOC728823	17	Up in P
ILMN_3235013	0.596567	0.0245817	6.84171	7.15451e-11	1.12107e-09	14.2655	1.51211	LOC730288	7	Up in P
ILMN_2082130	0.5966	0.00279607	6.66984	1.92036e-10	2.71853e-09	13.3067	1.51215	C1ORF123	1	Up in P
ILMN_2227473	0.596634	-0.00788414	4.71891	4.15951e-06	2.03209e-05	3.68649	1.51218	PIBF1	13	Up in P
ILMN_2306189	0.597082	0.0223345	3.84395	0.000157119	0.000516687	0.251408	1.51265	MAGED1	X	Up in P
ILMN_1702231	0.597194	0.00966594	4.42405	1.50191e-05	6.34434e-05	2.46507	1.51277	C1ORF54	1	Up in P
ILMN_1754757	0.597408	0.0172077	2.68011	0.00791777	0.0168647	-3.30688	1.513	SCNN1D	1	Up in P
ILMN_1704571	0.597454	-0.0515336	4.02996	7.6087e-05	0.000269617	0.932047	1.51304	FAM53B	10	Up in P
ILMN_1797893	0.597619	0.0232751	3.79481	0.000189452	0.000610647	0.0762882	1.51322	PFAAP5	13	Up in P
ILMN_2266005	0.597628	0.0472205	4.35693	1.9962e-05	8.12645e-05	2.19539	1.51323	C21ORF51		Up in P
ILMN_1708081	0.597697	0.0464262	5.22678	3.89823e-07	2.45053e-06	5.95047	1.5133	LCLAT1	2	Up in P
ILMN_1732831	0.597816	-0.0702926	3.16828	0.00174372	0.00441046	-1.97932	1.51342	CHST7	X	Up in P
ILMN_2145153	0.598125	-0.0182319	2.68242	0.0078452	0.0167409	-3.33936	1.51375	ANKRD35	1	Up in P
ILMN_1737604	0.59854	-0.0364882	3.8076	0.000180484	0.000584456	0.121648	1.51418	FLJ10986	1	Up in P
ILMN_2378376	0.598565	0.0162349	4.32723	2.26153e-05	9.1094e-05	2.07721	1.51421	CYB561	17	Up in P
ILMN_1676197	0.598603	0.0493131	4.50385	1.06633e-05	4.68865e-05	2.79017	1.51425	LRP11	6	Up in P
ILMN_2116594	0.598799	0.0623752	4.53155	9.5941e-06	4.27375e-05	2.89329	1.51446	GPR89A	1	Up in P
ILMN_1721008	0.599117	0.0575507	4.17279	4.28292e-05	0.000161597	1.47355	1.51479	DUT	15	Up in P
ILMN_1800008	0.599375	0.0201686	6.58886	3.04102e-10	4.1182e-09	12.8606	1.51506	ACAT1	11	Up in P
ILMN_3290035	0.599573	0.0799135	3.08501	0.00228738	0.00560982	-2.2272	1.51527	LOC653737	16	Up in P
ILMN_1667298	0.599883	0.0357309	2.74344	0.00660912	0.0143667	-2.86781	1.51559	LOC201229		Up in P
ILMN_1786470	0.599945	0.0193354	4.71109	4.2876e-06	2.08399e-05	3.65702	1.51566	C1ORF74	1	Up in P
ILMN_2079285	0.60006	0.0240537	7.27667	5.49245e-12	1.18565e-10	16.7619	1.51578	ATP5L	11	Up in P
ILMN_2129877	0.600088	0.0167803	4.41324	1.57551e-05	6.61443e-05	2.41995	1.51581	PARP11	12	Up in P
ILMN_2382471	0.600445	0.0280052	4.2353	3.423e-05	0.000132459	1.7241	1.51618	DUSP15	20	Up in P
ILMN_1756525	0.600594	0.0103645	4.7538	3.54862e-06	1.76013e-05	3.83806	1.51634	KLHL20	1	Up in P
ILMN_1679185	0.600977	0.0413646	2.82554	0.00513953	0.0115065	-2.96054	1.51674	LEF1	4	Up in P
ILMN_2357781	0.601548	-0.000543668	3.34038	0.000977618	0.00264265	-1.44788	1.51734	ZNF436	1	Up in P
ILMN_1718718	0.601563	0.0182598	6.7808	1.01703e-10	1.54382e-09	13.9239	1.51736	MKKS	20	Up in P
ILMN_2097858	0.601955	0.0256332	5.71668	3.38907e-08	2.77937e-07	8.30027	1.51777	KIAA1737	14	Up in P
ILMN_2225698	0.602408	0.0681048	6.39666	8.9245e-10	1.08272e-08	11.8166	1.51825	NDUFA10	2	Up in P
ILMN_2175712	0.602432	0.034086	7.64105	5.9565e-13	1.7088e-11	18.9258	1.51827	NDUFA11	19	Up in P
ILMN_1806713	0.602712	-0.0348122	5.80373	2.1609e-08	1.86537e-07	8.73438	1.51857	ZNF18	17	Up in P
ILMN_2049642	0.602714	0.0110712	6.77244	1.06714e-10	1.60365e-09	13.8771	1.51857	RPA1	17	Up in P
ILMN_1745963	0.602717	-0.0792398	2.68146	0.00787438	0.0167925	-3.30344	1.51857	FOLR2	11	Up in P
ILMN_1652846	0.602745	-0.00692544	4.14247	4.85186e-05	0.000180476	1.3561	1.5186	PCYT2	17	Up in P
ILMN_1741459	0.602927	0.0066179	5.18608	4.74163e-07	2.91584e-06	5.76258	1.51879	CDK10	16	Up in P
ILMN_1720438	0.602981	0.0538074	5.37247	1.9164e-07	1.3063e-06	6.63237	1.51885	LOC653147	11	Up in P
ILMN_1661432	0.603082	0.0229044	7.43423	2.11796e-12	5.18018e-11	17.6898	1.51896	NUP43	6	Up in P
ILMN_3306028	0.60425	0.0497252	3.55227	0.000472167	0.00137918	-0.693028	1.52019	LOC730183		Up in P
ILMN_1758806	0.604613	0.00656114	4.46297	1.27159e-05	5.48543e-05	2.62302	1.52057	C21ORF2	21	Up in P
ILMN_1801387	0.605163	0.0544432	4.87928	2.0016e-06	1.05339e-05	4.38393	1.52115	YEATS4	12	Up in P
ILMN_1655684	0.605271	0.0465843	5.77797	2.46993e-08	2.09671e-07	8.60541	1.52126	SARS2	19	Up in P
ILMN_2242403	0.605393	0.0337288	6.75673	1.16803e-10	1.73072e-09	13.7894	1.52139	DGUOK	2	Up in P
ILMN_1657837	0.605631	0.0484279	5.12219	6.43371e-07	3.8378e-06	5.47	1.52164	ZC3H8	2	Up in P
ILMN_3246214	0.605872	-0.00486987	5.15337	5.54549e-07	3.35455e-06	5.6124	1.5219	B3GNT1	11	Up in P
ILMN_2093720	0.605887	0.0454908	3.17093	0.00173047	0.00438202	-1.93451	1.52191	THG1L	5	Up in P
ILMN_1776674	0.60591	0.0434555	4.55008	8.72544e-06	3.91324e-05	2.98074	1.52194	SAC3D1	11	Up in P
ILMN_3272476	0.606012	0.0939838	4.19165	3.96542e-05	0.000151023	1.54626	1.52205	LOC100130624	22	Up in P
ILMN_1694426	0.606166	-0.0211991	3.40857	0.000772242	0.00214446	-1.23029	1.52221	ROR2	9	Up in P
ILMN_3284429	0.606829	0.0506105	2.97352	0.00326083	0.00767652	-2.54959	1.52291	LOC440335		Up in P
ILMN_1813604	0.60689	0.0265393	6.97788	3.23637e-11	5.58119e-10	15.0365	1.52297	NDUFB7	19	Up in P
ILMN_3244110	0.606975	-0.00731092	4.34144	2.13065e-05	8.63232e-05	2.13366	1.52306	FAM156B	X	Up in P
ILMN_3232894	0.607019	0.00672707	5.11551	6.64128e-07	3.93908e-06	5.43957	1.52311	CNRIP1	2	Up in P
ILMN_1683533	0.60704	-0.00931422	4.3068	2.48006e-05	9.91373e-05	1.99086	1.52313	CCDC66	3	Up in P
ILMN_1779800	0.607548	0.0365996	3.38389	0.000841407	0.00231338	-1.3095	1.52367	MARK1	1	Up in P
ILMN_1808769	0.608077	0.0313275	4.59894	7.04691e-06	3.23167e-05	3.18391	1.52423	C1ORF97	1	Up in P
ILMN_1807095	0.608121	-0.00244061	5.99416	7.94388e-09	7.53977e-08	9.70079	1.52427	MRPS36	5	Up in P
ILMN_1714990	0.608158	-0.00646026	6.09488	4.63794e-09	4.65993e-08	10.2211	1.52431	DBT	1	Up in P
ILMN_1715991	0.608619	-0.0600192	3.34522	0.000961519	0.00260328	-1.43258	1.5248	SDPR	2	Up in P
ILMN_2061310	0.608623	0.0105699	4.63587	5.98933e-06	2.80482e-05	3.33866	1.5248	ZNF280C	X	Up in P
ILMN_1746658	0.60884	-0.112524	2.35104	0.0195751	0.0374241	-4.14517	1.52503	RORB	9	Up in P
ILMN_1908989	0.608873	0.0151878	6.08603	4.86356e-09	4.85783e-08	10.1751	1.52507	HS.536748	10	Up in P
ILMN_1673795	0.60898	0.0142153	8.47292	3.00203e-15	1.56372e-13	24.0889	1.52518	HSD17B4	5	Up in P
ILMN_1779252	0.609051	0.0160838	3.37657	0.000863018	0.00236685	-1.33291	1.52526	TRIM22	11	Up in P
ILMN_2191568	0.609138	0.0255974	9.83545	2.99266e-19	6.25671e-17	33.1015	1.52535	TUSC4	3	Up in P
ILMN_3241783	0.609239	0.00145947	5.00316	1.13418e-06	6.35224e-06	4.92768	1.52545	LOC100132485	8	Up in P
ILMN_1804384	0.609757	0.0115982	5.24097	3.63999e-07	2.30322e-06	6.01624	1.526	ASMTL	Y	Up in P
ILMN_2140207	0.609782	-0.0224061	4.84871	2.30218e-06	1.19307e-05	4.25029	1.52603	ATPBD4	15	Up in P
ILMN_3233589	0.61004	0.0139323	5.46022	1.24112e-07	8.87208e-07	7.05009	1.5263	LOC728467		Up in P
ILMN_1788250	0.610171	0.0632581	4.57274	7.90399e-06	3.58061e-05	3.07475	1.52644	LDOC1	X	Up in P
ILMN_2137084	0.610585	0.0432264	3.35891	0.0009231	0.00251398	-1.31558	1.52688	LIN9	1	Up in P
ILMN_1757415	0.610686	0.0361183	3.70812	0.00026365	0.000820353	-0.1957	1.52699	C1ORF163	1	Up in P
ILMN_2413158	0.610821	0.0169821	4.37646	1.83817e-05	7.55264e-05	2.27353	1.52713	PODXL	7	Up in P
ILMN_2182148	0.611331	0.0310236	4.41028	1.59257e-05	6.67377e-05	2.40948	1.52767	C2ORF32	2	Up in P
ILMN_1702763	0.611392	-0.025031	5.3273	2.39188e-07	1.58924e-06	6.41941	1.52773	ZMYM1	1	Up in P
ILMN_1802257	0.611737	0.0545118	3.65434	0.000320135	0.000974452	-0.413344	1.5281	PCTP	17	Up in P
ILMN_1679700	0.611879	0.040824	5.63264	5.20964e-08	4.06282e-07	7.88584	1.52825	LOC389672	8	Up in P
ILMN_1771593	0.612454	0.0279345	5.61529	5.69015e-08	4.40381e-07	7.80084	1.52886	RRM1	11	Up in P
ILMN_1679318	0.612557	0.00453046	3.66499	0.000310494	0.00094908	-0.346845	1.52897	ARSJ	4	Up in P
ILMN_1706238	0.612779	0.00742533	6.97124	3.36473e-11	5.74413e-10	14.9986	1.5292	CSE1L	20	Up in P
ILMN_3231952	0.612906	-0.0092859	3.28007	0.00120218	0.00318315	-1.63742	1.52934	ARL17B	17	Up in P
ILMN_1739054	0.613138	0.0222542	3.82582	0.000168757	0.000549984	0.220242	1.52958	CCDC121	2	Up in P
ILMN_2193498	0.61322	-0.0160807	4.93785	1.5322e-06	8.28939e-06	4.63964	1.52967	C1ORF25	1	Up in P
ILMN_1707464	0.613483	0.0371432	2.45046	0.0150214	0.0296581	-3.91395	1.52995	MST1	3	Up in P
ILMN_1729450	0.613838	-0.0253219	6.28149	1.69522e-09	1.91506e-08	11.1955	1.53032	C16ORF62	16	Up in P
ILMN_1750674	0.614269	0.0100725	4.91916	1.66593e-06	8.94948e-06	4.55934	1.53078	SDSL	12	Up in P
ILMN_1673478	0.61464	0.0125279	5.00638	1.11084e-06	6.24216e-06	4.94695	1.53118	C5ORF5	5	Up in P
ILMN_1707084	0.614928	0.0365515	6.07094	5.27364e-09	5.22087e-08	10.0968	1.53148	UBE2D4	7	Up in P
ILMN_2234873	0.614981	0.0522406	4.41745	1.54472e-05	6.5036e-05	2.43841	1.53154	NME2	17	Up in P
ILMN_1678612	0.615069	0.00791982	4.07066	6.48725e-05	0.000233731	1.11698	1.53163	ANXA6	5	Up in P
ILMN_1678934	0.615158	-0.00984323	4.97774	1.26969e-06	7.00324e-06	4.81907	1.53173	POLR1E	9	Up in P
ILMN_1669177	0.615216	0.0289238	4.69532	4.6215e-06	2.22925e-05	3.61791	1.53179	DHRS12	13	Up in P
ILMN_1721868	0.615246	0.0467747	2.59558	0.0100574	0.0208017	-3.56022	1.53182	KPNA2	17	Up in P
ILMN_1676091	0.616199	0.0457904	5.19802	4.47733e-07	2.77551e-06	5.81759	1.53283	LOC388275	18	Up in P
ILMN_1696046	0.616927	0.0226358	6.83662	7.36839e-11	1.15222e-09	14.2369	1.53361	SIVA	14	Up in P
ILMN_1740842	0.616977	0.0163943	3.51069	0.000538726	0.00155133	-0.89702	1.53366	SALL2	14	Up in P
ILMN_1758173	0.617762	0.047648	5.88201	1.43595e-08	1.27564e-07	9.12889	1.53449	TMEM99	17	Up in P
ILMN_1665148	0.618145	0.0430873	6.74175	1.27294e-10	1.87164e-09	13.7059	1.5349	LOC648249		Up in P
ILMN_3279144	0.618543	0.0561408	3.42676	0.000725239	0.00202425	-1.17162	1.53532	LOC100131672		Up in P
ILMN_1672961	0.618845	0.0337926	6.34468	1.18985e-09	1.39581e-08	11.538	1.53564	LOC652624		Up in P
ILMN_1790309	0.618874	0.0321528	3.3517	0.000940329	0.00255357	-1.41204	1.53568	PINX1	8	Up in P
ILMN_1803194	0.618883	-0.0032083	6.06317	5.4976e-09	5.41319e-08	10.0566	1.53569	GALK1	17	Up in P
ILMN_1728742	0.618936	-0.028125	2.61183	0.00961881	0.0199796	-3.38955	1.53574	C5ORF4	5	Up in P
ILMN_1778890	0.619024	0.036917	4.29261	2.61368e-05	0.000103799	1.94024	1.53584	PPIL5	14	Up in P
ILMN_2407669	0.619149	0.0168226	2.55242	0.0114198	0.0232944	-3.62671	1.53597	PEAR1	1	Up in P
ILMN_2134062	0.619328	-0.0148825	6.65539	2.08507e-10	2.90086e-09	13.2268	1.53616	ALKBH3	11	Up in P
ILMN_3258027	0.619699	0.039604	3.45921	0.000649125	0.00183588	-1.03137	1.53655	LOC100128291		Up in P
ILMN_3241953	0.619766	-0.0509286	3.68866	0.000282559	0.000873489	-0.26079	1.53663	A2LD1	13	Up in P
ILMN_1787673	0.619836	0.0383275	2.48334	0.0137374	0.0274352	-3.8355	1.5367	PLLP	16	Up in P
ILMN_3237562	0.61994	0.0364798	4.09235	5.93909e-05	0.00021633	1.1655	1.53681	SNORA76	17	Up in P
ILMN_3241118	0.620002	0.0474795	6.26469	1.8467e-09	2.06478e-08	11.1122	1.53688	LOC641727	7	Up in P
ILMN_1794599	0.620602	0.0455271	4.53473	9.32759e-06	4.16494e-05	2.91731	1.53752	SNRPD3	22	Up in P
ILMN_1779015	0.620659	0.0313734	4.21842	3.55311e-05	0.000137008	1.64994	1.53758	ZNF467	7	Up in P
ILMN_2223903	0.620797	0.024607	5.19201	4.60848e-07	2.8464e-06	5.78989	1.53773	PPIC	5	Up in P
ILMN_2070044	0.620841	0.050579	3.98223	9.1879e-05	0.000319858	0.754722	1.53777	PPM1K	4	Up in P
ILMN_3283742	0.621084	0.0759969	4.55961	8.37034e-06	3.77172e-05	3.02024	1.53803	LOC646791		Up in P
ILMN_3188110	0.621231	0.00840218	7.30388	4.66305e-12	1.02894e-10	16.9212	1.53819	C19ORF60	19	Up in P
ILMN_3240370	0.621274	0.026162	5.44224	1.35722e-07	9.58536e-07	6.96406	1.53823	C11ORF83	11	Up in P
ILMN_1775814	0.621286	-0.0698726	3.28711	0.00117459	0.00311713	-1.57878	1.53825	GHR	5	Up in P
ILMN_1725644	0.621647	0.00487162	5.99812	7.77859e-09	7.40592e-08	9.72111	1.53863	UBE2D2	5	Up in P
ILMN_1753393	0.621941	-0.000787336	5.36264	2.01139e-07	1.36374e-06	6.58588	1.53894	OSGEP	14	Up in P
ILMN_1671742	0.622305	-0.0154982	4.13171	5.06798e-05	0.000187645	1.315	1.53933	UPF3A	13	Up in P
ILMN_1735275	0.622359	0.0400227	4.19466	3.91692e-05	0.000149375	1.55788	1.53939	WDSUB1	2	Up in P
ILMN_1728132	0.622678	0.0197262	5.61045	5.83188e-08	4.50208e-07	7.77714	1.53973	LDHB	12	Up in P
ILMN_3238006	0.622785	0.00596769	6.72897	1.36975e-10	1.99286e-09	13.6347	1.53984	LOC730323	7	Up in P
ILMN_1748707	0.6228	0.0320524	5.37473	1.8952e-07	1.29359e-06	6.64306	1.53986	CRELD2	22	Up in P
ILMN_3238048	0.624211	0.00229432	6.64055	2.26871e-10	3.13917e-09	13.1449	1.54137	LOC730324	7	Up in P
ILMN_3300972	0.624487	0.0402873	6.9209	4.5157e-11	7.42658e-10	14.7127	1.54166	SIVA1	14	Up in P
ILMN_1727831	0.624502	0.0486256	4.51509	1.02808e-05	4.54009e-05	2.89434	1.54168	RAD51L1	14	Up in P
ILMN_2059689	0.624533	0.0328948	4.88333	1.96466e-06	1.03645e-05	4.40172	1.54171	TMEM54	1	Up in P
ILMN_1805148	0.624778	-0.0143005	2.94451	0.00358922	0.00834914	-2.55465	1.54197	C2ORF63	2	Up in P
ILMN_1791119	0.625096	0.035541	6.09957	4.52242e-09	4.57094e-08	10.2454	1.54231	NDUFA10	2	Up in P
ILMN_2077680	0.62513	0.00798723	3.15518	0.00182242	0.00459049	-1.98183	1.54235	CLDND2	19	Up in P
ILMN_1726990	0.625149	0.012455	5.15344	5.54355e-07	3.35455e-06	5.61274	1.54237	DOM3Z	6	Up in P
ILMN_1665797	0.62519	0.0125603	7.12571	1.35322e-11	2.59923e-10	15.8844	1.54241	CSE1L	20	Up in P
ILMN_1736130	0.625277	0.016007	5.82144	1.97077e-08	1.71189e-07	8.82326	1.54251	C18ORF22	18	Up in P
ILMN_1678300	0.625343	0.0309974	2.98755	0.00312031	0.00737528	-2.50964	1.54258	MGC40489	17	Up in P
ILMN_2063500	0.625871	0.0129672	6.42653	7.56005e-10	9.36538e-09	11.9775	1.54314	IFT52	20	Up in P
ILMN_1748625	0.625963	-0.0463162	5.60272	6.06492e-08	4.65842e-07	7.73939	1.54324	TCEAL4	X	Up in P
ILMN_3283032	0.626304	-0.0258326	3.31906	0.00106185	0.00284713	-1.48472	1.54361	LOC100132535		Up in P
ILMN_1737947	0.626391	0.039307	6.86745	6.16285e-11	9.82836e-10	14.4105	1.5437	LSM5	7	Up in P
ILMN_1728057	0.62667	0.00683756	5.23227	3.79623e-07	2.3892e-06	5.97591	1.544	C6ORF57	6	Up in P
ILMN_1811426	0.626868	-0.0453323	2.55006	0.0114275	0.0233008	-3.67325	1.54421	TMTC1	12	Up in P
ILMN_1660439	0.62722	0.103714	4.61169	6.66304e-06	3.07048e-05	3.23721	1.54459	LOC651149		Up in P
ILMN_1789171	0.627248	-0.0223472	4.77129	3.27182e-06	1.63666e-05	3.91482	1.54462	EEF2K	16	Up in P
ILMN_1772998	0.627985	0.062845	5.45183	1.29405e-07	9.20736e-07	7.00991	1.5454	LOC647436		Up in P
ILMN_1803856	0.628303	0.0214138	3.68601	0.000287922	0.000887373	-0.27574	1.54575	DKFZP586I1420	7	Up in P
ILMN_2180371	0.628361	0.0204629	3.58889	0.000406626	0.0012041	-0.635866	1.54581	C12ORF24	12	Up in P
ILMN_2112811	0.628604	0.0288227	3.81105	0.000178127	0.000577682	0.133944	1.54607	RPL36A	X	Up in P
ILMN_1676296	0.629116	-0.00572679	3.45881	0.000650039	0.00183788	-0.992926	1.54662	PPAP2A	5	Up in P
ILMN_3242603	0.629299	0.10168	3.94981	0.000104332	0.000357742	0.635331	1.54681	GTF2H2B	5	Up in P
ILMN_3261292	0.629691	-0.0204361	4.49242	1.12463e-05	4.91385e-05	2.74013	1.54723	EBF4		Up in P
ILMN_2374683	0.630047	-0.0380154	3.69807	0.000272866	0.000846268	-0.228272	1.54761	PTPN13	4	Up in P
ILMN_1662065	0.63019	0.00604367	6.46463	6.11304e-10	7.80077e-09	12.1834	1.54777	WDR92	2	Up in P
ILMN_1772506	0.630545	0.0324747	6.97139	3.36186e-11	5.74413e-10	14.9995	1.54815	ATP5I	4	Up in P
ILMN_1665887	0.630624	0.0426354	7.46552	1.7503e-12	4.35777e-11	17.8755	1.54823	WDR61	15	Up in P
ILMN_1656920	0.630727	-0.019624	3.30189	0.00111502	0.00297559	-1.56898	1.54835	CRIP1	14	Up in P
ILMN_1826447	0.630818	-0.00899075	4.67638	5.02781e-06	2.39421e-05	3.53771	1.54844	HS.445442	11	Up in P
ILMN_1803180	0.630866	0.00229301	9.84657	2.7694e-19	6.0093e-17	33.1774	1.54849	PRDX6	1	Up in P
ILMN_1771003	0.631026	0.0203402	6.64214	2.24831e-10	3.11896e-09	13.1537	1.54867	HAUS4	14	Up in P
ILMN_1658437	0.631046	0.0348869	6.99692	2.89444e-11	5.0713e-10	15.145	1.54869	SFXN4	10	Up in P
ILMN_1718309	0.631088	0.00616594	7.61524	6.98535e-13	1.95975e-11	18.7705	1.54873	COX15	10	Up in P
ILMN_1782488	0.631304	0.0230838	7.0162	2.58445e-11	4.60255e-10	15.2552	1.54896	RNASEH2B	13	Up in P
ILMN_1771870	0.631467	0.0200201	5.04066	9.45958e-07	5.40922e-06	5.10075	1.54914	FAM98C	19	Up in P
ILMN_1676665	0.631816	0.0205707	3.78114	0.000199514	0.00063903	0.0279027	1.54951	CUEDC1	17	Up in P
ILMN_1853824	0.631839	-0.0385939	3.42709	0.000723862	0.00202078	-1.1705	1.54954	MGAT3	22	Up in P
ILMN_1678493	0.631889	0.0371725	2.85397	0.0047159	0.0106565	-2.8831	1.54959	CHN1	2	Up in P
ILMN_1723212	0.632049	0.048255	5.18157	4.84521e-07	2.97097e-06	5.74185	1.54977	SFRS3	6	Up in P
ILMN_1776487	0.632085	0.0537943	5.20693	4.28963e-07	2.66782e-06	5.85867	1.5498	TADA1L	1	Up in P
ILMN_3213568	0.632559	0.0669926	4.86107	2.17569e-06	1.13445e-05	4.30426	1.55031	LOC402112		Up in P
ILMN_1651506	0.633067	0.0139581	4.79087	2.99478e-06	1.50796e-05	3.99923	1.55086	NCOA6IP	8	Up in P
ILMN_3236675	0.633669	0.00966638	2.63527	0.00898483	0.0188438	-3.46012	1.55151	LOC100133823		Up in P
ILMN_2194649	0.633742	0.0385817	5.68257	4.0375e-08	3.24489e-07	8.13148	1.55158	TADA1L	1	Up in P
ILMN_1804834	0.63387	0.0337773	6.77213	1.06906e-10	1.60432e-09	13.8754	1.55172	C6ORF130	6	Up in P
ILMN_3269537	0.633885	0.0707419	5.02965	9.96161e-07	5.66657e-06	5.05125	1.55174	LOC100130562		Up in P
ILMN_1800697	0.633949	0.0142948	4.88231	1.97388e-06	1.03988e-05	4.39725	1.55181	LDB2	4	Up in P
ILMN_1761474	0.634895	0.0178188	5.07942	7.8801e-07	4.58352e-06	5.2757	1.55282	LOC654189		Up in P
ILMN_1748538	0.635013	-0.010886	3.6239	0.00035794	0.00107516	-0.51726	1.55295	ALDH1A2	15	Up in P
ILMN_1695370	0.635053	0.0759026	4.03537	7.44711e-05	0.000264444	0.952243	1.55299	LOC645968	7	Up in P
ILMN_1694847	0.635676	0.0083917	6.11133	4.24526e-09	4.33385e-08	10.3066	1.55367	TERF1	8	Up in P
ILMN_3219643	0.636459	0.0329327	7.36441	3.23556e-12	7.40346e-11	17.2771	1.55451	LOC401537		Up in P
ILMN_1730260	0.636496	0.0101943	6.87714	5.82577e-11	9.31025e-10	14.4651	1.55455	N6AMT2	13	Up in P
ILMN_2062620	0.636557	0.0151724	2.95174	0.00351458	0.00819977	-2.37537	1.55462	NMT2	10	Up in P
ILMN_2098743	0.636669	0.0565196	5.28934	2.87872e-07	1.87197e-06	6.24148	1.55473	THEM2	6	Up in P
ILMN_1735502	0.636987	0.088662	2.66169	0.00833674	0.0176422	-3.39322	1.55508	FAM181B	11	Up in P
ILMN_1804150	0.637121	-0.00620262	8.06181	4.25141e-14	1.668e-12	21.5006	1.55522	HIBADH	7	Up in P
ILMN_1798636	0.637222	0.0413308	4.19778	3.87899e-05	0.000148188	1.60184	1.55533	RPL32	3	Up in P
ILMN_1800573	0.637244	0.0383555	5.73714	3.0502e-08	2.53138e-07	8.40187	1.55536	RPS21	20	Up in P
ILMN_1698185	0.63732	0.00976463	4.41277	1.57581e-05	6.61443e-05	2.41952	1.55544	WDR90	16	Up in P
ILMN_1753190	0.637553	-0.025793	4.72367	4.06248e-06	1.99041e-05	3.70871	1.55569	C9ORF102	9	Up in P
ILMN_1698038	0.637591	0.0114553	4.5265	9.68647e-06	4.31005e-05	2.8817	1.55573	FAM188B	7	Up in P
ILMN_1791123	0.637683	0.0227798	2.49782	0.013276	0.0266358	-3.76162	1.55583	TMPRSS2	21	Up in P
ILMN_1673370	0.637909	-0.00654978	5.136	6.0246e-07	3.61429e-06	5.53297	1.55607	FBXL5	4	Up in P
ILMN_1757877	0.638122	0.000544105	5.18753	4.70879e-07	2.90015e-06	5.76924	1.5563	HCFC1R1	16	Up in P
ILMN_1778677	0.638138	0.0486162	4.61753	6.50782e-06	3.01342e-05	3.26033	1.55632	MRS2	6	Up in P
ILMN_1719627	0.638236	-0.042955	4.94538	1.47571e-06	8.00363e-06	4.67526	1.55642	SLC27A3	1	Up in P
ILMN_1706859	0.638285	0.0106425	3.95052	0.000104426	0.000357816	0.70809	1.55648	C22ORF32	22	Up in P
ILMN_1802557	0.638327	0.0399681	5.83331	1.85249e-08	1.62014e-07	8.883	1.55652	HEBP1	12	Up in P
ILMN_3200597	0.638485	0.0350965	6.43395	7.25408e-10	9.04508e-09	12.0175	1.55669	LOC441154		Up in P
ILMN_1744240	0.638571	-0.0319327	3.81988	0.000172808	0.000561986	0.236957	1.55679	WDR67	8	Up in P
ILMN_2238928	0.638702	0.0560751	5.82858	1.89881e-08	1.65314e-07	8.85917	1.55693	RAD51C	17	Up in P
ILMN_1688089	0.638782	0.00143668	8.51273	2.31432e-15	1.25252e-13	24.3431	1.55701	PEBP1	12	Up in P
ILMN_3280126	0.638864	0.0706773	4.13658	4.96182e-05	0.000183947	1.33474	1.5571	LOC100131323		Up in P
ILMN_2314244	0.638945	-0.0182884	2.83816	0.00495676	0.0111512	-2.88795	1.55719	LRRC23	12	Up in P
ILMN_1806906	0.639063	0.0136939	4.29915	2.5434e-05	0.000101298	1.96603	1.55732	SSR3	3	Up in P
ILMN_1678781	0.639279	0.0205727	3.04753	0.00258236	0.00624991	-2.29951	1.55755	SNX26	19	Up in P
ILMN_1655990	0.639471	0.0139323	4.23818	3.27544e-05	0.00012733	1.72683	1.55776	CDK5RAP2	9	Up in P
ILMN_1674661	0.640392	0.0110354	6.81778	8.21691e-11	1.27446e-09	14.131	1.55875	CIRBP	19	Up in P
ILMN_1780659	0.640679	0.0646644	3.33128	0.0010216	0.00275066	-1.25454	1.55906	NUDT6	4	Up in P
ILMN_3274711	0.640893	0.0360735	4.59986	7.10989e-06	3.25762e-05	3.17795	1.55929	LOC392501	X	Up in P
ILMN_1813246	0.641149	0.0466487	3.22628	0.00143946	0.00372863	-1.80349	1.55957	LOC728554	5	Up in P
ILMN_2087941	0.64122	-0.0468397	2.41589	0.0164857	0.0322281	-3.9954	1.55965	ENTPD3	3	Up in P
ILMN_1665066	0.641296	0.0209175	7.20544	8.41673e-12	1.72424e-10	16.3464	1.55973	C4ORF14	4	Up in P
ILMN_1730416	0.641779	0.0416873	4.44364	1.38136e-05	5.90542e-05	2.54444	1.56025	CYCS	7	Up in P
ILMN_1666208	0.642061	-0.0244568	5.46634	1.20386e-07	8.63812e-07	7.07941	1.56056	C14ORF106	14	Up in P
ILMN_2347349	0.642088	0.0389559	5.65707	4.59969e-08	3.64111e-07	8.00583	1.56059	CCNB1IP1	14	Up in P
ILMN_1687303	0.642261	-0.0161262	5.31449	2.54644e-07	1.67661e-06	6.35927	1.56077	ACAD10	12	Up in P
ILMN_2068747	0.642338	0.0236314	5.59659	6.25652e-08	4.78767e-07	7.70943	1.56086	OAT	10	Up in P
ILMN_1659082	0.642685	0.0100454	5.54914	7.951e-08	5.96892e-07	7.47863	1.56123	ZCRB1	12	Up in P
ILMN_1787691	0.64286	0.0594616	2.80851	0.00540955	0.0120403	-3.00658	1.56142	CITED4	1	Up in P
ILMN_1801313	0.643154	0.00960306	5.4443	1.34344e-07	9.49677e-07	6.97389	1.56174	SIAH2	3	Up in P
ILMN_1720484	0.6433	0.00864978	4.69427	4.64309e-06	2.23683e-05	3.61347	1.5619	CRTAP	3	Up in P
ILMN_1652409	0.643427	-0.0208541	5.73746	3.04523e-08	2.52863e-07	8.40344	1.56204	SPATA7	14	Up in P
ILMN_2281734	0.643564	-0.0252659	3.03991	0.00264723	0.00638869	-2.2801	1.56218	DYNC2LI1	2	Up in P
ILMN_2162234	0.643624	-0.0218493	4.73911	3.78184e-06	1.86731e-05	3.77667	1.56225	NEK1	4	Up in P
ILMN_1755221	0.643879	0.025576	7.1889	9.29063e-12	1.86721e-10	16.2503	1.56252	LMAN2L	2	Up in P
ILMN_1695645	0.643883	0.0247415	7.71022	3.87998e-13	1.17493e-11	19.3437	1.56253	CETN2	X	Up in P
ILMN_1770725	0.644437	0.0660319	2.72165	0.00699812	0.0151197	-3.23735	1.56313	AIF1L	9	Up in P
ILMN_3238269	0.644487	0.0329061	7.33942	3.76327e-12	8.48376e-11	17.13	1.56318	NDUFA6	22	Up in P
ILMN_1814629	0.644488	0.0221471	2.57585	0.0106971	0.0219553	-3.29139	1.56319	ZC3H12B	X	Up in P
ILMN_1765701	0.644607	0.130091	2.43555	0.0156384	0.0307569	-3.94923	1.56331	LOC399942	11	Up in P
ILMN_3201365	0.644611	0.0118192	5.26555	3.23142e-07	2.07305e-06	6.13052	1.56332	LOC442232	6	Up in P
ILMN_1725121	0.644957	-0.00226201	7.85353	1.58566e-13	5.30485e-12	20.2163	1.56369	XPO1	2	Up in P
ILMN_2400143	0.644981	0.0310354	5.56178	7.46033e-08	5.63382e-07	7.53996	1.56372	RPL32	3	Up in P
ILMN_1801931	0.645242	-0.0136242	5.17085	5.20201e-07	3.16629e-06	5.6761	1.564	USP41	22	Up in P
ILMN_1754921	0.645257	0.0510457	4.22234	3.52957e-05	0.000136237	1.69226	1.56402	FAM43B	1	Up in P
ILMN_1722127	0.645431	-0.0159904	2.77368	0.00600442	0.0132045	-3.10013	1.56421	RAD54B	8	Up in P
ILMN_3231820	0.645823	0.0317092	5.85623	1.64356e-08	1.44743e-07	8.99852	1.56463	SIVA1	14	Up in P
ILMN_3245824	0.646126	0.0368042	4.12675	5.27343e-05	0.000194545	1.3156	1.56496	C17ORF89	17	Up in P
ILMN_1724194	0.646258	-0.0108755	6.72933	1.36694e-10	1.99067e-09	13.6367	1.5651	NPEPL1	20	Up in P
ILMN_1677962	0.647072	0.0108362	5.13669	6.00485e-07	3.60385e-06	5.53611	1.56599	GPHN	14	Up in P
ILMN_1711270	0.647118	0.00701485	5.61583	5.67455e-08	4.39619e-07	7.80348	1.56604	SFRS14	19	Up in P
ILMN_2346460	0.647296	0.0446837	4.12296	5.25792e-05	0.000194066	1.31474	1.56623	NARG2	15	Up in P
ILMN_3238845	0.647716	0.0538332	5.30014	2.73114e-07	1.78436e-06	6.29202	1.56669	FAM165B	21	Up in P
ILMN_3246514	0.647779	0.0191402	6.02169	6.86135e-09	6.63106e-08	9.84239	1.56675	LOC100134182		Up in P
ILMN_1695763	0.647995	0.0623384	5.00123	1.13792e-06	6.36852e-06	4.92391	1.56699	PDIA5	3	Up in P
ILMN_2186858	0.648015	-0.0073738	5.26495	3.24084e-07	2.07506e-06	6.12772	1.56701	C14ORF131	14	Up in P
ILMN_2298936	0.648149	0.0418122	3.09473	0.00221673	0.00545762	-2.19859	1.56716	THOC3	5	Up in P
ILMN_1690695	0.648452	0.0102424	5.72858	3.18785e-08	2.63273e-07	8.3593	1.56749	PEX11A	15	Up in P
ILMN_3249261	0.648482	0.0296345	8.00402	6.13702e-14	2.30131e-12	21.1424	1.56752	LOC100132299	17	Up in P
ILMN_2356311	0.648531	0.0630926	5.16861	5.15568e-07	3.13991e-06	5.68229	1.56757	C21ORF51		Up in P
ILMN_1655663	0.648582	0.0394288	5.2035	4.36103e-07	2.70875e-06	5.84283	1.56763	SC65	17	Up in P
ILMN_1745501	0.648614	-0.00386769	4.36186	1.9551e-05	7.98468e-05	2.2151	1.56766	DNALI1	1	Up in P
ILMN_1772888	0.648653	0.0336642	7.27155	5.66405e-12	1.22097e-10	16.7319	1.5677	LOC645688	17	Up in P
ILMN_1679178	0.648868	0.0076345	6.39206	9.15548e-10	1.10722e-08	11.7919	1.56794	ATP5D	19	Up in P
ILMN_1795454	0.64934	0.0210272	4.10148	5.72515e-05	0.000209728	1.20006	1.56845	CPSF6	12	Up in P
ILMN_1778764	0.649956	-0.00297293	6.31495	1.4016e-09	1.61688e-08	11.3793	1.56912	BUB3	10	Up in P
ILMN_3219764	0.651161	0.0426249	6.77942	1.02513e-10	1.55213e-09	13.9162	1.57043	LOC441506		Up in P
ILMN_1787843	0.651285	0.0245	5.83142	1.87085e-08	1.63346e-07	8.87348	1.57057	HSDL2	9	Up in P
ILMN_2229214	0.651363	0.0169244	2.86792	0.00453441	0.0102891	-2.76552	1.57065	STOX1	10	Up in P
ILMN_1675331	0.65157	-0.0531738	2.77894	0.00590921	0.0130161	-3.0859	1.57088	PEG3	19	Up in P
[truncated: 1,629 more rows]

## Sheet: TableS3
Table S3. Differential expression of genes expressed in >90% of samples. Up-regulated or down-regulated genes in Proliferative (P) and Early Secretory (ES) endometrium, ranked by log fold change in expression.
PROBE_ID	logFC	AveExpr	t	P.Value	adj.P.Val	B	FC	ILMN_GENE	CHROMOSOME	Direction
ILMN_2185728	-2.87332	0.139555	-11.6016	1.32e-24	2.01e-21	45.2079	7.32749	SFRP4	7	Down in ES
ILMN_2192072	-2.8151	-0.041079	-9.7672	4.81e-19	4.86e-17	32.6356	7.0377	MMP7	11	Down in ES
ILMN_1685403	-2.75897	-0.0390821	-9.56157	2e-18	1.69e-16	31.2399	6.76915	MMP7	11	Down in ES
ILMN_1655915	-2.65172	0.107091	-10.4633	3.57e-21	8.14e-19	37.4443	6.28417	MMP11	22	Down in ES
ILMN_1734542	-2.64981	0.232499	-8.19091	1.86e-14	4.24e-13	22.2913	6.27585	OVGP1	1	Down in ES
ILMN_1810172	-2.50834	0.176962	-10.7522	4.52e-22	1.64e-19	39.4737	5.68965	SFRP4	7	Down in ES
ILMN_1794829	-2.3489	0.186416	-11.2295	2.13e-23	1.8e-20	42.4716	5.09436	C6ORF117	6	Down in ES
ILMN_1680874	-2.14395	0.0223639	-9.81475	4.64e-19	4.72e-17	32.6795	4.41971	TUBB2B	6	Down in ES
ILMN_1658356	-2.12538	0.0894131	-10.5505	1.92e-21	5.03e-19	38.0546	4.36319	PAMR1	11	Down in ES
ILMN_2401344	-2.12108	0.16928	-10.9462	1.16e-22	5.54e-20	40.8081	4.35019	PPP2R2C	4	Down in ES
ILMN_2384056	-2.10833	0.160403	-9.58704	2.55e-18	2.1e-16	31.0151	4.31191	GPER	7	Down in ES
ILMN_1795298	-2.10322	0.163143	-9.32408	1.45e-17	8.81e-16	29.3087	4.29666	GPER	7	Down in ES
ILMN_1680507	-2.08594	0.12531	-10.58	1.67e-21	4.72e-19	38.1925	4.24552	PPP2R2C	4	Down in ES
ILMN_1738116	-2.02689	0.10264	-9.49389	3.83e-18	2.95e-16	30.6091	4.07524	TMEM119	12	Down in ES
ILMN_1746465	-2.01446	0.119327	-11.2063	1.69e-23	1.52e-20	42.698	4.04029	FJX1	11	Down in ES
ILMN_1714709	-1.97765	0.128148	-9.88498	2.25e-19	2.66e-17	33.3845	3.93851	OLFM1	9	Down in ES
ILMN_2149164	-1.96517	0.123295	-10.4045	5.43e-21	1.17e-18	37.0334	3.90459	SFRP1	8	Down in ES
ILMN_1681737	-1.88511	0.0951908	-9.12901	3.83e-17	1.95e-15	28.3457	3.69382	TMSB15A	X	Down in ES
ILMN_1671106	-1.87324	0.114249	-9.57392	1.84e-18	1.57e-16	31.3234	3.66355	GJA4	1	Down in ES
ILMN_1742025	-1.85619	0.133384	-9.22718	1.97e-17	1.13e-15	28.9973	3.6205	OLFM1	9	Down in ES
ILMN_1691790	-1.73487	0.0743623	-8.97436	1.6e-16	6.66e-15	26.9608	3.32849	DACT2		Down in ES
ILMN_2285996	-1.70597	0.115059	-9.32267	1.11e-17	7.07e-16	29.5649	3.26249	KIAA0101	15	Down in ES
ILMN_1728298	-1.69782	0.0696974	-9.16733	3.17e-17	1.67e-15	28.537	3.24411	SBK1	16	Down in ES
ILMN_1690170	-1.68058	0.0721458	-9.05374	6.37e-17	3.02e-15	27.8483	3.20556	CRABP2	1	Down in ES
ILMN_1656300	-1.67931	0.112282	-7.59504	1.02e-12	1.49e-11	18.4169	3.20274	GFRA2	8	Down in ES
ILMN_1716465	-1.66999	0.126443	-9.97492	1.16e-19	1.49e-17	34.0288	3.18213	RBP7	1	Down in ES
ILMN_1689111	-1.57718	0.0672271	-8.59041	1.72e-15	5.17e-14	24.6415	2.98386	CXCL12	10	Down in ES
ILMN_1779147	-1.56455	0.0957715	-10.8299	2.68e-22	1.17e-19	39.9842	2.95785	ENC1	5	Down in ES
ILMN_1811387	-1.54931	0.0144201	-4.81114	2.73e-06	1.09e-05	4.05047	2.92678	TFF3	21	Down in ES
ILMN_1705258	-1.54762	0.0492341	-8.71898	6.32e-16	2.16e-14	25.6069	2.92335	CPZ	4	Down in ES
ILMN_1801939	-1.54188	0.0914446	-8.29996	1.04e-14	2.53e-13	22.8689	2.91173	CCNB2	15	Down in ES
ILMN_1716309	-1.51493	0.0716062	-10.1917	2.8e-20	4.64e-18	35.4295	2.85784	EGFL6	X	Down in ES
ILMN_1663390	-1.51098	0.071014	-8.14504	2.5e-14	5.51e-13	22.004	2.85003	CDC20	1	Down in ES
ILMN_2301083	-1.5025	0.102034	-7.61709	7.08e-13	1.07e-11	18.7392	2.83333	UBE2C	20	Down in ES
ILMN_2255133	-1.49759	0.0153344	-8.62289	1.48e-15	4.52e-14	24.7934	2.8237	BCL11A	2	Down in ES
ILMN_1690945	-1.49584	0.0176652	-9.13878	6.16e-17	2.93e-15	27.9063	2.82029	CPZ	4	Down in ES
ILMN_1787981	-1.49243	0.0928769	-8.39866	4.87e-15	1.29e-13	23.6034	2.81363	MFAP2	1	Down in ES
ILMN_2196984	-1.49109	0.114067	-9.02927	8.78e-17	3.98e-15	27.5399	2.81101	OIP5	15	Down in ES
ILMN_2398159	-1.48455	0.0277786	-10.1947	2.4e-20	4.03e-18	35.5744	2.79831	DKK3	11	Down in ES
ILMN_1786065	-1.48132	0.0808864	-9.17962	2.78e-17	1.5e-15	28.6594	2.79203	UHRF1	19	Down in ES
ILMN_2338452	-1.4711	0.0480926	-6.93242	4.22e-11	4.3e-10	14.7539	2.77234	SERPINA1	14	Down in ES
ILMN_1791447	-1.46984	0.00215109	-8.62694	1.09e-15	3.47e-14	25.0646	2.76992	CXCL12	10	Down in ES
ILMN_3299393	-1.4689	0.0755165	-8.06077	4.62e-14	9.59e-13	21.4122	2.76812	PNMAL1	19	Down in ES
ILMN_1808326	-1.46071	0.112563	-7.92648	1.32e-13	2.4e-12	20.4065	2.75243	NPAS3	14	Down in ES
ILMN_2309156	-1.45792	0.100669	-9.44959	4.32e-18	3.25e-16	30.4851	2.74713	PMEPA1	20	Down in ES
ILMN_2404154	-1.45786	0.0121402	-7.12834	1.33e-11	1.51e-10	15.8769	2.74701	SERPINA1	14	Down in ES
ILMN_1747499	-1.44996	0.100929	-8.06695	4.73e-14	9.79e-13	21.3963	2.73201	EMID1	22	Down in ES
ILMN_1731640	-1.44458	0.0992167	-9.35542	8.43e-18	5.72e-16	29.8302	2.72183	MGC39900	X	Down in ES
ILMN_1766951	-1.44456	0.158904	-8.36541	7.08e-15	1.79e-13	23.2443	2.72179	MSX2	5	Down in ES
ILMN_1815673	-1.44357	0.0352153	-10.1127	4.29e-20	6.68e-18	35.0072	2.71994	DKK3	11	Down in ES
ILMN_1669410	-1.441	0.0984255	-6.88962	6.63e-11	6.54e-10	14.3458	2.71509	CHGA	14	Down in ES
ILMN_1686097	-1.44013	0.0969124	-7.78495	2.54e-13	4.31e-12	19.7419	2.71345	TOP2A	17	Down in ES
ILMN_1666305	-1.43278	0.121451	-7.27386	6.77e-12	8.16e-11	16.56	2.69967	CDKN3	14	Down in ES
ILMN_1734276	-1.43127	0.0978	-9.46104	3.99e-18	3.05e-16	30.5621	2.69684	PMEPA1	20	Down in ES
ILMN_1719759	-1.42972	0.0625852	-8.22961	1.45e-14	3.4e-13	22.5344	2.69394	TNC	9	Down in ES
ILMN_1802654	-1.4289	0.0842297	-9.75988	5.06e-19	5.05e-17	32.5857	2.69241	GLT8D2	12	Down in ES
ILMN_1809590	-1.42519	0.0848607	-8.55046	2.18e-15	6.45e-14	24.3963	2.68549	GINS2	16	Down in ES
ILMN_1712506	-1.42139	0.00415135	-9.22352	2.39e-17	1.32e-15	28.8163	2.67844	DPP6	7	Down in ES
ILMN_1717163	-1.42121	-0.000898253	-6.69209	1.69e-10	1.53e-09	13.4042	2.67809	F13A1	6	Down in ES
ILMN_1732410	-1.42036	0.0845608	-9.17109	3.4e-17	1.76e-15	28.4686	2.67653	SLC16A9	10	Down in ES
ILMN_1749829	-1.41893	0.0970725	-7.41677	2.93e-12	3.81e-11	17.3766	2.67388	DLGAP5	14	Down in ES
ILMN_1714730	-1.41483	0.0847498	-7.56419	9.8e-13	1.44e-11	18.4218	2.66628	UBE2C	20	Down in ES
ILMN_1766914	-1.40528	0.00666594	-7.83768	1.75e-13	3.11e-12	20.1018	2.64868	MFAP4	17	Down in ES
ILMN_1656171	-1.39607	0.060255	-9.10666	7.22e-17	3.37e-15	27.7432	2.63184	ADAMTS19	5	Down in ES
ILMN_1795342	-1.39111	0.0115782	-7.14196	1.28e-11	1.46e-10	15.9258	2.62281	MLPH	2	Down in ES
ILMN_1737283	-1.38047	0.0877528	-8.99845	9.24e-17	4.16e-15	27.484	2.60353	MGC39900	X	Down in ES
ILMN_2148469	-1.37483	0.021824	-6.85913	6.47e-11	6.41e-10	14.339	2.59338	RASL11B	4	Down in ES
ILMN_2057479	-1.3748	0.0426742	-9.44456	4.47e-18	3.33e-16	30.4513	2.59331	EGFL6	X	Down in ES
ILMN_1794490	-1.36657	0.0786297	-7.92124	1.2e-13	2.21e-12	20.4876	2.57857	FLJ10781	19	Down in ES
ILMN_1758128	-1.36567	0.0728274	-9.79952	4.19e-19	4.38e-17	32.7749	2.57696	CYGB	17	Down in ES
ILMN_2212909	-1.35848	0.0851348	-8.28453	1.17e-14	2.79e-13	22.7585	2.56414	MELK	9	Down in ES
ILMN_1767934	-1.35495	0.0435982	-9.31334	1.1e-17	7.03e-16	29.5718	2.55788	PCSK5	9	Down in ES
ILMN_1753823	-1.34159	0.0254031	-8.55738	1.9e-15	5.65e-14	24.5331	2.53431	IL17D	13	Down in ES
ILMN_1711894	-1.34052	0.0497163	-8.81284	3.77e-16	1.39e-14	26.1171	2.53242	MYB	6	Down in ES
ILMN_1811014	-1.33316	0.0902772	-9.94379	1.45e-19	1.81e-17	33.8152	2.51954	PGR	11	Down in ES
ILMN_1747016	-1.33006	0.106993	-7.79511	2.71e-13	4.58e-12	19.6912	2.51413	CEP55	10	Down in ES
ILMN_1806040	-1.3291	0.0895197	-8.41806	4.29e-15	1.17e-13	23.7268	2.51246	TYMS	18	Down in ES
ILMN_2051373	-1.32195	0.0742906	-7.10458	1.83e-11	2e-10	15.5935	2.50004	NEK2	1	Down in ES
ILMN_1680132	-1.3177	0.0346018	-7.91849	1.05e-13	1.99e-12	20.598	2.49268	CADM1	11	Down in ES
ILMN_1803825	-1.31392	0.0132658	-7.43452	2.21e-12	2.94e-11	17.6309	2.48616	CXCL12	10	Down in ES
ILMN_1714700	-1.30328	0.044252	-9.8628	2.47e-19	2.87e-17	33.2885	2.46789	TRIB2	2	Down in ES
ILMN_1720998	-1.30203	0.0557507	-6.19361	2.72e-09	1.93e-08	10.7082	2.46576	CA12	15	Down in ES
ILMN_2049021	-1.29435	0.0933313	-7.46262	1.82e-12	2.49e-11	17.8192	2.45266	PTTG3P	8	Down in ES
ILMN_1687652	-1.2893	0.0427642	-8.8664	2.24e-16	8.93e-15	26.6184	2.44409	TGFB3	14	Down in ES
ILMN_1752899	-1.28152	0.00426856	-9.3369	9.33e-18	6.14e-16	29.7294	2.43095	BCL11A	2	Down in ES
ILMN_1779228	-1.27767	0.0839044	-9.47111	3.72e-18	2.9e-16	30.6298	2.42446	CDH2	18	Down in ES
ILMN_2181892	-1.27328	0.162889	-9.083	5.23e-17	2.57e-15	28.0414	2.4171	BEX2	X	Down in ES
ILMN_1680738	-1.26736	0.0881279	-9.66636	9.69e-19	8.83e-17	31.9496	2.40721	C5ORF13	5	Down in ES
ILMN_1743714	-1.26497	0.0760568	-10.2644	1.47e-20	2.8e-18	36.0578	2.40323	CARD10	22	Down in ES
ILMN_1683450	-1.26037	0.0854731	-8.01081	6.05e-14	1.22e-12	21.1406	2.39557	CDCA5	11	Down in ES
ILMN_1789400	-1.25927	0.11895	-8.97243	1.51e-16	6.35e-15	27.018	2.39375	FOXD2	1	Down in ES
ILMN_1705231	-1.24974	0.058158	-6.04856	6.3e-09	4.12e-08	9.92561	2.37799	SLCO2A1	3	Down in ES
ILMN_1751444	-1.24499	0.0648862	-7.30248	5.86e-12	7.13e-11	16.7055	2.37016	NCAPG	4	Down in ES
ILMN_1809639	-1.24383	0.0548026	-9.30068	1.22e-17	7.56e-16	29.4644	2.36827	TMEM26	10	Down in ES
ILMN_1676213	-1.23558	-0.045635	-6.46292	6.45e-10	5.18e-09	12.1204	2.35476	SRPX2	X	Down in ES
ILMN_1819854	-1.23112	0.060377	-8.40006	5.08e-15	1.34e-13	23.5657	2.3475	HS.36053	5	Down in ES
ILMN_2075643	-1.22313	0.0885626	-8.47583	3.54e-15	9.92e-14	23.922	2.33453	ANKRD29	18	Down in ES
ILMN_1737184	-1.22088	0.0843542	-8.35301	6.55e-15	1.68e-13	23.3135	2.33089	CDCA7	2	Down in ES
ILMN_1726720	-1.21776	0.0703551	-7.50122	1.48e-12	2.07e-11	18.0235	2.32585	NUSAP1	15	Down in ES
ILMN_1777564	-1.21168	0.0995878	-8.06674	4.12e-14	8.64e-13	21.5156	2.31608	MAD2L1	4	Down in ES
ILMN_1736448	-1.19701	0.0527502	-7.10649	1.55e-11	1.72e-10	15.7344	2.29264	VWC2	7	Down in ES
ILMN_1731184	-1.19656	0.0832732	-7.87449	1.76e-13	3.12e-12	20.1174	2.29192	MELK	9	Down in ES
ILMN_1747911	-1.19276	0.078159	-6.92557	4.39e-11	4.46e-10	14.7149	2.28589	CDC2	10	Down in ES
ILMN_2042771	-1.18836	0.0815777	-7.46633	1.74e-12	2.39e-11	17.8599	2.27894	PTTG1	5	Down in ES
ILMN_1652456	-1.18542	0.069921	-10.081	5.36e-20	7.94e-18	34.7878	2.2743	TMEM98	17	Down in ES
ILMN_1712803	-1.18013	0.0590395	-7.93565	9.59e-14	1.84e-12	20.6928	2.26598	CCNB1	5	Down in ES
ILMN_1796851	-1.17875	0.0240483	-9.35905	8.22e-18	5.6e-16	29.8545	2.26381	FOXL2		Down in ES
ILMN_1778319	-1.1781	0.0695145	-8.66193	9.02e-16	2.94e-14	25.2559	2.26278	DMKN	19	Down in ES
ILMN_1789639	-1.17526	-0.041468	-7.972	7.63e-14	1.5e-12	20.917	2.25834	FMOD	1	Down in ES
ILMN_2413898	-1.16572	0.0579842	-7.57461	1.17e-12	1.67e-11	18.2818	2.24345	MCM10	10	Down in ES
ILMN_1670353	-1.1655	0.078674	-8.2763	1.11e-14	2.68e-13	22.7975	2.24311	RAD51AP1	12	Down in ES
ILMN_1755741	-1.16239	0.0508764	-9.34134	9.06e-18	6.03e-16	29.7591	2.23827	DACH1	13	Down in ES
ILMN_2409298	-1.16203	0.101264	-7.50569	1.44e-12	2.02e-11	18.0501	2.23773	NUSAP1	15	Down in ES
ILMN_2145670	-1.16181	0.0491301	-8.11873	2.96e-14	6.4e-13	21.8396	2.23738	TNC	9	Down in ES
ILMN_1786125	-1.15971	0.090469	-7.55629	1.04e-12	1.52e-11	18.3632	2.23413	CCNA2	4	Down in ES
ILMN_1664516	-1.15326	0.0850083	-7.5118	1.55e-12	2.16e-11	17.9867	2.22417	CENPF	1	Down in ES
ILMN_1777233	-1.1532	0.0721028	-7.56896	1.1e-12	1.59e-11	18.3234	2.22407	E2F2	1	Down in ES
ILMN_2285404	-1.14784	0.0973253	-8.83409	2.77e-16	1.07e-14	26.4076	2.21582	DMKN	19	Down in ES
ILMN_1670899	-1.14499	0.0516533	-7.27027	5.71e-12	6.95e-11	16.7027	2.21145	FBN2	5	Down in ES
ILMN_1714280	-1.14154	0.033416	-8.7916	3.99e-16	1.46e-14	26.057	2.20616	FOXL2		Down in ES
ILMN_1726809	-1.1363	0.0755483	-6.60479	3.28e-10	2.79e-09	12.8215	2.19817	BHLHB3	12	Down in ES
ILMN_1710428	-1.13171	0.0532976	-6.44224	8.19e-10	6.44e-09	11.9041	2.19118	CDC2	10	Down in ES
ILMN_1664511	-1.13112	0.0498973	-7.74292	3.53e-13	5.73e-12	19.4272	2.19029	NDC80	18	Down in ES
ILMN_1683023	-1.12824	0.0604061	-9.99259	9.97e-20	1.3e-17	34.1789	2.18591	PDGFC	4	Down in ES
ILMN_2075603	-1.12709	0.0128398	-6.95552	3.79e-11	3.9e-10	14.8599	2.18418	MRGPRF	11	Down in ES
ILMN_2383349	-1.12294	0.102652	-8.28005	1.09e-14	2.62e-13	22.8253	2.17789	STEAP3	2	Down in ES
ILMN_1803094	-1.11859	-0.0520403	-7.10484	1.58e-11	1.75e-10	15.7171	2.17135	PDGFD	11	Down in ES
ILMN_1796589	-1.11676	0.0652942	-7.99117	7.06e-14	1.4e-12	20.9961	2.16859	TRIP13	5	Down in ES
ILMN_1788166	-1.11514	0.101594	-7.39342	3.24e-12	4.17e-11	17.2816	2.16616	TTK	6	Down in ES
ILMN_1806037	-1.11324	0.0561787	-6.56447	3.71e-10	3.12e-09	12.6532	2.16331	TK1		Down in ES
ILMN_2234187	-1.1109	0.0381797	-10.0798	5.75e-20	8.36e-18	34.7202	2.1598	CDO1	5	Down in ES
ILMN_1792356	-1.10891	0.0217873	-6.621	2.55e-10	2.22e-09	13.0051	2.15683	DPYSL4	10	Down in ES
ILMN_1681456	-1.10495	0.0352712	-8.41708	4.32e-15	1.17e-13	23.7205	2.15091	FOXL2	3	Down in ES
ILMN_2134974	-1.10472	0.0538101	-7.90857	1.55e-13	2.77e-12	20.2673	2.15057	RAB38	11	Down in ES
ILMN_1849186	-1.10399	0.0639782	-8.45717	3.33e-15	9.4e-14	23.976	2.14948	HS.434957	8	Down in ES
ILMN_1760849	-1.10325	0.0588882	-8.83588	2.74e-16	1.06e-14	26.4192	2.14838	NETO2	16	Down in ES
ILMN_1807359	-1.1011	0.0756013	-10.7976	3.26e-22	1.31e-19	39.7942	2.14518	CLEC11A	19	Down in ES
ILMN_1730998	-1.10103	0.0645009	-10.3094	1.07e-20	2.09e-18	36.3707	2.14507	TSPAN6	X	Down in ES
ILMN_1742473	-1.10016	0.074796	-8.50835	2.56e-15	7.5e-14	24.2368	2.14378	C10ORF72	10	Down in ES
ILMN_1655642	-1.09869	0.0504967	-7.94103	1.13e-13	2.1e-12	20.548	2.1416	FANCI	15	Down in ES
ILMN_1812096	-1.09194	0.0110621	-6.60508	3.21e-10	2.75e-09	12.8437	2.13161	CADM4	19	Down in ES
ILMN_1803213	-1.09014	0.00930349	-7.16214	1.09e-11	1.26e-10	16.0726	2.12894	MXRA5	X	Down in ES
ILMN_2126706	-1.08666	0.074604	-7.55809	1.04e-12	1.52e-11	18.3739	2.12383	LMNB1	5	Down in ES
ILMN_3288032	-1.08503	0.0891976	-7.80671	2.76e-13	4.66e-12	19.6869	2.12142	LOC646576	4	Down in ES
ILMN_1730229	-1.08496	0.0544105	-9.64214	1.15e-18	1.02e-16	31.7853	2.12132	CGNL1	15	Down in ES
ILMN_1810836	-1.0831	0.0603598	-7.72823	3.47e-13	5.66e-12	19.4345	2.11859	PDE5A	4	Down in ES
ILMN_2388272	-1.08292	0.0629306	-8.34968	6.69e-15	1.71e-13	23.2925	2.11832	MED24	17	Down in ES
ILMN_1682139	-1.08142	0.0363734	-10.0887	5.08e-20	7.67e-18	34.8415	2.11612	RAI14	5	Down in ES
ILMN_1808898	-1.07699	0.0392887	-8.06005	4.3e-14	8.98e-13	21.4739	2.10963	NPR2	9	Down in ES
ILMN_1711853	-1.07171	0.0731127	-7.86616	1.46e-13	2.64e-12	20.2763	2.10192	MED24	17	Down in ES
ILMN_2196328	-1.06838	0.0236081	-4.8727	2.18e-06	8.83e-06	4.32985	2.09708	POSTN	13	Down in ES
ILMN_1753196	-1.06755	0.0814908	-7.53271	1.16e-12	1.67e-11	18.256	2.09587	PTTG1	5	Down in ES
ILMN_2391264	-1.06574	0.0582659	-8.37106	5.83e-15	1.51e-13	23.4281	2.09325	DMKN	19	Down in ES
ILMN_1785406	-1.06559	0.0605843	-8.69309	7.07e-16	2.38e-14	25.4918	2.09302	NAP1L3	X	Down in ES
ILMN_1699665	-1.06497	0.0662987	-4.82556	2.6e-06	1.04e-05	4.11567	2.09212	CLIC6	21	Down in ES
ILMN_3237448	-1.06144	0.0611092	-7.97351	7.67e-14	1.51e-12	20.9126	2.08701	BEND5	1	Down in ES
ILMN_1759097	-1.05914	-0.00814236	-6.92927	4.3e-11	4.37e-10	14.736	2.08369	MLLT11	1	Down in ES
ILMN_1745593	-1.05578	0.12372	-8.01098	6.23e-14	1.25e-12	21.1166	2.07884	STMN1	1	Down in ES
ILMN_1672350	-1.05469	0.0420738	-8.77354	4.15e-16	1.51e-14	26.0134	2.07728	JAM2	21	Down in ES
ILMN_1735157	-1.0521	0.0842719	-8.11091	3.36e-14	7.17e-13	21.7184	2.07355	GALNT12	9	Down in ES
ILMN_1711470	-1.04734	0.0914087	-7.33333	3.9e-12	4.93e-11	17.0729	2.06672	UBE2T	1	Down in ES
ILMN_1740512	-1.04613	0.0367852	-9.1891	2.55e-17	1.4e-15	28.7442	2.06499	MGC39900		Down in ES
ILMN_2139396	-1.04534	0.0299071	-7.61683	7.09e-13	1.07e-11	18.7376	2.06386	IGDCC4	15	Down in ES
ILMN_1713496	-1.04355	-0.0172555	-6.24227	2.09e-09	1.52e-08	10.9649	2.06129	ST3GAL5	2	Down in ES
ILMN_1866954	-1.04071	0.0490965	-9.32506	1.01e-17	6.6e-16	29.6502	2.05724	HS.71947	6	Down in ES
ILMN_1761425	-1.0405	0.0154223	-6.44041	7e-10	5.58e-09	12.025	2.05694	OLFML2A	9	Down in ES
ILMN_1689176	-1.03469	0.0105094	-5.10768	7.24e-07	3.19e-06	5.36926	2.04868	C4ORF31	4	Down in ES
ILMN_2412214	-1.03345	-0.0373786	-6.30787	1.55e-09	1.15e-08	11.2839	2.04691	LGALS9	17	Down in ES
ILMN_2382942	-1.03305	0.0691981	-5.35513	2.24e-07	1.08e-06	6.5143	2.04634	CA12	15	Down in ES
ILMN_2383484	-1.03099	0.110992	-9.03205	7.87e-17	3.63e-15	27.6426	2.04343	C19ORF48	19	Down in ES
ILMN_1815184	-1.03002	0.0493123	-6.28197	1.7e-09	1.26e-08	11.1639	2.04205	ASPM	1	Down in ES
ILMN_1695606	-1.0275	0.0872127	-7.67415	4.92e-13	7.67e-12	19.0949	2.03849	EFNB3	17	Down in ES
ILMN_1718046	-1.02683	0.00757709	-7.23969	7e-12	8.42e-11	16.5045	2.03754	ARNT2	15	Down in ES
ILMN_2195914	-1.0265	0.0715723	-8.40957	4.7e-15	1.25e-13	23.64	2.03708	GGH	8	Down in ES
ILMN_1782098	-1.02387	0.0319079	-8.81841	3.08e-16	1.17e-14	26.3054	2.03336	SMO	7	Down in ES
ILMN_1737195	-1.02301	0.0670072	-7.1301	1.43e-11	1.61e-10	15.8234	2.03216	CENPK	5	Down in ES
ILMN_1691884	-1.02165	0.0886073	-5.71031	3.65e-08	2.05e-07	8.22254	2.03024	STC2	5	Down in ES
ILMN_2183856	-1.01977	0.0534	-9.86237	2.48e-19	2.87e-17	33.2856	2.0276	TSPAN6	X	Down in ES
ILMN_1688295	-1.01756	0.0134868	-8.76152	5.51e-16	1.92e-14	25.7478	2.02449	ZNF219	14	Down in ES
ILMN_1796074	-1.01088	0.0562083	-6.58558	3.41e-10	2.88e-09	12.7359	2.01514	C18ORF56	18	Down in ES
ILMN_1763907	-1.00859	0.0259022	-7.99112	6.66e-14	1.33e-12	21.0464	2.01194	C6ORF173	6	Down in ES
ILMN_1779416	-1.00857	0.0399209	-7.19856	9.65e-12	1.13e-10	16.2003	2.01191	SCUBE2	11	Down in ES
ILMN_1656910	-1.00243	0.0479486	-8.29397	1.29e-14	3.05e-13	22.6718	2.00337	TRIM6	11	Down in ES
ILMN_1658143	-1.00093	0.0677082	-8.31239	1.24e-14	2.96e-13	22.7184	2.00128	RFC3	13	Down in ES
ILMN_1701424	-0.998999	0.0315702	-6.11823	4.11e-09	2.81e-08	10.3091	1.99861	LAMC2	1	Down in ES
ILMN_1689088	-0.998303	0.000374222	-5.50261	1.02e-07	5.27e-07	7.21119	1.99765	COLEC12	18	Down in ES
ILMN_1730575	-0.992682	0.0762747	-7.72995	3.43e-13	5.61e-12	19.4449	1.98988	GCLC	6	Down in ES
ILMN_1681503	-0.992529	0.060765	-8.63101	1.19e-15	3.75e-14	24.9855	1.98967	MCM2	3	Down in ES
ILMN_1663866	-0.991168	0.0116917	-7.34569	3.62e-12	4.6e-11	17.1456	1.98779	TGFBI	5	Down in ES
ILMN_1697491	-0.985538	-0.00860136	-7.5431	1.22e-12	1.74e-11	18.229	1.98005	FLJ14213	11	Down in ES
ILMN_1781281	-0.984933	0.0075973	-7.72127	3.98e-13	6.37e-12	19.3161	1.97922	EPPB9	17	Down in ES
ILMN_1751020	-0.984047	0.0290318	-7.27445	6.59e-12	7.95e-11	16.5881	1.97801	PACSIN1	6	Down in ES
ILMN_1688152	-0.98312	0.0480345	-9.42776	5.01e-18	3.66e-16	30.3384	1.97674	IL27RA	19	Down in ES
ILMN_2227266	-0.979369	0.0162418	-6.46168	6.3e-10	5.08e-09	12.1273	1.9716	TMEM35	X	Down in ES
ILMN_1759184	-0.977428	0.0651572	-10.554	1.87e-21	5.03e-19	38.0797	1.96895	C19ORF48	19	Down in ES
ILMN_2288784	-0.975805	0.0469996	-9.80643	3.77e-19	4.08e-17	32.8761	1.96674	CCDC34	11	Down in ES
ILMN_1728934	-0.973102	0.0704684	-6.596	2.94e-10	2.53e-09	12.8665	1.96306	PRC1	15	Down in ES
ILMN_1680339	-0.972869	0.0242921	-7.80979	2.09e-13	3.63e-12	19.9312	1.96274	PDGFRL	8	Down in ES
ILMN_1705066	-0.972365	0.156078	-5.87125	1.64e-08	9.85e-08	8.9774	1.96206	BTBD11	12	Down in ES
ILMN_1796949	-0.972308	0.071867	-5.9999	8.67e-09	5.52e-08	9.62835	1.96198	TPX2	20	Down in ES
ILMN_1756469	-0.97048	0.0668924	-8.95417	1.36e-16	5.81e-15	27.1116	1.95949	GAMT	19	Down in ES
ILMN_1756326	-0.969491	0.100011	-8.03854	4.93e-14	1.02e-12	21.3404	1.95815	CKS2	9	Down in ES
ILMN_1772627	-0.968543	-0.00674053	-6.09248	4.75e-09	3.19e-08	10.1687	1.95686	D4S234E	4	Down in ES
ILMN_1653711	-0.968291	0.000555895	-8.61627	1.17e-15	3.7e-14	24.9959	1.95652	FZD2	17	Down in ES
ILMN_2405009	-0.962331	-0.0167908	-6.25953	1.9e-09	1.39e-08	11.0564	1.94846	NBL1	1	Down in ES
ILMN_1709044	-0.960375	0.0294205	-10.4362	4.34e-21	9.73e-19	37.2545	1.94582	TGIF2	20	Down in ES
ILMN_1709237	-0.959964	0.075321	-8.56289	2.02e-15	5.98e-14	24.4734	1.94526	EPHX2	8	Down in ES
ILMN_1666545	-0.958802	0.0672734	-7.45965	1.81e-12	2.48e-11	17.8202	1.94369	GCNT1	9	Down in ES
ILMN_1740572	-0.958316	0.0488432	-10.044	6.95e-20	9.74e-18	34.5327	1.94304	TCN2	22	Down in ES
ILMN_1774336	-0.957319	0.0719205	-8.97929	1.05e-16	4.62e-15	27.358	1.9417	POLE2	14	Down in ES
ILMN_1796377	-0.957275	0.016183	-6.96955	3.6e-11	3.71e-10	14.9204	1.94164	C14ORF37	14	Down in ES
ILMN_1653501	-0.953209	-0.0285585	-5.97603	9.36e-09	5.92e-08	9.54522	1.93617	SEMA3B	3	Down in ES
ILMN_1810910	-0.953057	0.0136705	-5.79176	2.54e-08	1.47e-07	8.60498	1.93597	CFH	1	Down in ES
ILMN_1687235	-0.952435	0.0710326	-6.01548	7.55e-09	4.86e-08	9.74926	1.93514	HPN	19	Down in ES
ILMN_2143155	-0.949567	0.114284	-6.01764	7.47e-09	4.82e-08	9.73945	1.93129	KIF11	10	Down in ES
ILMN_1660986	-0.949103	0.0288166	-6.69732	1.82e-10	1.62e-09	13.3464	1.93067	PER3	1	Down in ES
ILMN_1789599	-0.94487	-0.0169079	-6.50575	4.86e-10	4.01e-09	12.3796	1.92501	NBL1	1	Down in ES
ILMN_1753931	-0.942096	0.0591969	-8.79441	3.76e-16	1.39e-14	26.1111	1.92132	CDO1	5	Down in ES
ILMN_1691413	-0.940414	0.0287909	-4.80682	2.84e-06	1.13e-05	4.04115	1.91908	NNAT	20	Down in ES
ILMN_1701933	-0.938855	-0.0452784	-5.88891	1.4e-08	8.57e-08	9.13268	1.91701	SNCA	4	Down in ES
ILMN_1739521	-0.936736	0.0505513	-7.47764	1.64e-12	2.28e-11	17.9165	1.91419	NLGN1	3	Down in ES
ILMN_1709348	-0.936406	0.0141659	-8.15298	2.38e-14	5.27e-13	22.0537	1.91376	ALDH1A1	9	Down in ES
ILMN_2342835	-0.935252	0.0172476	-5.33639	2.32e-07	1.12e-06	6.42172	1.91222	P2RY14	3	Down in ES
ILMN_1753525	-0.934601	0.0599206	-8.47265	3.06e-15	8.72e-14	24.0586	1.91136	TCEAL7	X	Down in ES
ILMN_1814790	-0.932344	0.0791868	-7.1274	1.6e-11	1.77e-10	15.7242	1.90837	SHANK2	11	Down in ES
ILMN_1678535	-0.931837	0.0450231	-8.85829	2.36e-16	9.21e-15	26.5655	1.9077	ESR1	6	Down in ES
ILMN_1656486	-0.931664	0.117867	-8.78658	3.8e-16	1.4e-14	26.0982	1.90748	DNAJC10	2	Down in ES
ILMN_1764861	-0.931639	0.0559013	-10.3581	7.56e-21	1.5e-18	36.7096	1.90744	ISOC1	5	Down in ES
ILMN_1658333	-0.931378	-0.021738	-5.49565	1.04e-07	5.36e-07	7.18723	1.9071	ECM1	1	Down in ES
ILMN_1704537	-0.929893	0.104729	-6.41969	7.85e-10	6.19e-09	11.9131	1.90514	PHGDH	1	Down in ES
ILMN_1691237	-0.929108	0.0800729	-8.86337	2.28e-16	9e-15	26.5987	1.9041	CAP2	6	Down in ES
ILMN_1692511	-0.924513	0.0612253	-9.30764	1.14e-17	7.22e-16	29.5338	1.89804	TMEM106C	12	Down in ES
ILMN_1655748	-0.922171	0.00935415	-6.87581	5.87e-11	5.85e-10	14.4331	1.89497	ZNF323	6	Down in ES
ILMN_1704154	-0.920033	0.0246607	-6.66728	1.95e-10	1.73e-09	13.2667	1.89216	TNFRSF19	13	Down in ES
ILMN_1757387	-0.918344	0.0195009	-5.75746	2.77e-08	1.59e-07	8.46878	1.88994	UCHL1	4	Down in ES
ILMN_1669631	-0.91444	0.103124	-7.19181	1.03e-11	1.2e-10	16.15	1.88484	GLRB	4	Down in ES
ILMN_1720526	-0.913597	0.071446	-6.33238	1.28e-09	9.71e-09	11.4422	1.88374	CENPN	16	Down in ES
ILMN_1914927	-0.912604	0.0481504	-6.41619	8.54e-10	6.68e-09	11.8385	1.88244	HS.492187	8	Down in ES
ILMN_1737650	-0.908916	0.0103756	-4.95397	1.42e-06	5.94e-06	4.67761	1.87763	DIO2	14	Down in ES
ILMN_3248591	-0.906575	-0.0162009	-5.87678	1.48e-08	8.98e-08	9.07157	1.87459	LTBP2	14	Down in ES
ILMN_2362549	-0.906127	0.0970721	-6.17585	3.28e-09	2.28e-08	10.5453	1.87401	ZWINT	10	Down in ES
ILMN_2072296	-0.905741	0.075624	-8.04595	4.7e-14	9.74e-13	21.3863	1.87351	CKS2	9	Down in ES
ILMN_1678493	-0.904543	0.0371725	-7.43772	2.07e-12	2.79e-11	17.6899	1.87195	CHN1	2	Down in ES
ILMN_1716246	-0.904424	0.0290247	-6.26714	1.85e-09	1.36e-08	11.0893	1.8718	FRZB	2	Down in ES
ILMN_1653824	-0.903671	0.0449459	-5.4581	1.31e-07	6.64e-07	7.00996	1.87082	LAMC2	1	Down in ES
ILMN_1810844	-0.901946	-0.000780786	-7.70096	4.11e-13	6.54e-12	19.269	1.86858	RARRES2	7	Down in ES
ILMN_2329735	-0.900812	-0.0387087	-5.84894	1.71e-08	1.02e-07	8.93076	1.86712	ECM1	1	Down in ES
ILMN_1694470	-0.900294	0.0275799	-7.94166	9.11e-14	1.76e-12	20.7407	1.86645	C3ORF72	3	Down in ES
ILMN_1716988	-0.900139	0.112344	-6.79607	9.31e-11	8.91e-10	13.9843	1.86625	OPN3	1	Down in ES
ILMN_1668411	-0.899954	0.00775546	-6.7632	1.13e-10	1.05e-09	13.8003	1.86601	FHL2	2	Down in ES
ILMN_1679185	-0.899766	0.0413646	-7.70149	4.1e-13	6.53e-12	19.2723	1.86576	LEF1	4	Down in ES
ILMN_1663401	-0.899251	0.0443816	-7.43878	2.08e-12	2.8e-11	17.6886	1.8651	LARP6	15	Down in ES
ILMN_2107613	-0.899196	0.0341347	-7.73224	3.43e-13	5.61e-12	19.4474	1.86503	RHOJ	14	Down in ES
ILMN_1794539	-0.898768	0.103253	-6.35042	1.24e-09	9.42e-09	11.4796	1.86447	KIF11	10	Down in ES
ILMN_2049766	-0.896593	-0.0159396	-7.79392	2.37e-13	4.05e-12	19.8118	1.86166	NFE2L3	7	Down in ES
ILMN_1681754	-0.895332	0.067114	-8.77759	4.04e-16	1.47e-14	26.0398	1.86004	GGH	8	Down in ES
ILMN_1658989	-0.894951	0.0666738	-7.25256	6.35e-12	7.68e-11	16.5991	1.85955	MEX3B	15	Down in ES
ILMN_1795976	-0.894872	0.0812542	-7.79047	2.91e-13	4.89e-12	19.621	1.85945	SFXN2	10	Down in ES
ILMN_2199768	-0.894161	0.0843805	-5.76302	2.71e-08	1.56e-07	8.49103	1.85853	SLITRK4	X	Down in ES
ILMN_1779182	-0.893998	0.0143105	-10.2267	1.92e-20	3.39e-18	35.7961	1.85832	TMEM98	17	Down in ES
ILMN_2412192	-0.892578	-0.0103118	-4.94498	1.56e-06	6.48e-06	4.64203	1.85649	CFH	1	Down in ES
ILMN_2213136	-0.892485	0.0450044	-7.72094	3.63e-13	5.88e-12	19.3902	1.85637	LEF1	4	Down in ES
ILMN_3232696	-0.890371	0.0204096	-6.58066	3.19e-10	2.72e-09	12.7892	1.85365	LOC729816	6	Down in ES
ILMN_1695354	-0.888498	0.0182091	-5.65924	4.72e-08	2.6e-07	7.97794	1.85125	BMF	15	Down in ES
ILMN_3251383	-0.887595	0.0275725	-7.15972	1.11e-11	1.28e-10	16.0586	1.85009	CCDC74B	2	Down in ES
ILMN_1784860	-0.886272	0.0692571	-8.58478	1.59e-15	4.81e-14	24.7081	1.84839	RFC3	13	Down in ES
ILMN_1771348	-0.886258	0.112129	-8.9391	1.38e-16	5.88e-15	27.0943	1.84838	ACN9	7	Down in ES
ILMN_1779875	-0.885467	-0.00137118	-7.31654	4.32e-12	5.39e-11	16.9741	1.84736	THY1	11	Down in ES
ILMN_1790100	-0.885054	0.0450564	-5.66563	4.8e-08	2.64e-07	7.97472	1.84683	C11ORF82	11	Down in ES
ILMN_1775486	-0.884056	0.0240469	-7.20908	8.32e-12	9.91e-11	16.3359	1.84556	SSPN	12	Down in ES
ILMN_1715647	-0.883497	0.0346202	-8.25013	1.29e-14	3.05e-13	22.6483	1.84484	VANGL2	1	Down in ES
ILMN_1723123	-0.881888	0.0946332	-5.12485	6.54e-07	2.91e-06	5.42725	1.84278	FGFR3	4	Down in ES
ILMN_1723277	-0.881476	0.0785167	-6.12343	4.52e-09	3.04e-08	10.2428	1.84226	MFAP3L	4	Down in ES
ILMN_1774287	-0.879408	-0.12866	-4.16083	4.5e-05	0.000141939	1.38823	1.83962	CFB	6	Down in ES
ILMN_1728799	-0.877424	0.0389339	-5.40798	1.64e-07	8.15e-07	6.75067	1.83709	FBP1	9	Down in ES
ILMN_1764036	-0.877211	-0.00320321	-5.96507	9.85e-09	6.19e-08	9.47897	1.83682	P2RY14	3	Down in ES
ILMN_1780667	-0.87652	0.0548172	-7.07506	1.86e-11	2.02e-10	15.5516	1.83594	WDR51A	3	Down in ES
ILMN_1678086	-0.875188	0.0435075	-7.34004	3.79e-12	4.8e-11	17.1022	1.83425	CCDC74A	2	Down in ES
ILMN_1727087	-0.874471	0.0133502	-8.00349	6.16e-14	1.24e-12	21.123	1.83333	GJA1	6	Down in ES
ILMN_1809099	-0.872776	0.0489821	-7.28838	5.12e-12	6.3e-11	16.8088	1.83118	IL33	9	Down in ES
ILMN_1657547	-0.869915	0.0182332	-8.64305	9.83e-16	3.17e-14	25.1685	1.82756	CCDC34	11	Down in ES
ILMN_1723358	-0.869498	-0.0672284	-6.28043	1.69e-09	1.25e-08	11.1673	1.82703	SCARA3	8	Down in ES
ILMN_1696767	-0.867554	0.0452333	-8.21939	1.66e-14	3.83e-13	22.4141	1.82457	SERP2	13	Down in ES
ILMN_1727466	-0.865959	0.0533432	-5.9418	1.09e-08	6.8e-08	9.37738	1.82255	KCNMB4	12	Down in ES
ILMN_1786720	-0.862116	-0.000258515	-5.45589	1.27e-07	6.45e-07	6.99615	1.8177	PROM1	4	Down in ES
ILMN_3305466	-0.862096	0.0377005	-8.93991	1.56e-16	6.53e-15	26.9785	1.81768	ZNF788		Down in ES
ILMN_1806533	-0.860993	0.0070009	-6.63776	2.46e-10	2.14e-09	13.0644	1.81629	PDE7B	6	Down in ES
ILMN_2306955	-0.860828	0.0407699	-8.5558	1.75e-15	5.23e-14	24.6071	1.81608	ACPL2	3	Down in ES
ILMN_1668559	-0.859384	0.0674943	-9.22303	2.03e-17	1.15e-15	28.9697	1.81426	RGS10	10	Down in ES
ILMN_1780255	-0.857543	-0.0232514	-4.38388	1.8e-05	6.13e-05	2.26966	1.81195	KLK6	19	Down in ES
ILMN_3242130	-0.856411	0.0322549	-7.88116	1.39e-13	2.53e-12	20.329	1.81053	LOC284276	18	Down in ES
ILMN_2055156	-0.856393	0.0204867	-5.88459	1.57e-08	9.49e-08	9.0721	1.81051	PAG1	8	Down in ES
ILMN_1749834	-0.853872	0.0131105	-8.19743	1.79e-14	4.09e-13	22.3322	1.80734	LOC388588	1	Down in ES
ILMN_2235137	-0.853765	0.0667772	-6.89082	5.43e-11	5.45e-10	14.5099	1.80721	FANCD2	3	Down in ES
ILMN_1778543	-0.853167	0.0588145	-6.29477	1.59e-09	1.18e-08	11.2399	1.80646	LOC653874		Down in ES
ILMN_1654324	-0.852471	0.0938773	-7.1239	1.37e-11	1.55e-10	15.8512	1.80559	HEYL	1	Down in ES
ILMN_2058795	-0.852231	0.0160655	-10.4847	3.07e-21	7.21e-19	37.5935	1.80529	PGCP	8	Down in ES
ILMN_2183409	-0.850966	-0.00490351	-7.76264	2.84e-13	4.78e-12	19.634	1.80371	SCARB1	12	Down in ES
ILMN_1797776	-0.850375	-0.00555808	-8.15973	2.28e-14	5.05e-13	22.0959	1.80297	PRSS23	11	Down in ES
ILMN_3239284	-0.849806	0.041757	-7.92956	9.97e-14	1.89e-12	20.6529	1.80226	B9D1	17	Down in ES
ILMN_1790537	-0.849171	0.0838384	-8.70669	6.46e-16	2.2e-14	25.5798	1.80147	C16ORF75	16	Down in ES
ILMN_1706598	-0.848903	0.0466978	-8.42426	4.12e-15	1.13e-13	23.7662	1.80113	ACPL2	3	Down in ES
ILMN_1791296	-0.847784	0.0438275	-9.12485	3.94e-17	1.99e-15	28.3181	1.79973	DPY19L1	7	Down in ES
ILMN_1714433	-0.847338	0.0434052	-9.26743	1.5e-17	8.97e-16	29.2654	1.79918	MARCKSL1	1	Down in ES
ILMN_2357438	-0.845927	0.0825882	-5.98154	8.93e-09	5.67e-08	9.56358	1.79742	AURKA	20	Down in ES
ILMN_1769245	-0.845135	-0.0417275	-4.65636	5.47e-06	2.06e-05	3.38774	1.79643	GLIPR1	12	Down in ES
ILMN_1663195	-0.8448	0.0404144	-10.2341	1.82e-20	3.31e-18	35.8477	1.79602	MCM7	7	Down in ES
ILMN_1710962	-0.844611	0.0680712	-8.39364	5.03e-15	1.33e-13	23.5715	1.79578	TMEM97	17	Down in ES
ILMN_1732799	-0.844587	0.0944773	-7.95225	8.52e-14	1.66e-12	20.8061	1.79575	CD34	1	Down in ES
ILMN_1707286	-0.844359	0.0136764	-11.2249	1.48e-23	1.5e-20	42.831	1.79547	FLJ22662	12	Down in ES
ILMN_1713031	-0.844342	0.0361851	-9.68759	8.36e-19	7.83e-17	32.0938	1.79545	PGCP	8	Down in ES
ILMN_1748093	-0.843672	0.0463432	-9.14006	3.56e-17	1.82e-15	28.4189	1.79461	PAFAH1B3	19	Down in ES
ILMN_1737484	-0.841354	0.0808443	-7.19289	9.17e-12	1.08e-10	16.2426	1.79173	RTN4R	22	Down in ES
ILMN_2139125	-0.840098	0.0387345	-6.85795	6.51e-11	6.44e-10	14.3323	1.79017	LRFN5	14	Down in ES
ILMN_1712452	-0.839557	0.0266358	-8.66459	8.53e-16	2.82e-14	25.3076	1.7895	KIF20B	10	Down in ES
ILMN_1747227	-0.837272	-0.0441732	-6.2465	2.16e-09	1.57e-08	10.9557	1.78667	ADORA1	1	Down in ES
ILMN_2181060	-0.835081	0.0252524	-7.07385	1.84e-11	2.01e-10	15.5625	1.78396	CKAP2	13	Down in ES
ILMN_2143566	-0.834679	0.0548773	-8.48308	2.81e-15	8.14e-14	24.1414	1.78346	SLC39A6	18	Down in ES
ILMN_1663447	-0.833822	0.0800175	-6.58642	3.23e-10	2.76e-09	12.7883	1.7824	HNRNPA1	12	Down in ES
ILMN_2355831	-0.833678	-0.00699432	-6.83048	7.63e-11	7.43e-10	14.1776	1.78222	FHL2	2	Down in ES
ILMN_1656373	-0.828974	-0.0179751	-5.36259	2.14e-07	1.04e-06	6.53413	1.77642	BNC2	9	Down in ES
ILMN_1778478	-0.827426	0.0624166	-8.44901	4.37e-15	1.18e-13	23.7211	1.77452	CCDC28B	1	Down in ES
ILMN_1706779	-0.826977	0.0420291	-8.75113	5.01e-16	1.77e-14	25.8304	1.77396	LIG1	19	Down in ES
ILMN_1678490	-0.826819	0.0334105	-9.00629	8.76e-17	3.98e-15	27.5356	1.77377	RILPL2	12	Down in ES
ILMN_2387105	-0.825969	0.0265071	-4.70861	4.37e-06	1.68e-05	3.60514	1.77273	OGN	9	Down in ES
ILMN_1706969	-0.825443	0.00376972	-7.36931	3.57e-12	4.54e-11	17.1741	1.77208	BEND6	6	Down in ES
ILMN_1702637	-0.824237	0.0879411	-9.4686	3.79e-18	2.94e-16	30.613	1.7706	BEX1	X	Down in ES
ILMN_1680774	-0.823824	-0.00369913	-6.98501	3.1e-11	3.25e-10	15.0533	1.77009	LOC730994		Down in ES
ILMN_2139816	-0.823495	0.0297825	-6.72064	1.51e-10	1.38e-09	13.5187	1.76969	GPSM2	1	Down in ES
ILMN_1694502	-0.819443	0.0447952	-8.19927	1.77e-14	4.06e-13	22.3438	1.76472	PRIM1	12	Down in ES
ILMN_1675797	-0.819227	0.0281764	-9.14072	3.54e-17	1.81e-15	28.4232	1.76446	EPDR1	7	Down in ES
ILMN_1791123	-0.818935	0.0227798	-5.52094	1.01e-07	5.2e-07	7.29538	1.7641	TMPRSS2	21	Down in ES
ILMN_1747934	-0.818534	0.0368795	-8.14698	2.47e-14	5.45e-13	22.0161	1.76361	ISYNA1	19	Down in ES
ILMN_1708101	-0.815601	0.0372162	-7.99786	6.38e-14	1.28e-12	21.0881	1.76003	LMNB2	19	Down in ES
ILMN_1801377	-0.815276	0.0293555	-5.78309	2.41e-08	1.4e-07	8.59965	1.75964	SLC29A4	7	Down in ES
ILMN_1694027	-0.814591	-0.0248414	-5.73563	3.29e-08	1.87e-07	8.34742	1.7588	SESN3	11	Down in ES
ILMN_1743367	-0.813958	0.00768341	-7.90841	1.12e-13	2.1e-12	20.536	1.75803	FZD4	11	Down in ES
ILMN_1767351	-0.813311	-0.00688444	-6.51418	4.77e-10	3.95e-09	12.4104	1.75724	AR	X	Down in ES
ILMN_2411236	-0.813194	0.0476887	-5.29328	2.9e-07	1.37e-06	6.20419	1.7571	NRCAM	7	Down in ES
ILMN_1773389	-0.812825	-0.0305502	-8.0019	6.22e-14	1.25e-12	21.1131	1.75665	PLTP	20	Down in ES
ILMN_2406815	-0.809356	0.100794	-4.65997	5.5e-06	2.07e-05	3.38595	1.75243	LRRC17	7	Down in ES
ILMN_1656410	-0.809154	0.0657356	-4.50272	1.11e-05	3.94e-05	2.79251	1.75218	TRPC6	11	Down in ES
ILMN_1766637	-0.808815	0.0868677	-6.01046	7.28e-09	4.71e-08	9.75456	1.75177	GLA	X	Down in ES
ILMN_1737972	-0.808766	0.0315611	-9.77862	4.45e-19	4.58e-17	32.7134	1.75171	TSPYL5	8	Down in ES
ILMN_3240222	-0.806496	-0.0142951	-7.16128	1.12e-11	1.29e-10	16.0522	1.74896	PRAGMIN	8	Down in ES
ILMN_3304887	-0.803808	0.0553603	-8.12683	2.81e-14	6.1e-13	21.8902	1.7457	LOC729423	1	Down in ES
ILMN_1678215	-0.802713	0.0272461	-8.01632	5.76e-14	1.17e-12	21.1893	1.74438	RHOJ	14	Down in ES
ILMN_2290204	-0.801983	0.00179404	-5.51229	1e-07	5.19e-07	7.24356	1.7435	ARHGAP28	18	Down in ES
ILMN_1751886	-0.800436	0.0607773	-7.83321	1.8e-13	3.18e-12	20.0745	1.74163	REC8	14	Down in ES
ILMN_1733538	-0.798641	0.0346022	-9.63	1.25e-18	1.1e-16	31.703	1.73946	RGS10	10	Down in ES
ILMN_1708743	-0.798558	0.0648965	-8.01275	5.81e-14	1.18e-12	21.1803	1.73936	NT5DC2	3	Down in ES
ILMN_1673409	-0.797991	0.0463058	-3.75472	0.000221304	0.000608019	-0.100389	1.73868	MGC16121	X	Down in ES
ILMN_1731374	-0.796782	0.0500987	-6.84279	7.11e-11	6.95e-10	14.2468	1.73722	CPE	4	Down in ES
ILMN_1680955	-0.796355	0.0536215	-5.72999	3.18e-08	1.81e-07	8.33056	1.73671	AURKA	20	Down in ES
ILMN_3244176	-0.794788	-0.0127179	-6.79536	9.35e-11	8.93e-10	13.9803	1.73482	LOC399959	11	Down in ES
ILMN_1666594	-0.794267	0.0242869	-6.7783	1.03e-10	9.75e-10	13.8847	1.7342	IRF8	16	Down in ES
ILMN_2317751	-0.793533	0.00803202	-7.65007	5.7e-13	8.77e-12	18.9495	1.73331	REC8	14	Down in ES
ILMN_1790338	-0.793407	0.0734568	-5.61309	5.75e-08	3.1e-07	7.75774	1.73316	PRRX2	9	Down in ES
ILMN_1785161	-0.792755	0.0395659	-9.07465	5.53e-17	2.67e-15	27.9862	1.73238	CHCHD6	3	Down in ES
ILMN_1714489	-0.792085	0.032441	-7.16692	1.3e-11	1.48e-10	15.9554	1.73158	CIB2	15	Down in ES
ILMN_2071809	-0.791739	0.0271747	-5.96906	9.08e-09	5.75e-08	9.54183	1.73116	MGP	12	Down in ES
ILMN_1694426	-0.789489	-0.0211991	-8.08219	3.73e-14	7.88e-13	21.6118	1.72846	ROR2	9	Down in ES
ILMN_1770725	-0.789467	0.0660319	-6.06999	5.3e-09	3.52e-08	10.0622	1.72844	AIF1L	9	Down in ES
ILMN_2382717	-0.788808	0.0359384	-7.07849	1.88e-11	2.04e-10	15.5548	1.72765	OPN3	1	Down in ES
ILMN_1668743	-0.788475	0.013528	-8.76966	4.26e-16	1.54e-14	25.9883	1.72725	LOC728069	12	Down in ES
ILMN_2069128	-0.788416	0.0578419	-7.3041	5.33e-12	6.54e-11	16.7831	1.72718	EPB41L2	6	Down in ES
ILMN_1712413	-0.788227	0.0662004	-8.83015	2.85e-16	1.09e-14	26.3819	1.72695	RPL39L	3	Down in ES
ILMN_1651958	-0.787056	0.0393956	-5.95759	9.64e-09	6.08e-08	9.48309	1.72555	MGP	12	Down in ES
ILMN_1676631	-0.786856	0.101786	-5.40898	1.6e-07	7.97e-07	6.77209	1.72531	CCNO	5	Down in ES
ILMN_1698766	-0.785303	8.78e-05	-9.7078	7.27e-19	6.93e-17	32.2312	1.72345	PYCARD	16	Down in ES
ILMN_1674411	-0.785299	0.0782212	-6.35163	1.17e-09	8.93e-09	11.529	1.72345	CKAP2	13	Down in ES
ILMN_1740842	-0.784656	0.0163943	-8.1284	2.78e-14	6.04e-13	21.9	1.72268	SALL2	14	Down in ES
ILMN_1695357	-0.784134	0.0645311	-7.474	1.88e-12	2.55e-11	17.8092	1.72206	CCDC99		Down in ES
ILMN_1759232	-0.783961	-0.0182498	-5.97404	8.84e-09	5.62e-08	9.56737	1.72185	IRS1	2	Down in ES
ILMN_1735502	-0.783932	0.088662	-5.88409	1.44e-08	8.8e-08	9.10366	1.72182	FAM181B	11	Down in ES
ILMN_1780799	-0.783109	-0.0111755	-5.53699	8.45e-08	4.44e-07	7.387	1.72084	ENPP2	8	Down in ES
ILMN_2330243	-0.782402	0.00533493	-9.34089	9.08e-18	6.03e-16	29.756	1.71999	NUDT1	7	Down in ES
ILMN_2127379	-0.782277	-0.0192035	-5.63331	5.24e-08	2.85e-07	7.85049	1.71984	ST6GALNAC3	1	Down in ES
ILMN_1660519	-0.780985	0.0264583	-7.1065	1.53e-11	1.7e-10	15.7417	1.7183	C3ORF70	3	Down in ES
ILMN_1873621	-0.780955	-0.0177537	-6.08275	4.95e-09	3.31e-08	10.1285	1.71827	NTN1	17	Down in ES
ILMN_1738854	-0.780758	0.00980437	-7.35682	3.39e-12	4.34e-11	17.2112	1.71803	CACHD1	1	Down in ES
ILMN_1729288	-0.780502	0.0455266	-4.26344	2.95e-05	9.61e-05	1.78664	1.71773	C1QTNF6	22	Down in ES
ILMN_3244893	-0.78028	-0.00696769	-7.56028	9.8e-13	1.44e-11	18.4211	1.71746	BAG2	6	Down in ES
ILMN_1785756	-0.778836	0.0456498	-7.86752	1.45e-13	2.63e-12	20.2847	1.71575	LOC731314		Down in ES
ILMN_2205032	-0.778457	-0.00111266	-8.13846	2.61e-14	5.72e-13	21.9628	1.7153	MAGEE1	X	Down in ES
ILMN_2412860	-0.778238	0.057146	-7.41371	2.43e-12	3.21e-11	17.5379	1.71504	MCM4	8	Down in ES
ILMN_2409642	-0.777779	0.0588585	-7.63087	6.34e-13	9.68e-12	18.8454	1.71449	TRO	X	Down in ES
ILMN_1710676	-0.776333	0.0637659	-7.54657	1.07e-12	1.55e-11	18.3389	1.71277	FBXO5	6	Down in ES
ILMN_1730202	-0.775069	0.0761751	-10.1649	2.97e-20	4.82e-18	35.3682	1.71127	MAGEF1	3	Down in ES
ILMN_3265365	-0.775067	0.0343403	-8.70498	6.66e-16	2.26e-14	25.5504	1.71127	CEP78	9	Down in ES
ILMN_1783805	-0.773603	0.0474591	-7.71797	3.9e-13	6.25e-12	19.3232	1.70953	PNMA3	X	Down in ES
ILMN_1750394	-0.772111	0.0791087	-7.5396	1.11e-12	1.61e-11	18.2972	1.70777	SLC39A6	18	Down in ES
ILMN_2181432	-0.771043	0.0471485	-6.08506	4.89e-09	3.27e-08	10.1405	1.7065	SPC24	19	Down in ES
ILMN_2210129	-0.770003	0.0651354	-8.3323	7.49e-15	1.88e-13	23.1824	1.70527	PRIM1	12	Down in ES
ILMN_1780773	-0.769773	0.037579	-12.1331	1.86e-26	7.09e-23	49.3862	1.705	LOC400027	12	Down in ES
ILMN_1737205	-0.769134	0.0551616	-7.74695	3.09e-13	5.14e-12	19.5482	1.70425	MCM4	8	Down in ES
ILMN_1793615	-0.768519	0.00887257	-7.37085	3.22e-12	4.14e-11	17.2629	1.70352	ME3	11	Down in ES
ILMN_2125346	-0.767498	-0.0564649	-4.07765	6.3e-05	0.000193573	1.07571	1.70232	MUC16	19	Down in ES
ILMN_2295518	-0.767477	0.0553402	-7.59149	8.09e-13	1.21e-11	18.6084	1.70229	TRO	X	Down in ES
ILMN_1804737	-0.7652	0.060945	-9.30565	1.16e-17	7.26e-16	29.5205	1.69961	RAVER2	1	Down in ES
ILMN_1881909	-0.765198	-0.0379092	-4.10768	5.58e-05	0.000173155	1.18511	1.6996	HS.579631	19	Down in ES
ILMN_1733756	-0.76326	0.0342111	-4.71472	4.25e-06	1.63e-05	3.62974	1.69732	COL12A1	6	Down in ES
ILMN_1652826	-0.762745	0.0409934	-4.03702	7.43e-05	0.000225286	0.915447	1.69671	LRRC17	7	Down in ES
ILMN_1751326	-0.761912	0.0485244	-5.6456	4.88e-08	2.68e-07	7.91728	1.69574	FAM162B	6	Down in ES
ILMN_2373791	-0.760855	0.00404454	-5.53954	8.34e-08	4.39e-07	7.39935	1.6945	ENPP2	8	Down in ES
ILMN_2041046	-0.760647	0.068459	-9.68534	8.5e-19	7.91e-17	32.0785	1.69425	CKS1B	1	Down in ES
ILMN_1717326	-0.759911	0.00683894	-7.59157	8.39e-13	1.25e-11	18.58	1.69339	SLC29A3	10	Down in ES
ILMN_1744487	-0.759387	0.00584847	-6.68539	1.76e-10	1.58e-09	13.367	1.69277	C1QTNF5	11	Down in ES
ILMN_1727049	-0.759387	0.0315949	-5.99798	8.29e-09	5.29e-08	9.65315	1.69277	LOC402509		Down in ES
ILMN_2167805	-0.758966	-0.0312166	-4.90797	1.75e-06	7.23e-06	4.47401	1.69228	LUM	12	Down in ES
ILMN_2163873	-0.758545	0.0860808	-4.01474	8.08e-05	0.000243667	0.835342	1.69178	FNDC1	6	Down in ES
ILMN_1764788	-0.758136	-0.0252489	-5.86794	1.55e-08	9.36e-08	9.02679	1.6913	TNFRSF1B	1	Down in ES
ILMN_1672611	-0.757777	0.00261659	-8.42743	4.04e-15	1.11e-13	23.7864	1.69088	CDH11	16	Down in ES
ILMN_1772588	-0.756066	0.0151866	-6.57139	3.51e-10	2.96e-09	12.7081	1.68888	C6ORF97	6	Down in ES
ILMN_2408987	-0.755588	0.0345768	-6.64712	2.35e-10	2.06e-09	13.1004	1.68832	SMARCD3	7	Down in ES
ILMN_1716279	-0.755413	0.0727714	-5.81519	2.09e-08	1.23e-07	8.73998	1.68811	CENPE	4	Down in ES
ILMN_3251232	-0.753758	0.0409141	-8.00826	6.15e-14	1.24e-12	21.1248	1.68618	HMGN2	1	Down in ES
ILMN_2110252	-0.753699	0.0553205	-10.0783	5.46e-20	8.02e-18	34.769	1.68611	NPM3	10	Down in ES
ILMN_1749410	-0.753329	0.0551773	-8.74733	4.94e-16	1.75e-14	25.8433	1.68568	PKP4	2	Down in ES
ILMN_1723480	-0.752161	-0.0416105	-6.44734	6.73e-10	5.38e-09	12.0625	1.68431	BST2	19	Down in ES
ILMN_1695924	-0.750044	0.111354	-3.66252	0.00031092	0.000827422	-0.427269	1.68184	KLK11	19	Down in ES
ILMN_2151541	-0.749992	0.0789659	-9.03453	7.25e-17	3.37e-15	27.7216	1.68178	DNAJC10	2	Down in ES
ILMN_1789123	-0.74719	0.0594344	-6.28468	1.68e-09	1.24e-08	11.1823	1.67852	PLK4	4	Down in ES
ILMN_3259146	-0.746947	-0.0429057	-6.1103	4.27e-09	2.9e-08	10.2719	1.67824	LOC100129681	19	Down in ES
ILMN_1757636	-0.746029	0.106779	-6.00746	7.4e-09	4.77e-08	9.73907	1.67717	C5ORF35	5	Down in ES
ILMN_3247023	-0.745745	0.0454811	-5.9476	1.03e-08	6.44e-08	9.42796	1.67684	FLJ22536	6	Down in ES
ILMN_2406035	-0.745623	-0.00483904	-5.05397	8.91e-07	3.87e-06	5.12293	1.6767	LAMA3	18	Down in ES
ILMN_1717173	-0.745586	0.0277004	-7.26512	5.89e-12	7.15e-11	16.6726	1.67666	ECT2	3	Down in ES
ILMN_3241081	-0.744179	0.0455257	-6.90716	5.22e-11	5.24e-10	14.5555	1.67502	LOC100134361		Down in ES
ILMN_1709294	-0.743788	0.0767575	-5.64118	5.54e-08	2.99e-07	7.83594	1.67457	CDCA8	1	Down in ES
ILMN_1748427	-0.741466	0.0259397	-8.49948	2.52e-15	7.41e-14	24.2463	1.67187	ZNF239	10	Down in ES
ILMN_2308338	-0.741146	0.041526	-5.31839	2.52e-07	1.2e-06	6.34344	1.6715	BMF	15	Down in ES
ILMN_2384807	-0.740171	0.0276537	-8.28396	1.02e-14	2.49e-13	22.8768	1.67037	LRRCC1	8	Down in ES
ILMN_1863185	-0.739922	0.0317219	-8.30074	9.34e-15	2.31e-13	22.9672	1.67009	HS.7572	1	Down in ES
ILMN_1733851	-0.739837	0.0284808	-6.24079	2.1e-09	1.53e-08	10.9571	1.66999	DACT3	19	Down in ES
ILMN_1725387	-0.739686	0.0209725	-6.50636	4.84e-10	4e-09	12.383	1.66981	TMEM200A	6	Down in ES
ILMN_2135339	-0.739414	0.0202955	-6.44933	6.9e-10	5.5e-09	12.0459	1.6695	C3ORF70	3	Down in ES
ILMN_1798654	-0.739101	0.0179952	-9.65456	1.05e-18	9.38e-17	31.8696	1.66914	MCM6	2	Down in ES
ILMN_1789541	-0.738957	0.0213572	-5.36132	2.02e-07	9.89e-07	6.54599	1.66897	CRMP1	4	Down in ES
ILMN_1719256	-0.738753	0.0709982	-9.26507	1.52e-17	9.04e-16	29.2497	1.66873	CKS1B	1	Down in ES
ILMN_1723087	-0.73749	0.0158261	-6.98216	3.25e-11	3.38e-10	15.0182	1.66727	MDK	11	Down in ES
ILMN_2226304	-0.737165	0.0264175	-7.90619	1.14e-13	2.12e-12	20.5223	1.6669	ANKRD50	4	Down in ES
ILMN_2372398	-0.737119	0.052474	-8.14106	2.65e-14	5.78e-13	21.9499	1.66684	ALDH5A1	6	Down in ES
ILMN_3279092	-0.735366	0.0458959	-7.8341	2.09e-13	3.65e-12	19.9412	1.66482	LOC645691		Down in ES
ILMN_2096372	-0.735025	-0.00700437	-7.75294	2.97e-13	4.98e-12	19.5847	1.66443	ALDH1A1	9	Down in ES
ILMN_1672720	-0.734669	2.88e-05	-5.63579	5.47e-08	2.96e-07	7.81815	1.66402	PRSS12	4	Down in ES
ILMN_1719811	-0.734193	0.0323991	-3.95934	0.000101673	0.000299561	0.6213	1.66347	REM1	20	Down in ES
ILMN_3298829	-0.733741	0.0697384	-8.99087	9.72e-17	4.3e-15	27.4342	1.66294	LOC729505		Down in ES
ILMN_3244117	-0.732522	0.0214258	-9.40363	5.92e-18	4.22e-16	30.1764	1.66154	STMN3	20	Down in ES
ILMN_2137084	-0.732437	0.0432264	-7.85936	1.74e-13	3.09e-12	20.1232	1.66144	LIN9	1	Down in ES
ILMN_1711748	-0.732039	0.0507855	-6.58563	3.49e-10	2.94e-09	12.7478	1.66098	PLTP	20	Down in ES
ILMN_1717934	-0.731999	-0.00442227	-6.35136	1.15e-09	8.77e-09	11.5458	1.66094	SYT11	1	Down in ES
ILMN_3211857	-0.731893	0.0981341	-8.40205	4.76e-15	1.27e-13	23.6249	1.66082	LOC648822		Down in ES
ILMN_3302139	-0.731423	0.0537518	-8.10693	3.34e-14	7.15e-13	21.7254	1.66028	LOC729687		Down in ES
ILMN_1715748	-0.730464	-0.022579	-5.07145	8.18e-07	3.57e-06	5.20446	1.65917	FLNC	7	Down in ES
ILMN_1753183	-0.730295	0.0671044	-8.36921	5.9e-15	1.53e-13	23.4163	1.65898	CDCA4	14	Down in ES
ILMN_1709067	-0.730033	-0.00405263	-5.68596	3.99e-08	2.23e-07	8.11237	1.65868	SAMD11	1	Down in ES
ILMN_1726199	-0.729331	0.0408491	-7.86269	1.52e-13	2.73e-12	20.2422	1.65787	ZNF594	17	Down in ES
ILMN_1717909	-0.728367	0.076379	-5.40339	1.65e-07	8.18e-07	6.74548	1.65676	TMEM16A	11	Down in ES
ILMN_1707695	-0.7274	-0.0701096	-5.85676	1.64e-08	9.86e-08	8.97025	1.65565	IFIT1	10	Down in ES
ILMN_3237291	-0.727293	0.0309372	-6.74027	1.32e-10	1.22e-09	13.6569	1.65553	LOC644124	17	Down in ES
ILMN_1708778	-0.726854	-0.0261188	-5.47387	1.16e-07	5.93e-07	7.08244	1.65503	ASS1	9	Down in ES
ILMN_1691508	-0.726102	-0.0146786	-4.34194	2.16e-05	7.24e-05	2.12571	1.65416	PLAUR	19	Down in ES
ILMN_1686116	-0.724744	-0.0438219	-3.34363	0.000970071	0.00231259	-1.45663	1.65261	THBS1	15	Down in ES
ILMN_1705035	-0.723694	-0.00718333	-7.17866	9.98e-12	1.17e-10	16.1592	1.65141	FBXL7	5	Down in ES
ILMN_1732688	-0.722147	0.0326105	-8.89842	1.84e-16	7.54e-15	26.8081	1.64963	DUT	15	Down in ES
ILMN_1736828	-0.722033	-0.0272493	-7.71717	3.81e-13	6.13e-12	19.343	1.6495	CHST10	2	Down in ES
ILMN_2108357	-0.720348	0.0610834	-9.43425	4.8e-18	3.52e-16	30.382	1.64758	RPL39L	3	Down in ES
ILMN_2160929	-0.71956	0.0615432	-7.38644	2.83e-12	3.69e-11	17.3862	1.64668	FEN1	11	Down in ES
ILMN_1708151	-0.71903	0.0528677	-11.2867	9.41e-24	1.03e-20	43.2728	1.64607	LAGE3	X	Down in ES
ILMN_2323508	-0.718393	0.050783	-4.98403	1.28e-06	5.39e-06	4.81534	1.64535	C9ORF58	9	Down in ES
ILMN_1766405	-0.718108	0.0339777	-9.44118	4.57e-18	3.39e-16	30.4286	1.64502	GOLM1	9	Down in ES
ILMN_1684554	-0.718006	0.0821232	-4.78529	3.08e-06	1.21e-05	3.93653	1.64491	COL16A1	1	Down in ES
ILMN_1774733	-0.716986	0.0610284	-7.86692	1.46e-13	2.64e-12	20.2811	1.64375	SOCS1	16	Down in ES
ILMN_1718063	-0.716627	0.0236131	-9.03687	7.13e-17	3.34e-15	27.737	1.64334	LIPA	10	Down in ES
ILMN_1750790	-0.716455	0.0541562	-6.08614	5.47e-09	3.61e-08	10.0454	1.64314	GSTM5	1	Down in ES
ILMN_1669831	-0.716337	0.0108755	-8.64227	9.88e-16	3.18e-14	25.1635	1.64301	C6ORF192	6	Down in ES
ILMN_3220769	-0.716004	0.0892655	-8.05626	4.4e-14	9.18e-13	21.4504	1.64263	LOC729964		Down in ES
ILMN_1679262	-0.715302	0.0489179	-5.41621	1.54e-07	7.72e-07	6.80653	1.64183	DPYSL3	5	Down in ES
ILMN_1712386	-0.71476	0.0455404	-8.67616	8.06e-16	2.67e-14	25.3642	1.64121	C21ORF45	21	Down in ES
ILMN_2341229	-0.714549	0.120317	-7.23759	6.94e-12	8.35e-11	16.5117	1.64097	CD34	1	Down in ES
ILMN_1711009	-0.714106	0.041811	-5.14582	5.79e-07	2.6e-06	5.5438	1.64047	ISLR	15	Down in ES
ILMN_2309180	-0.714025	-0.00397904	-7.39942	2.62e-12	3.44e-11	17.4629	1.64037	SMARCD3	7	Down in ES
ILMN_1758895	-0.713743	-0.00444804	-5.47536	1.15e-07	5.89e-07	7.08956	1.64005	CTSK	1	Down in ES
ILMN_1746158	-0.712992	0.0125837	-6.63096	2.43e-10	2.12e-09	13.0539	1.6392	HOXD11	2	Down in ES
ILMN_3248882	-0.712915	0.060652	-8.53857	1.95e-15	5.81e-14	24.4966	1.63911	KIAA0114	4	Down in ES
ILMN_1735093	-0.712402	0.0650162	-8.21944	1.55e-14	3.6e-13	22.4704	1.63853	TIMELESS	12	Down in ES
ILMN_1676728	-0.711555	0.0640242	-5.73399	3.47e-08	1.96e-07	8.26178	1.63757	DLK2	6	Down in ES
ILMN_1657803	-0.711224	-0.0279179	-5.32932	2.37e-07	1.14e-06	6.39504	1.63719	CFH	1	Down in ES
ILMN_2374778	-0.710839	0.0489859	-7.90661	1.17e-13	2.16e-12	20.4984	1.63676	DUT	15	Down in ES
ILMN_1695404	-0.710649	-0.0170913	-9.67042	9.42e-19	8.66e-17	31.9772	1.63654	LY6E	8	Down in ES
ILMN_1741422	-0.709826	-0.0219751	-7.65131	5.59e-13	8.61e-12	18.9687	1.63561	FUT8	14	Down in ES
ILMN_1769288	-0.709668	0.0123718	-6.74957	1.24e-10	1.15e-09	13.7101	1.63543	LOC402560		Down in ES
ILMN_2376502	-0.709464	0.0116272	-6.87693	5.88e-11	5.86e-10	14.4314	1.6352	RHOBTB1	10	Down in ES
ILMN_2317923	-0.709289	0.0184009	-4.6001	7.07e-06	2.61e-05	3.15471	1.635	TMEM132A	11	Down in ES
ILMN_2202967	-0.70856	0.0349083	-7.88905	1.27e-13	2.32e-12	20.4169	1.63417	ARL15	5	Down in ES
ILMN_1774823	-0.708457	0.072517	-9.26858	1.49e-17	8.94e-16	29.2731	1.63406	RPL34	4	Down in ES
ILMN_1694011	-0.706687	-0.000533625	-5.09685	7.26e-07	3.2e-06	5.31964	1.63205	WNT2	7	Down in ES
ILMN_3237961	-0.706438	0.0829572	-5.29111	2.85e-07	1.35e-06	6.21571	1.63177	ANO1	11	Down in ES
ILMN_1805448	-0.706201	0.035186	-7.4378	2.07e-12	2.79e-11	17.6904	1.6315	EPB41L2	6	Down in ES
ILMN_3279144	-0.705819	0.0561408	-7.10958	1.5e-11	1.68e-10	15.7604	1.63107	LOC100131672		Down in ES
ILMN_3209358	-0.705511	0.0746705	-4.89824	1.86e-06	7.63e-06	4.41981	1.63072	LOC646836		Down in ES
ILMN_2129161	-0.705272	0.00933406	-4.55367	8.59e-06	3.12e-05	2.95795	1.63045	LRRC32	11	Down in ES
ILMN_1706505	-0.705178	0.010476	-7.30403	4.66e-12	5.78e-11	16.9006	1.63035	COL5A1	9	Down in ES
ILMN_1651610	-0.705019	-0.0501087	-5.90029	1.3e-08	8.03e-08	9.19088	1.63017	LOC730525		Down in ES
ILMN_1811790	-0.704865	0.0843211	-5.41267	1.61e-07	8.01e-07	6.77544	1.62999	FOXS1	20	Down in ES
ILMN_1725791	-0.704657	0.0739319	-4.53431	9.34e-06	3.37e-05	2.87781	1.62976	PTPLA	10	Down in ES
ILMN_1711702	-0.704561	0.100671	-6.40734	8.41e-10	6.6e-09	11.8465	1.62965	CLEC2D	12	Down in ES
ILMN_1666503	-0.703966	0.0343262	-6.38269	9.64e-10	7.47e-09	11.7139	1.62898	DENND2A	7	Down in ES
ILMN_2349393	-0.703935	0.012793	-8.9163	1.6e-16	6.66e-15	26.9448	1.62894	MDK	11	Down in ES
ILMN_2374340	-0.702418	0.00396933	-4.23984	3.27e-05	0.000105878	1.71155	1.62723	PLAUR	19	Down in ES
ILMN_1680453	-0.701963	-0.00420917	-7.66295	5.2e-13	8.08e-12	19.039	1.62672	ITM2C	2	Down in ES
ILMN_1656904	-0.701324	0.0871853	-6.19167	2.95e-09	2.08e-08	10.6395	1.626	SLC1A4	2	Down in ES
ILMN_1775448	-0.700289	0.0356035	-10.279	1.32e-20	2.56e-18	36.1591	1.62483	PFN2	3	Down in ES
ILMN_1671116	-0.700174	0.0228934	-9.01724	8.14e-17	3.73e-15	27.6077	1.6247	C3ORF21	3	Down in ES
ILMN_2366041	-0.699682	-0.00385022	-7.42897	2.19e-12	2.91e-11	17.638	1.62415	ITM2C	2	Down in ES
ILMN_3176989	-0.699536	0.0313754	-7.59137	8.19e-13	1.22e-11	18.5991	1.62398	HAUS8	19	Down in ES
ILMN_1775944	-0.698156	0.0715946	-6.81515	8.95e-11	8.59e-10	14.0465	1.62243	ABI2		Down in ES
ILMN_1721087	-0.698112	0.0177537	-6.54289	4.36e-10	3.63e-09	12.5064	1.62238	SHC2	19	Down in ES
ILMN_2323801	-0.698091	0.0376424	-7.70305	4.06e-13	6.48e-12	19.2817	1.62236	MOCS1	6	Down in ES
ILMN_3247223	-0.697967	0.0647432	-8.13904	2.6e-14	5.7e-13	21.9665	1.62222	TPBG	6	Down in ES
ILMN_1796762	-0.697085	0.0336546	-8.6405	1e-15	3.21e-14	25.1521	1.62123	CCDC102A	16	Down in ES
ILMN_1658485	-0.696567	0.0758405	-3.44939	0.000670399	0.00165507	-1.13391	1.62064	LOC644612	10	Down in ES
ILMN_1697189	-0.695824	0.0512541	-5.55935	7.78e-08	4.11e-07	7.47068	1.61981	PNCK	X	Down in ES
ILMN_2200331	-0.695671	0.073321	-6.17719	2.99e-09	2.1e-08	10.6205	1.61964	H2AFX	11	Down in ES
ILMN_3274351	-0.695585	0.0738428	-6.83027	7.64e-11	7.43e-10	14.1763	1.61954	LOC644037	5	Down in ES
ILMN_1779536	-0.695464	-0.00970746	-7.09517	1.64e-11	1.81e-10	15.6763	1.61941	NCRNA00153	20	Down in ES
ILMN_3242448	-0.692706	0.0273548	-7.15992	1.12e-11	1.29e-10	16.0537	1.61631	SNORA11D	X	Down in ES
ILMN_1665865	-0.692366	-0.0421851	-6.76734	1.1e-10	1.03e-09	13.8234	1.61593	IGFBP4	17	Down in ES
ILMN_1758487	-0.691681	0.0685531	-8.09013	3.84e-14	8.07e-13	21.5946	1.61516	CNPY4	7	Down in ES
ILMN_1788701	-0.691645	0.030728	-9.45417	4.18e-18	3.18e-16	30.5159	1.61512	PSIP1	9	Down in ES
ILMN_2206746	-0.691569	0.0155196	-6.29949	1.53e-09	1.14e-08	11.2687	1.61504	BGN	X	Down in ES
ILMN_1698404	-0.690385	0.0450847	-5.55495	7.72e-08	4.08e-07	7.47416	1.61372	ERN1	17	Down in ES
ILMN_1893633	-0.689955	0.0214336	-4.62087	6.4e-06	2.38e-05	3.2383	1.61323	LOC439949		Down in ES
ILMN_1740319	-0.689209	-0.0350965	-8.13623	2.64e-14	5.78e-13	21.9489	1.6124	IFI27L2	14	Down in ES
ILMN_1758728	-0.689128	0.027752	-9.23259	1.9e-17	1.1e-15	29.0334	1.61231	FANCG	9	Down in ES
ILMN_1882248	-0.689111	0.0162844	-8.12125	3.15e-14	6.77e-13	21.7819	1.61229	HS.40061	X	Down in ES
ILMN_1667081	-0.688493	0.0202258	-7.73788	3.27e-13	5.4e-12	19.4931	1.6116	CCND2	12	Down in ES
ILMN_1688455	-0.688457	0.0638253	-7.41057	2.45e-12	3.23e-11	17.5289	1.61156	KIAA0564	13	Down in ES
ILMN_3248906	-0.686886	0.0318691	-6.89803	5.6e-11	5.6e-10	14.4975	1.6098	ZC4H2	X	Down in ES
ILMN_1711462	-0.686336	0.0425877	-5.64771	5.25e-08	2.86e-07	7.85682	1.60919	MNS1	15	Down in ES
ILMN_1784217	-0.686257	0.0889381	-5.05175	9.38e-07	4.06e-06	5.0782	1.6091	SOX15	17	Down in ES
ILMN_1754727	-0.686073	0.0290865	-7.99495	6.5e-14	1.3e-12	21.07	1.6089	GPRASP2	X	Down in ES
ILMN_1666502	-0.686017	0.0042307	-7.03032	2.4e-11	2.57e-10	15.3038	1.60884	SOBP	6	Down in ES
ILMN_1706511	-0.685195	0.0140313	-5.52185	9.31e-08	4.85e-07	7.29569	1.60792	TEF	22	Down in ES
ILMN_2171295	-0.685122	0.000555066	-6.59043	3.06e-10	2.62e-09	12.829	1.60784	PFTK1	7	Down in ES
ILMN_1685834	-0.685073	0.0663766	-5.42182	1.52e-07	7.62e-07	6.83392	1.60778	AMPH	7	Down in ES
ILMN_2383707	-0.684579	-0.0072917	-5.91515	1.21e-08	7.48e-08	9.26646	1.60723	ALDH1A2	15	Down in ES
ILMN_2066756	-0.684377	0.0226557	-6.08353	5.17e-09	3.44e-08	10.1086	1.60701	NCAPG2	7	Down in ES
ILMN_2091310	-0.684207	0.0533201	-5.79877	2.22e-08	1.3e-07	8.67822	1.60682	TMEM16A	11	Down in ES
ILMN_1700546	-0.683005	0.0125444	-6.64181	2.36e-10	2.07e-09	13.0846	1.60548	ELOVL6	4	Down in ES
ILMN_1682781	-0.682392	0.0213345	-8.81006	3.25e-16	1.23e-14	26.251	1.6048	TEAD2	19	Down in ES
ILMN_1763386	-0.682252	0.00632271	-8.03525	5.03e-14	1.04e-12	21.3199	1.60464	BID	22	Down in ES
ILMN_1759766	-0.68173	-0.00666419	-6.52684	4.31e-10	3.6e-09	12.4946	1.60406	CTXN1	19	Down in ES
ILMN_1793578	-0.681123	-0.00961572	-7.45339	1.88e-12	2.56e-11	17.783	1.60339	ZFP37	9	Down in ES
ILMN_3285611	-0.680898	0.0654991	-8.45253	3.43e-15	9.64e-14	23.9464	1.60314	LOC388556		Down in ES
ILMN_3185161	-0.680465	0.0483045	-7.17992	1.07e-11	1.24e-10	16.1126	1.60266	CEP78	9	Down in ES
ILMN_1739001	-0.679487	-0.0643585	-4.58273	7.57e-06	2.78e-05	3.07878	1.60157	TACSTD2	1	Down in ES
ILMN_2077550	-0.678287	0.042563	-5.27092	3.17e-07	1.49e-06	6.11537	1.60024	RACGAP1	12	Down in ES
ILMN_1790098	-0.677091	-0.0226637	-3.70417	0.000267015	0.000720124	-0.28324	1.59891	OGN	9	Down in ES
ILMN_1740927	-0.676029	0.0089524	-8.75208	4.78e-16	1.71e-14	25.8741	1.59773	LYRM4	6	Down in ES
ILMN_3179891	-0.675998	0.0412206	-5.87441	1.62e-08	9.75e-08	9.02731	1.5977	LOC100128007	17	Down in ES
ILMN_1690125	-0.675963	-0.0163157	-6.46922	5.96e-10	4.82e-09	12.1811	1.59766	PDLIM7	5	Down in ES
ILMN_2157240	-0.675769	0.044924	-5.79814	2.22e-08	1.3e-07	8.67507	1.59745	MNS1	15	Down in ES
ILMN_1698213	-0.675658	0.104383	-6.50347	4.92e-10	4.04e-09	12.3672	1.59733	RBM3	X	Down in ES
ILMN_2099586	-0.674655	0.0457648	-7.61265	7.28e-13	1.1e-11	18.7125	1.59621	CCDC28B	1	Down in ES
ILMN_1763941	-0.674456	-0.020948	-7.12992	1.32e-11	1.5e-10	15.886	1.596	LRRC49	15	Down in ES
ILMN_2363744	-0.674334	0.0511279	-5.81937	2.06e-08	1.22e-07	8.7562	1.59586	PACRG	6	Down in ES
ILMN_1692177	-0.673575	0.0931406	-5.77955	2.45e-08	1.42e-07	8.5819	1.59502	TSC22D1	13	Down in ES
ILMN_1755834	-0.673033	0.0730769	-6.76655	1.1e-10	1.03e-09	13.819	1.59442	FEN1	11	Down in ES
ILMN_1770399	-0.672754	0.0273544	-5.81649	2.15e-08	1.26e-07	8.7142	1.59411	C10ORF107	10	Down in ES
ILMN_1665192	-0.671486	0.0461529	-7.47352	1.83e-12	2.49e-11	17.8197	1.59271	NUDT6	4	Down in ES
ILMN_3240116	-0.671287	0.0595145	-5.09337	7.4e-07	3.26e-06	5.30261	1.59249	SNORA59A	1	Down in ES
ILMN_1768816	-0.670889	0.0441445	-6.13225	4.06e-09	2.78e-08	10.3365	1.59205	TMPO	12	Down in ES
ILMN_1682567	-0.670742	0.0272065	-9.20018	2.37e-17	1.31e-15	28.8178	1.59189	CCDC106	19	Down in ES
ILMN_1815882	-0.670729	0.0639816	-7.53658	1.15e-12	1.65e-11	18.2688	1.59188	HNRNPA1	12	Down in ES
ILMN_2201580	-0.66982	-0.0301472	-4.50172	1.08e-05	3.83e-05	2.74353	1.59088	GSTM2	1	Down in ES
ILMN_1806818	-0.668538	0.039883	-9.51594	2.74e-18	2.21e-16	30.9319	1.58946	MCM3	6	Down in ES
ILMN_2140059	-0.668245	-0.0317188	-5.49635	1.04e-07	5.35e-07	7.19059	1.58914	LAMA4	6	Down in ES
ILMN_1723874	-0.667405	0.0181843	-8.3862	5.28e-15	1.38e-13	23.5242	1.58821	MRPS6	21	Down in ES
ILMN_3238560	-0.667332	-0.0230266	-8.60417	1.27e-15	3.97e-14	24.918	1.58813	IFI27L2	14	Down in ES
ILMN_1693221	-0.667211	0.0527464	-6.4993	5.99e-10	4.84e-09	12.2177	1.588	CENPH	5	Down in ES
ILMN_2370365	-0.666725	0.077617	-7.5323	1.16e-12	1.67e-11	18.2536	1.58746	RFC4	3	Down in ES
ILMN_1753482	-0.665753	0.0229609	-6.9668	3.58e-11	3.7e-10	14.9223	1.5864	FAM86C	11	Down in ES
ILMN_1695058	-0.665158	0.000759735	-7.39629	2.76e-12	3.6e-11	17.422	1.58574	SLC38A5	X	Down in ES
ILMN_1782015	-0.66403	0.0280616	-7.67296	5.22e-13	8.09e-12	19.0428	1.5845	FCRLB	1	Down in ES
ILMN_1733937	-0.662745	-0.00687686	-7.2766	5.49e-12	6.71e-11	16.7398	1.58309	MMD	17	Down in ES
ILMN_1665559	-0.661964	0.0449895	-8.92115	1.55e-16	6.52e-15	26.9766	1.58224	CDK2	12	Down in ES
ILMN_2337058	-0.660964	0.0908972	-4.66005	5.62e-06	2.11e-05	3.39054	1.58114	PORCN	X	Down in ES
ILMN_1770244	-0.660901	0.0255288	-7.65179	5.57e-13	8.59e-12	18.9716	1.58107	CBX1	17	Down in ES
ILMN_3290035	-0.659008	0.0799135	-6.17316	3.04e-09	2.13e-08	10.6007	1.579	LOC653737	16	Down in ES
ILMN_2148668	-0.658658	0.0347258	-9.10253	4.58e-17	2.29e-15	28.1705	1.57861	RCBTB2	13	Down in ES
ILMN_1690454	-0.658476	0.0232982	-6.80089	9.13e-11	8.75e-10	14.0036	1.57841	C3ORF54	3	Down in ES
ILMN_1693338	-0.657268	0.0328456	-3.97037	9.64e-05	0.000285622	0.66985	1.57709	CYP1B1	2	Down in ES
ILMN_1746699	-0.656638	0.0685542	-5.3008	2.9e-07	1.37e-06	6.24365	1.5764	SGOL2	2	Down in ES
ILMN_2049063	-0.654792	-0.00272825	-6.8613	6.74e-11	6.64e-10	14.3025	1.57439	KBTBD6	13	Down in ES
ILMN_1791366	-0.652828	0.133434	-4.29461	2.66e-05	8.72e-05	1.90204	1.57225	RCOR2	11	Down in ES
ILMN_3240843	-0.652806	0.0355995	-4.17162	4.38e-05	0.000138399	1.43291	1.57222	LOC339535	1	Down in ES
ILMN_1668345	-0.652701	0.00365022	-6.78796	9.76e-11	9.29e-10	13.9388	1.57211	OAF	11	Down in ES
ILMN_1670970	-0.652447	0.0403978	-8.43721	3.79e-15	1.05e-13	23.8487	1.57183	PPP3CA	4	Down in ES
ILMN_1652580	-0.652155	0.0224552	-6.4688	6.79e-10	5.42e-09	12.0891	1.57151	POLD1	19	Down in ES
ILMN_1790461	-0.651663	0.0314349	-7.91586	1.07e-13	2.01e-12	20.5818	1.57098	C6ORF125	6	Down in ES
ILMN_3242038	-0.650987	-0.0159092	-7.67494	4.83e-13	7.58e-12	19.1115	1.57024	GPX8	5	Down in ES
ILMN_1694177	-0.65082	0.0693686	-8.18512	1.93e-14	4.38e-13	22.255	1.57006	PCNA	20	Down in ES
ILMN_3297130	-0.650735	0.0639726	-5.95285	1e-08	6.31e-08	9.45118	1.56997	LOC729402		Down in ES
ILMN_1733421	-0.650661	0.0666502	-4.83642	2.43e-06	9.77e-06	4.16038	1.56989	PRKCQ	10	Down in ES
ILMN_1795442	-0.650485	-0.0386795	-5.02619	1.01e-06	4.36e-06	5.0003	1.5697	LAMA4	6	Down in ES
ILMN_1684771	-0.650257	0.0470371	-7.30453	4.64e-12	5.77e-11	16.9036	1.56945	PGRMC1	X	Down in ES
ILMN_1736042	-0.649418	0.0166128	-6.54589	3.96e-10	3.32e-09	12.5821	1.56854	ME1	6	Down in ES
ILMN_1742889	-0.648674	0.0652297	-5.94614	1.02e-08	6.43e-08	9.42452	1.56773	WDR77	1	Down in ES
ILMN_1727540	-0.648593	0.0244818	-7.19267	9.47e-12	1.12e-10	16.2117	1.56764	C1ORF112	1	Down in ES
ILMN_1737360	-0.648287	0.0295856	-7.88526	1.3e-13	2.37e-12	20.3936	1.56731	TSPYL3		Down in ES
ILMN_2391861	-0.647724	-0.0286821	-4.81924	2.63e-06	1.05e-05	4.08564	1.56669	GSTM1	1	Down in ES
ILMN_1810901	-0.647239	0.0429118	-7.4426	2.01e-12	2.72e-11	17.7189	1.56617	RNASEH2A	19	Down in ES
ILMN_1790529	-0.647035	-0.00955022	-6.45143	6.58e-10	5.28e-09	12.0846	1.56595	LUM	12	Down in ES
ILMN_1797950	-0.646726	0.0297197	-8.91212	1.65e-16	6.78e-15	26.9175	1.56561	EXTL2	1	Down in ES
ILMN_2224143	-0.646681	0.0222314	-10.7794	3.71e-22	1.42e-19	39.6656	1.56556	MCM3	6	Down in ES
ILMN_1692058	-0.646259	-0.00337249	-8.40596	4.64e-15	1.24e-13	23.6498	1.5651	NDN	15	Down in ES
ILMN_2373566	-0.645928	0.05609	-8.42679	4.06e-15	1.11e-13	23.7823	1.56475	PJA1	X	Down in ES
ILMN_1768958	-0.64588	-0.0447377	-4.03395	7.67e-05	0.000232286	0.952792	1.56469	RASGRP1	15	Down in ES
ILMN_2410929	-0.645669	0.0091083	-4.77848	3.17e-06	1.24e-05	3.90913	1.56446	PAPSS2	10	Down in ES
ILMN_3246401	-0.645139	0.0593445	-6.79257	9.5e-11	9.05e-10	13.9647	1.56389	AIF1L	9	Down in ES
ILMN_1711439	-0.643195	-0.0269362	-6.19436	2.71e-09	1.93e-08	10.7121	1.56178	EMILIN1	2	Down in ES
ILMN_1659659	-0.64311	0.0368231	-8.39555	4.97e-15	1.31e-13	23.5836	1.56169	MAGEH1	X	Down in ES
ILMN_1749403	-0.643045	0.00498407	-5.39173	1.76e-07	8.7e-07	6.68971	1.56162	TSPAN33	7	Down in ES
ILMN_1653203	-0.642764	0.00638734	-8.58331	1.46e-15	4.47e-14	24.7838	1.56132	EFEMP2	11	Down in ES
ILMN_1801246	-0.642717	-0.0278524	-7.18909	9.28e-12	1.1e-10	16.2291	1.56127	IFITM1	11	Down in ES
ILMN_1774261	-0.642324	0.0169153	-7.75575	2.96e-13	4.97e-12	19.5895	1.56084	DOK4	16	Down in ES
ILMN_1708516	-0.642076	0.0094345	-6.79917	9.15e-11	8.75e-10	14.0016	1.56057	PRTFDC1	10	Down in ES
ILMN_1752117	-0.640728	-0.001431	-6.91839	4.58e-11	4.65e-10	14.6742	1.55912	TMEM55A	8	Down in ES
ILMN_1798472	-0.640701	0.0732049	-7.09713	1.67e-11	1.84e-10	15.6602	1.55909	LOC550112	4	Down in ES
ILMN_3242174	-0.639337	0.0569423	-6.56	3.63e-10	3.06e-09	12.6623	1.55761	LOC652900		Down in ES
ILMN_1784175	-0.639252	0.0564732	-7.22377	9e-12	1.06e-10	16.2919	1.55752	KIAA1383	1	Down in ES
ILMN_3292224	-0.639096	0.0798747	-6.66569	1.97e-10	1.75e-09	13.2578	1.55735	LOC100131609		Down in ES
ILMN_1665243	-0.637107	0.0291738	-7.3962	2.67e-12	3.5e-11	17.4439	1.55521	FKBP14	7	Down in ES
ILMN_1776577	-0.636638	0.0258301	-8.57843	1.5e-15	4.58e-14	24.7524	1.5547	DSCC1	8	Down in ES
ILMN_2101832	-0.636328	0.038207	-8.39178	5.09e-15	1.34e-13	23.5596	1.55437	LAPTM4B	8	Down in ES
ILMN_1739154	-0.635864	-0.00258371	-6.02072	7.22e-09	4.67e-08	9.76811	1.55387	LSAMP	3	Down in ES
ILMN_1679450	-0.635248	0.0632044	-6.99993	2.84e-11	3e-10	15.1386	1.5532	LOC730746		Down in ES
ILMN_1684563	-0.634628	0.0136699	-7.72757	3.48e-13	5.67e-12	19.4305	1.55254	SPIN4	X	Down in ES
ILMN_2115633	-0.633776	0.0470769	-7.00073	2.83e-11	2.99e-10	15.1431	1.55162	CD320	19	Down in ES
ILMN_3199647	-0.633495	0.0341284	-7.94418	8.96e-14	1.74e-12	20.7563	1.55132	LOC645251		Down in ES
ILMN_1680196	-0.632874	0.0404279	-8.11803	2.97e-14	6.42e-13	21.8352	1.55065	LAPTM4B	8	Down in ES
ILMN_1729749	-0.632122	-0.0966096	-5.75797	2.74e-08	1.58e-07	8.47404	1.54984	HERC5	4	Down in ES
ILMN_1809291	-0.630888	0.0455735	-4.56404	8.26e-06	3.01e-05	3.00639	1.54852	TSPAN7	X	Down in ES
ILMN_1853876	-0.630409	0.056057	-6.68809	1.74e-10	1.57e-09	13.3784	1.548	HS.567759	8	Down in ES
ILMN_1689001	-0.630306	0.0174638	-9.47585	3.6e-18	2.82e-16	30.6618	1.54789	CDK4	12	Down in ES
ILMN_1767542	-0.629781	0.0292921	-7.96403	7.91e-14	1.54e-12	20.8788	1.54733	THAP10	15	Down in ES
ILMN_1698732	-0.62946	0.00797249	-8.5675	1.62e-15	4.89e-14	24.6822	1.54699	PALLD	4	Down in ES
ILMN_2413779	-0.628444	0.0534738	-8.71907	5.95e-16	2.05e-14	25.66	1.5459	SEZ6L2		Down in ES
ILMN_1712707	-0.627612	0.0358507	-8.99397	9.52e-17	4.25e-15	27.4545	1.54501	ABHD8	19	Down in ES
ILMN_2315979	-0.625875	-0.0139013	-5.10958	6.83e-07	3.03e-06	5.37758	1.54315	LBH	2	Down in ES
ILMN_3297996	-0.625286	0.070914	-7.59032	8.15e-13	1.22e-11	18.6014	1.54252	LOC728732	11	Down in ES
ILMN_1654268	-0.624792	0.0628804	-6.11874	4.08e-09	2.79e-08	10.3158	1.54199	HMGB2	4	Down in ES
ILMN_1690523	-0.624312	0.0289531	-6.81628	8.36e-11	8.06e-10	14.0899	1.54148	LRRC20	10	Down in ES
ILMN_2089167	-0.624256	-0.00676009	-5.42971	1.45e-07	7.3e-07	6.87221	1.54141	RHOD	11	Down in ES
ILMN_3248803	-0.624183	0.0612987	-5.99833	7.81e-09	5.01e-08	9.69146	1.54134	LOC729680		Down in ES
ILMN_1713450	-0.623198	0.0461869	-8.38874	5.19e-15	1.36e-13	23.5403	1.54028	MYL6B	12	Down in ES
ILMN_2325008	-0.622707	0.0113542	-6.75854	1.16e-10	1.08e-09	13.7742	1.53976	DHX40	17	Down in ES
ILMN_1688423	-0.622512	0.0406583	-4.35705	2e-05	6.73e-05	2.15594	1.53955	FCER1A	1	Down in ES
ILMN_1690703	-0.622207	-0.0241746	-6.097	4.61e-09	3.1e-08	10.1974	1.53923	C21ORF34	21	Down in ES
ILMN_3241262	-0.621323	0.043014	-5.08504	7.67e-07	3.36e-06	5.26601	1.53828	PABPC4L	4	Down in ES
ILMN_1814151	-0.620501	0.0710325	-3.23192	0.00141255	0.00325902	-1.82309	1.53741	AGR2	7	Down in ES
ILMN_1724493	-0.619769	-0.00838428	-6.50495	4.88e-10	4.02e-09	12.3753	1.53663	LYSMD2	15	Down in ES
ILMN_2347592	-0.619081	0.053948	-5.86774	1.55e-08	9.37e-08	9.02581	1.5359	NMB	15	Down in ES
ILMN_1710220	-0.618414	0.0716677	-4.52447	9.75e-06	3.5e-05	2.83719	1.53519	LOC729985	2	Down in ES
ILMN_1761946	-0.618057	0.0320301	-3.61128	0.000379373	0.000990314	-0.598932	1.53481	PROM2	2	Down in ES
ILMN_1654109	-0.616065	0.0599734	-5.62639	5.38e-08	2.92e-07	7.82292	1.53269	EGFLAM	5	Down in ES
ILMN_1810797	-0.615933	0.0167708	-6.23665	2.19e-09	1.59e-08	10.9234	1.53255	WASF3	13	Down in ES
ILMN_3242758	-0.61546	0.0334064	-5.13177	6.37e-07	2.84e-06	5.47065	1.53205	FAM181B	11	Down in ES
ILMN_2413780	-0.61519	0.0594734	-7.1962	8.89e-12	1.05e-10	16.2705	1.53176	SEZ6L2	16	Down in ES
ILMN_2162860	-0.614875	0.03449	-7.32118	4.2e-12	5.26e-11	17.0014	1.53143	SLFN11	17	Down in ES
ILMN_1682658	-0.614868	0.0117175	-9.7061	7.36e-19	6.97e-17	32.2196	1.53142	EPM2AIP1	3	Down in ES
ILMN_1735764	-0.614203	-0.00642227	-3.53447	0.000494809	0.00125612	-0.859918	1.53071	HTR2B	2	Down in ES
ILMN_2368530	-0.614188	-0.0411227	-4.0406	7.29e-05	0.000221528	0.931955	1.5307	IL32	16	Down in ES
ILMN_1783671	-0.614084	-0.0484067	-5.00811	1.17e-06	4.98e-06	4.90703	1.53059	PCDHB12	5	Down in ES
ILMN_1715864	-0.613546	0.0299598	-5.59511	6.3e-08	3.38e-07	7.66982	1.53001	NHS	X	Down in ES
ILMN_2120695	-0.613075	0.0160734	-5.09257	7.4e-07	3.26e-06	5.30022	1.52952	TSPAN7	X	Down in ES
ILMN_3215759	-0.612653	0.0621869	-6.80249	8.98e-11	8.61e-10	14.0203	1.52907	LOC441484		Down in ES
ILMN_1722239	-0.611433	0.0478825	-7.99099	6.76e-14	1.34e-12	21.0319	1.52778	TIMM8A	X	Down in ES
ILMN_1749799	-0.611371	0.0378547	-4.84928	2.32e-06	9.35e-06	4.21282	1.52771	NSBP1	X	Down in ES
ILMN_1715476	-0.61134	0.0557502	-4.12109	5.47e-05	0.000170135	1.25166	1.52768	LOC649970		Down in ES
ILMN_1654563	-0.61123	-0.0153758	-4.94249	1.58e-06	6.55e-06	4.65006	1.52756	EFNB1	X	Down in ES
ILMN_1677038	-0.611065	-0.0380939	-4.3671	1.91e-05	6.47e-05	2.19756	1.52739	FLJ21986	7	Down in ES
ILMN_2252408	-0.610375	0.0121777	-8.77895	4e-16	1.46e-14	26.0486	1.52666	CNPY4	7	Down in ES
ILMN_2171183	-0.609127	0.0445614	-6.6392	2.3e-10	2.02e-09	13.1043	1.52534	C21ORF45	21	Down in ES
ILMN_1796772	-0.608822	-0.0206045	-4.42081	1.54e-05	5.3e-05	2.41674	1.52501	ARHGAP28	18	Down in ES
ILMN_1771861	-0.60842	0.0428132	-7.73269	3.42e-13	5.61e-12	19.4501	1.52459	LOC642250	1	Down in ES
ILMN_1779558	-0.608221	0.0289227	-5.89269	1.36e-08	8.34e-08	9.15225	1.52438	GAS6	13	Down in ES
ILMN_1784749	-0.607823	0.0292367	-5.93238	1.1e-08	6.87e-08	9.35426	1.52396	GAS6	13	Down in ES
ILMN_3177271	-0.607717	0.0256786	-9.43964	4.62e-18	3.41e-16	30.4182	1.52384	LOC100129585		Down in ES
ILMN_1717636	-0.607105	0.0129756	-4.63522	6.01e-06	2.24e-05	3.29863	1.5232	RGMA	15	Down in ES
ILMN_1739810	-0.606381	0.0253799	-6.91385	4.71e-11	4.76e-10	14.6485	1.52243	RAI1	17	Down in ES
ILMN_2191436	-0.605537	0.0140969	-9.18713	2.59e-17	1.41e-15	28.7311	1.52154	POLA1	X	Down in ES
ILMN_1674983	-0.604955	0.0186511	-6.08145	4.98e-09	3.32e-08	10.1217	1.52093	LOC387841	12	Down in ES
ILMN_3203444	-0.604948	0.000971616	-7.29711	4.86e-12	6e-11	16.86	1.52092	LOC100132535		Down in ES
ILMN_2329914	-0.603279	-0.0139157	-6.70861	1.54e-10	1.4e-09	13.4959	1.51917	SPRY1	4	Down in ES
ILMN_1746206	-0.602973	0.0200961	-8.4268	4.05e-15	1.11e-13	23.7824	1.51884	AZI1	17	Down in ES
ILMN_1805916	-0.602302	0.0602838	-7.73912	3.24e-13	5.37e-12	19.5007	1.51814	NIPSNAP1	22	Down in ES
ILMN_1734653	-0.601681	0.0772261	-3.20404	0.00155189	0.00354725	-1.90916	1.51748	FNDC1	6	Down in ES
ILMN_2388425	-0.601594	0.0494314	-6.33838	1.26e-09	9.56e-09	11.4622	1.51739	EXTL2	1	Down in ES
ILMN_1781942	-0.601492	0.0519996	-4.13312	5.05e-05	0.000158184	1.28556	1.51728	HMMR	5	Down in ES
ILMN_1745213	-0.601336	-0.0120454	-5.59272	6.64e-08	3.54e-07	7.64332	1.51712	PCDHB3	5	Down in ES
ILMN_2405628	-0.601244	-0.00229214	-8.18898	1.89e-14	4.28e-13	22.2792	1.51702	TOP1MT	8	Down in ES
ILMN_2060770	-0.601149	0.0583581	-7.80627	2.13e-13	3.7e-12	19.9098	1.51692	RAI1	17	Down in ES
ILMN_1705301	-0.601072	0.021718	-6.05501	5.78e-09	3.81e-08	9.98376	1.51684	TEAD4	12	Down in ES
ILMN_1814194	-0.600831	-0.00836856	-5.81023	2.09e-08	1.23e-07	8.73579	1.51659	TCF4	18	Down in ES
ILMN_1795835	-0.600626	0.0113681	-5.73727	3.05e-08	1.74e-07	8.37086	1.51637	LOC338758	12	Down in ES
ILMN_1767665	-0.600323	-0.00472402	-7.20138	8.62e-12	1.03e-10	16.3006	1.51606	LOC493869	5	Down in ES
ILMN_1770053	-0.599862	0.0538935	-9.79363	4e-19	4.24e-17	32.8158	1.51557	RBBP7	X	Down in ES
ILMN_1712419	-0.599688	0.0262753	-5.10108	7.16e-07	3.16e-06	5.33983	1.51539	DCDC2	6	Down in ES
ILMN_1778152	-0.598702	0.0438262	-7.42626	2.66e-12	3.5e-11	17.4627	1.51435	FIGNL1	7	Down in ES
ILMN_1692664	-0.598654	-0.00168122	-7.82969	1.84e-13	3.24e-12	20.0529	1.5143	PRR5	22	Down in ES
ILMN_2065773	-0.598592	0.0891675	-4.31173	2.42e-05	8.02e-05	1.97719	1.51424	SCG5	15	Down in ES
ILMN_2153837	-0.598522	-0.0579667	-3.12261	0.00204324	0.00453648	-2.16342	1.51416	SCNN1G	16	Down in ES
ILMN_1786326	-0.59803	0.00595197	-6.96518	3.49e-11	3.61e-10	14.9403	1.51365	KCTD15	19	Down in ES
ILMN_2131523	-0.597791	0.0259491	-6.93907	4.1e-11	4.19e-10	14.7843	1.5134	SACS	13	Down in ES
ILMN_2111187	-0.597602	-0.0130638	-6.09328	4.68e-09	3.14e-08	10.1832	1.5132	ELOVL6	4	Down in ES
ILMN_1796629	-0.596839	0.0336367	-5.52328	9.06e-08	4.72e-07	7.32063	1.5124	EDNRA	4	Down in ES
ILMN_3249281	-0.596671	0.0130483	-5.48735	1.09e-07	5.59e-07	7.14509	1.51222	HOXA11AS	7	Down in ES
ILMN_1718629	-0.596429	0.0450231	-8.29488	9.54e-15	2.35e-13	22.9458	1.51197	NRIP1	21	Down in ES
ILMN_3258795	-0.596253	0.00377249	-9.24477	1.75e-17	1.02e-15	29.1144	1.51178	FAM13B	5	Down in ES
ILMN_1745946	-0.59568	0.06899	-6.84729	6.93e-11	6.79e-10	14.2722	1.51118	CCDC5	18	Down in ES
ILMN_1803392	-0.595285	0.0283638	-9.30701	1.14e-17	7.22e-16	29.5296	1.51077	TAX1BP3	17	Down in ES
ILMN_1742547	-0.594715	0.0172489	-6.83444	7.46e-11	7.28e-10	14.1999	1.51018	NRP1	10	Down in ES
ILMN_1715680	-0.594429	0.0054393	-8.25462	1.24e-14	2.95e-13	22.6918	1.50988	NEIL2	8	Down in ES
ILMN_2150402	-0.594171	0.0810571	-5.55807	7.94e-08	4.19e-07	7.48034	1.50961	TMEM64	8	Down in ES
ILMN_1652777	-0.593867	0.0268546	-6.79961	9.13e-11	8.75e-10	14.0041	1.50929	CDC42EP2	11	Down in ES
ILMN_2403965	-0.592938	0.0662476	-6.56992	3.38e-10	2.87e-09	12.7302	1.50832	TXNDC5	6	Down in ES
ILMN_3188174	-0.592909	0.0368603	-6.51869	5.29e-10	4.31e-09	12.3289	1.50829	LOC100129067	11	Down in ES
ILMN_1688848	-0.592684	0.00580833	-5.95523	9.82e-09	6.18e-08	9.46628	1.50805	TMEM44	3	Down in ES
ILMN_3256801	-0.592347	-0.00692054	-7.32525	4.33e-12	5.39e-11	16.9742	1.5077	C1ORF203		Down in ES
ILMN_1695475	-0.592293	0.0315311	-4.14593	4.78e-05	0.000150521	1.32989	1.50764	SEMA3C	7	Down in ES
ILMN_1812795	-0.59194	0.00945893	-5.73039	3.23e-08	1.84e-07	8.31715	1.50727	RUNX1T1	8	Down in ES
ILMN_2189668	-0.591585	0.0126474	-7.04573	2.19e-11	2.36e-10	15.3931	1.5069	NUDT11	X	Down in ES
ILMN_1655469	-0.590769	0.0865786	-7.1092	1.49e-11	1.67e-10	15.7663	1.50605	TSPAN3	15	Down in ES
ILMN_1742779	-0.5905	0.0542844	-5.93248	1.21e-08	7.5e-08	9.31281	1.50577	CENPL	1	Down in ES
ILMN_2201678	-0.590309	0.00488734	-7.21085	8.15e-12	9.75e-11	16.3557	1.50557	FSTL1	3	Down in ES
ILMN_1667551	-0.590302	0.0483262	-6.20281	2.59e-09	1.85e-08	10.7566	1.50556	GUSBL1	6	Down in ES
ILMN_1714397	-0.589741	0.0482865	-8.18214	1.97e-14	4.45e-13	22.2363	1.50498	CRYL1	13	Down in ES
ILMN_1672443	-0.589314	0.00341135	-8.27075	1.11e-14	2.68e-13	22.7935	1.50453	QDPR	4	Down in ES
ILMN_1724489	-0.588597	0.0422131	-7.80751	2.12e-13	3.68e-12	19.9174	1.50378	RFC4	3	Down in ES
ILMN_2129234	-0.587872	-0.0334275	-4.2988	2.55e-05	8.42e-05	1.92588	1.50303	TMEM47	X	Down in ES
ILMN_1672925	-0.586388	0.0388234	-5.2549	3.49e-07	1.63e-06	6.03784	1.50148	LOC652837		Down in ES
ILMN_1735743	-0.586021	0.0230783	-5.96619	9.36e-09	5.92e-08	9.51394	1.5011	FBLN7	2	Down in ES
ILMN_1708009	-0.585858	0.0334402	-7.46685	1.74e-12	2.38e-11	17.8631	1.50093	LANCL2	7	Down in ES
ILMN_2395451	-0.585679	-0.0311079	-5.4269	1.46e-07	7.36e-07	6.85752	1.50074	ASS1	9	Down in ES
ILMN_2186216	-0.585533	0.0277625	-3.97221	9.56e-05	0.000283542	0.677612	1.50059	GOLPH4	3	Down in ES
ILMN_1776052	-0.585379	0.0540109	-9.50095	3.03e-18	2.4e-16	30.8308	1.50043	LOC148915		Down in ES
ILMN_1703926	0.586929	-0.00609519	3.09293	0.00225572	0.00495635	-2.20936	1.50205	PTGER2	14	Up in ES
ILMN_1652280	0.587428	-0.0721192	4.25121	3.13e-05	0.000101539	1.74762	1.50256	FBXO32	8	Up in ES
ILMN_1671478	0.587746	0.0817336	3.13517	0.00194373	0.00433955	-2.1217	1.5029	CKB	14	Up in ES
ILMN_2194106	0.58793	-0.0367515	4.85175	2.27e-06	9.17e-06	4.22728	1.50309	TSPAN12	7	Up in ES
ILMN_3176146	0.589352	-0.0827561	5.11864	6.71e-07	2.98e-06	5.41028	1.50457	LOC100128918		Up in ES
ILMN_1775405	0.589383	0.0177659	4.49694	1.1e-05	3.9e-05	2.7239	1.5046	ARL4A	7	Up in ES
ILMN_1774387	0.589423	-0.0551576	6.4348	7.22e-10	5.74e-09	11.9947	1.50465	ZHX3	20	Up in ES
ILMN_1740024	0.589722	-0.114643	4.22219	3.5e-05	0.000112745	1.62578	1.50496	NAALAD2	11	Up in ES
ILMN_1673282	0.590556	-0.00680611	8.43045	3.96e-15	1.09e-13	23.8056	1.50583	LAMP2	X	Up in ES
ILMN_1789830	0.591789	-0.0788852	6.95322	3.74e-11	3.85e-10	14.8721	1.50711	CFLAR	2	Up in ES
ILMN_1674650	0.592646	-0.0307214	7.03502	2.31e-11	2.48e-10	15.3395	1.50801	C9ORF95	9	Up in ES
ILMN_1881081	0.592881	-0.00375256	5.69236	4.11e-08	2.29e-07	8.10408	1.50826	HS.571151	6	Up in ES
ILMN_1776105	0.593782	0.015833	4.2969	2.58e-05	8.49e-05	1.91571	1.5092	PSPH	7	Up in ES
ILMN_2379520	0.594116	0.00879817	6.44476	7.34e-10	5.82e-09	11.9908	1.50955	HAGH	16	Up in ES
ILMN_2149935	0.594229	-0.0511068	5.55218	8.07e-08	4.25e-07	7.44713	1.50967	CC2D1B	1	Up in ES
ILMN_1796085	0.595204	0.0154584	5.64002	5.08e-08	2.77e-07	7.88207	1.51069	PPM1B	2	Up in ES
ILMN_1757732	0.595715	-0.0919553	5.62561	5.42e-08	2.94e-07	7.8198	1.51122	OSGIN2	8	Up in ES
ILMN_1664978	0.596034	0.0274266	7.32281	4.16e-12	5.22e-11	17.011	1.51156	TJP2	9	Up in ES
ILMN_1737514	0.596224	-0.0282894	3.17005	0.00173552	0.00391885	-2.01436	1.51175	KYNU	2	Up in ES
ILMN_1763347	0.596443	-0.00610182	6.42962	7.93e-10	6.25e-09	11.9215	1.51198	PIK3CB	3	Up in ES
ILMN_1679401	0.596609	0.00370568	5.74406	2.94e-08	1.68e-07	8.4047	1.51216	TRPM4	19	Up in ES
ILMN_1721540	0.596634	-0.05212	3.85377	0.000153839	0.000437957	0.250511	1.51218	NWD1	19	Up in ES
ILMN_1667418	0.596846	0.0158891	8.1624	2.24e-14	4.98e-13	22.1126	1.51241	LOC283953	16	Up in ES
ILMN_1781983	0.598249	-0.010555	7.9623	7.99e-14	1.56e-12	20.8682	1.51388	AP1B1	22	Up in ES
ILMN_1693233	0.598505	-0.0808276	4.84136	2.39e-06	9.61e-06	4.18121	1.51415	KIAA0513	16	Up in ES
ILMN_2365569	0.598692	0.0567009	6.62903	2.42e-10	2.11e-09	13.0553	1.51434	ICA1	7	Up in ES
ILMN_1701386	0.598716	-0.0723472	7.26335	5.95e-12	7.22e-11	16.6622	1.51437	STRADB	2	Up in ES
ILMN_1780711	0.599594	0.0274253	8.19734	1.79e-14	4.09e-13	22.3316	1.51529	LOC390530	21	Up in ES
ILMN_1667716	0.600819	0.0255537	5.54446	8.14e-08	4.29e-07	7.42321	1.51658	TMEM101	17	Up in ES
ILMN_1752665	0.600888	-0.0148154	6.98942	3.08e-11	3.23e-10	15.0633	1.51665	ELMO3	16	Up in ES
ILMN_1691151	0.601566	-0.0224507	6.07559	5.2e-09	3.46e-08	10.0823	1.51736	CHKA	11	Up in ES
ILMN_1805992	0.602092	-0.00571135	7.34337	3.67e-12	4.65e-11	17.132	1.51792	KIAA1598	10	Up in ES
ILMN_1784523	0.602314	0.00539083	8.94555	1.32e-16	5.66e-15	27.1365	1.51815	ATP6V1G1	9	Up in ES
ILMN_2214473	0.6025	-0.0579018	4.5053	1.07e-05	3.82e-05	2.76488	1.51835	ARHGEF5L	7	Up in ES
ILMN_1779324	0.604092	-0.120469	3.35157	0.000940746	0.00224725	-1.45484	1.52002	GZMA	5	Up in ES
ILMN_1694548	0.604543	-0.0103511	4.33208	2.22e-05	7.41e-05	2.05778	1.5205	ANXA3	4	Up in ES
ILMN_3250257	0.605028	0.00229651	5.4505	1.3e-07	6.6e-07	6.97035	1.52101	ACVRL1	12	Up in ES
ILMN_2199947	0.606336	-0.0407219	4.31534	2.4e-05	7.96e-05	1.98599	1.52239	REV3L	6	Up in ES
ILMN_1742044	0.607487	-0.0170692	5.95552	1e-08	6.29e-08	9.4534	1.5236	GNAI1	7	Up in ES
ILMN_3307659	0.608195	-0.0467646	7.69482	4.27e-13	6.77e-12	19.2319	1.52435	SFT2D2	1	Up in ES
ILMN_2328776	0.608935	-0.0893054	5.02101	1.06e-06	4.54e-06	4.97481	1.52513	MST4	X	Up in ES
ILMN_1781400	0.609183	-0.0759044	4.00051	8.55e-05	0.000256047	0.782394	1.5254	SLC7A2	8	Up in ES
ILMN_1690040	0.609889	-0.0468306	4.38761	1.75e-05	5.98e-05	2.27982	1.52614	TM7SF2	11	Up in ES
ILMN_1750101	0.610507	-0.0295913	9.0747	5.53e-17	2.67e-15	27.9866	1.52679	S100A11	1	Up in ES
ILMN_1681437	0.610927	0.0163664	6.3328	1.27e-09	9.65e-09	11.4465	1.52724	DCXR	17	Up in ES
ILMN_1711408	0.611538	-0.0330594	4.32088	2.32e-05	7.74e-05	2.0133	1.52789	ANXA4	2	Up in ES
ILMN_1750278	0.611931	-0.00352445	10.6836	7.39e-22	2.51e-19	38.99	1.5283	FTHL12	9	Up in ES
ILMN_2402600	0.612462	0.0112183	6.09973	4.52e-09	3.04e-08	10.2168	1.52887	GLIS3	9	Up in ES
ILMN_2146418	0.612785	-0.0203326	5.51175	9.67e-08	5.02e-07	7.26365	1.52921	CRIM1	2	Up in ES
ILMN_1769751	0.613289	-0.00979869	9.56386	1.97e-18	1.68e-16	31.2554	1.52974	PIGG	4	Up in ES
ILMN_1758623	0.613501	0.0591092	5.33265	2.33e-07	1.12e-06	6.41068	1.52997	HIST1H2BD	6	Up in ES
ILMN_1795582	0.613825	-0.0814795	4.57482	8.17e-06	2.98e-05	3.04357	1.53031	CHRD	3	Up in ES
ILMN_1765326	0.615008	-0.0281651	5.86245	1.59e-08	9.59e-08	8.99903	1.53157	DGKD	2	Up in ES
ILMN_3233135	0.615058	-0.0549533	7.93472	9.51e-14	1.83e-12	20.698	1.53162	FAM178A	10	Up in ES
ILMN_1696911	0.61522	0.0130882	8.88327	2e-16	8.09e-15	26.7287	1.53179	FTHL8	X	Up in ES
ILMN_1749875	0.615227	-0.0428158	3.71393	0.000256996	0.000696302	-0.247895	1.5318	LOC728715	12	Up in ES
ILMN_1658709	0.615411	-0.0769716	7.49097	1.5e-12	2.1e-11	18.0067	1.53199	LAMB1	7	Up in ES
ILMN_1768870	0.615464	-0.0301873	9.77697	4.5e-19	4.61e-17	32.7022	1.53205	CAPZA2	7	Up in ES
ILMN_1811551	0.615809	0.00952052	9.65846	1.02e-18	9.19e-17	31.896	1.53242	DERA	12	Up in ES
ILMN_1677446	0.617742	0.0350843	6.35286	1.14e-09	8.7e-09	11.5538	1.53447	TMEM189-UBE2V1	20	Up in ES
ILMN_1776602	0.617959	-0.0620131	3.96216	9.94e-05	0.000293747	0.64053	1.5347	RNASE4	14	Up in ES
ILMN_2118472	0.618378	-0.0454812	9.50175	3.02e-18	2.4e-16	30.8362	1.53515	C10ORF58	10	Up in ES
ILMN_1771084	0.618398	0.125065	3.43714	0.000698817	0.00171745	-1.18005	1.53517	ACSM3	16	Up in ES
ILMN_1806023	0.619515	-0.0791686	5.70642	3.57e-08	2.01e-07	8.21761	1.53636	JUN	1	Up in ES
ILMN_2190084	0.619677	-0.00223537	8.34928	6.71e-15	1.71e-13	23.2899	1.53653	VAMP8	2	Up in ES
ILMN_1759792	0.620275	-0.0400719	6.49035	5.49e-10	4.47e-09	12.2709	1.53717	CLIP4	2	Up in ES
ILMN_1703955	0.620324	-0.131639	4.52917	9.56e-06	3.44e-05	2.85657	1.53722	FBXO32	8	Up in ES
ILMN_1736533	0.620699	-0.0280317	5.06824	8.36e-07	3.64e-06	5.18483	1.53762	RND2	17	Up in ES
ILMN_2128770	0.620744	-0.0664511	8.05416	4.46e-14	9.29e-13	21.4373	1.53767	CDR2L	17	Up in ES
ILMN_1808811	0.620847	-0.0739856	6.01206	7.22e-09	4.67e-08	9.76279	1.53778	SBNO2	19	Up in ES
ILMN_1682775	0.621941	-0.0708404	3.5075	0.000548933	0.00138043	-0.927355	1.53894	EDN1	6	Up in ES
ILMN_1813753	0.622263	-0.0388821	5.20736	4.28e-07	1.97e-06	5.82616	1.53929	PTN	7	Up in ES
ILMN_1736757	0.622689	-0.0295118	9.74027	5.8e-19	5.68e-17	32.4521	1.53974	GNPTAB	12	Up in ES
ILMN_1677603	0.622699	-0.0701647	4.63335	6.17e-06	2.3e-05	3.29606	1.53975	C1S	12	Up in ES
ILMN_1813350	0.623085	0.0473987	3.3872	0.000831804	0.00200902	-1.34118	1.54017	HSD11B2	16	Up in ES
ILMN_1709153	0.62342	-0.0415485	5.27814	3.06e-07	1.44e-06	6.15177	1.54052	PRR16	5	Up in ES
ILMN_2041293	0.623813	0.048952	4.68272	4.87e-06	1.85e-05	3.49935	1.54094	SQLE	8	Up in ES
ILMN_2405305	0.624077	-0.0648983	5.94354	1.04e-08	6.51e-08	9.41124	1.54123	ARNTL	11	Up in ES
ILMN_1787541	0.624247	-0.070938	7.01521	2.6e-11	2.76e-10	15.2259	1.54141	SPSB2	12	Up in ES
ILMN_2383383	0.62467	0.0379843	4.88131	1.98e-06	8.11e-06	4.35669	1.54186	PIR	X	Up in ES
ILMN_3210741	0.625429	-0.0145611	4.12094	5.29e-05	0.000164928	1.23554	1.54267	LOC642956		Up in ES
ILMN_1787691	0.625467	0.0594616	4.97469	1.29e-06	5.43e-06	4.7698	1.54271	CITED4	1	Up in ES
ILMN_3243593	0.625804	-0.0198013	4.84383	2.36e-06	9.51e-06	4.19559	1.54307	LOC100008588		Up in ES
ILMN_3244461	0.625863	-0.00131354	6.86526	6.24e-11	6.2e-10	14.3735	1.54313	LRRC16A	6	Up in ES
ILMN_2138589	0.626977	-0.00860877	5.45892	1.25e-07	6.39e-07	7.0086	1.54432	MERTK	2	Up in ES
ILMN_1684836	0.627459	-0.0549605	5.81187	2.08e-08	1.23e-07	8.74092	1.54484	AKAP12	6	Up in ES
ILMN_1663618	0.628115	-0.0536817	8.8283	2.88e-16	1.11e-14	26.3698	1.54554	STAT3	17	Up in ES
ILMN_2386973	0.629484	0.0178075	4.89931	1.83e-06	7.52e-06	4.4336	1.54701	PKP2	12	Up in ES
ILMN_1770610	0.62966	-0.0191605	5.58916	6.52e-08	3.49e-07	7.63833	1.5472	MERTK	2	Up in ES
ILMN_1807894	0.630069	-0.0632847	5.90229	1.29e-08	7.95e-08	9.20105	1.54764	SLC7A8	14	Up in ES
ILMN_1900661	0.631203	-0.0180358	9.14549	3.43e-17	1.77e-15	28.4549	1.54886	HS.145049	1	Up in ES
ILMN_1787308	0.631354	0.00167336	8.74894	4.88e-16	1.74e-14	25.8537	1.54902	PIP4K2C	12	Up in ES
ILMN_2090105	0.632503	-0.0495131	8.29078	9.8e-15	2.4e-13	22.9199	1.55025	TAGLN2	1	Up in ES
ILMN_2313926	0.632507	-0.0024559	9.26677	1.51e-17	8.98e-16	29.261	1.55026	CDC42SE2	5	Up in ES
ILMN_2072357	0.633835	0.0290887	5.22156	4.25e-07	1.95e-06	5.85279	1.55168	IRF6	1	Up in ES
ILMN_2214197	0.633847	-0.0302699	6.44943	6.65e-10	5.33e-09	12.0739	1.5517	TP53INP1	8	Up in ES
ILMN_3241234	0.634759	-0.010321	8.69482	6.99e-16	2.36e-14	25.503	1.55268	LOC730278	7	Up in ES
ILMN_1730777	0.6386	0.0280127	5.9657	9.24e-09	5.84e-08	9.52463	1.55682	KRT19	17	Up in ES
ILMN_2121408	0.638815	-0.0558872	4.13938	5.05e-05	0.000157976	1.31199	1.55705	HBEGF	5	Up in ES
ILMN_1757406	0.639262	-0.0102913	5.97192	8.94e-09	5.67e-08	9.55648	1.55753	HIST1H1C	6	Up in ES
ILMN_1685952	0.639694	0.126154	3.38226	0.00085105	0.00205096	-1.35605	1.558	ACSM3	16	Up in ES
ILMN_1670322	0.640593	-0.0555105	7.87782	1.36e-13	2.48e-12	20.3479	1.55897	FCHO2	5	Up in ES
ILMN_2131828	0.640945	-0.119428	3.20106	0.00158425	0.00361473	-1.88195	1.55935	KIR3DL1	19	Up in ES
ILMN_1772821	0.641685	0.0120262	7.16808	1.05e-11	1.22e-10	16.1071	1.56015	KIAA1671	22	Up in ES
ILMN_1654392	0.641905	-0.0450463	7.8425	1.7e-13	3.03e-12	20.1313	1.56039	KHNYN	14	Up in ES
ILMN_1716862	0.643291	-0.0329965	8.94723	1.3e-16	5.62e-15	27.1476	1.56189	PPM1B	2	Up in ES
ILMN_1784300	0.643541	-0.0709767	3.81451	0.000176179	0.000495002	0.111028	1.56216	TUBA4A	2	Up in ES
ILMN_1718833	0.644219	0.0551531	4.52827	9.65e-06	3.47e-05	2.86396	1.56289	UGT2B7		Up in ES
ILMN_1810199	0.644264	0.0186559	4.41729	1.55e-05	5.31e-05	2.39949	1.56294	ASRGL1	11	Up in ES
ILMN_2069322	0.645841	0.102519	3.8238	0.00017161	0.000483231	0.145449	1.56465	LOC100132288	21	Up in ES
ILMN_1768973	0.645902	-0.000896943	6.85141	6.76e-11	6.66e-10	14.2954	1.56472	HIST2H2AC	1	Up in ES
ILMN_1807455	0.646555	0.0157445	7.11735	1.42e-11	1.6e-10	15.8133	1.56543	DHRS7	14	Up in ES
ILMN_2339028	0.646674	-0.0840589	5.78062	2.5e-08	1.45e-07	8.57514	1.56556	PKD1	16	Up in ES
ILMN_2380938	0.646776	-0.0467513	4.33732	2.17e-05	7.27e-05	2.08259	1.56567	SYT7	11	Up in ES
ILMN_1746525	0.647397	0.000884716	10.5443	2.01e-21	5.1e-19	38.0112	1.56634	FTHL2	1	Up in ES
ILMN_1692077	0.647679	-0.055396	5.42739	1.48e-07	7.43e-07	6.85377	1.56665	MXRA7	17	Up in ES
ILMN_1795937	0.648048	-0.0192917	7.44247	2.01e-12	2.72e-11	17.7181	1.56705	VIL2	6	Up in ES
ILMN_1747223	0.648251	-0.0231808	8.03047	5.19e-14	1.06e-12	21.2902	1.56727	FRYL	4	Up in ES
ILMN_1803788	0.649284	-0.0685655	8.28039	1.05e-14	2.54e-13	22.8543	1.56839	LGALS3	14	Up in ES
ILMN_1714108	0.649515	-0.0287266	6.88809	5.47e-11	5.48e-10	14.5025	1.56864	TP53INP1	8	Up in ES
ILMN_1691747	0.649809	0.0201345	4.98196	1.25e-06	5.27e-06	4.8022	1.56896	KHDRBS3	8	Up in ES
ILMN_1705210	0.649899	-0.00878603	7.13874	1.25e-11	1.43e-10	15.937	1.56906	GRASP	12	Up in ES
ILMN_1737163	0.650008	-0.0808629	8.78732	3.79e-16	1.4e-14	26.103	1.56918	SH3BGRL3	1	Up in ES
ILMN_1781231	0.650201	-0.00798384	5.2873	2.91e-07	1.38e-06	6.19787	1.56939	SLC25A38	3	Up in ES
ILMN_1660629	0.650302	-0.063683	6.3929	9.11e-10	7.08e-09	11.7688	1.5695	NBEAL2	3	Up in ES
ILMN_1683859	0.65067	0.0129742	4.5182	1e-05	3.59e-05	2.81134	1.5699	SLC7A1	13	Up in ES
ILMN_1674908	0.650747	0.0251402	7.16861	1.05e-11	1.22e-10	16.1102	1.56998	HOXB5	17	Up in ES
ILMN_1727288	0.651093	0.00472511	6.10758	4.38e-09	2.97e-08	10.2525	1.57036	EVPL	17	Up in ES
ILMN_1740633	0.652282	-0.184568	3.57892	0.000423043	0.00109154	-0.708651	1.57165	PRF1	10	Up in ES
ILMN_2086470	0.653086	-0.0791581	6.781	1.02e-10	9.63e-10	13.8998	1.57253	PDGFRA	4	Up in ES
ILMN_2048607	0.653253	-0.0255493	8.65388	9.16e-16	2.98e-14	25.2384	1.57271	ANKRD9	14	Up in ES
ILMN_2403730	0.653742	0.00153057	7.93268	9.64e-14	1.85e-12	20.6854	1.57324	ATP6V1H	8	Up in ES
ILMN_1772951	0.654053	0.0747539	3.87436	0.000139969	0.000401468	0.319362	1.57358	ST6GALNAC1	17	Up in ES
ILMN_1670807	0.654596	0.0280175	4.4897	1.13e-05	4.01e-05	2.69421	1.57418	FAM84B	8	Up in ES
ILMN_3293694	0.656115	0.103002	3.69359	0.000278817	0.000748251	-0.316199	1.57583	LOC727768		Up in ES
ILMN_2412139	0.656281	-0.0131218	4.71658	4.27e-06	1.64e-05	3.6256	1.57601	CABYR	18	Up in ES
ILMN_2232712	0.656596	-0.0357533	8.73015	5.53e-16	1.92e-14	25.7318	1.57636	MYO10	5	Up in ES
ILMN_1815141	0.657115	-0.050831	8.08994	3.55e-14	7.54e-13	21.66	1.57693	LOC149448		Up in ES
ILMN_1661196	0.65734	-0.100453	4.07956	6.39e-05	0.000196209	1.10267	1.57717	CSF2RA	XY	Up in ES
ILMN_1728059	0.657952	-0.0339865	7.46839	1.72e-12	2.37e-11	17.8723	1.57784	LOC645236	7	Up in ES
ILMN_3243156	0.658047	-0.161581	3.81305	0.000179184	0.000502335	0.12596	1.57794	AHNAK2	14	Up in ES
ILMN_3240541	0.658364	-0.0276035	7.50648	1.36e-12	1.92e-11	18.0993	1.57829	EML2	19	Up in ES
ILMN_1785268	0.65887	0.0098131	6.2264	2.28e-09	1.64e-08	10.881	1.57885	CD58	1	Up in ES
ILMN_1713505	0.65944	-0.0292838	9.39343	6.34e-18	4.44e-16	30.108	1.57947	NPC1	18	Up in ES
ILMN_1746362	0.660746	-0.0276023	4.09964	5.84e-05	0.000180829	1.15805	1.5809	LOC440895	2	Up in ES
ILMN_1758457	0.66139	-0.0464721	8.44144	3.69e-15	1.02e-13	23.8757	1.5816	TBC1D16	17	Up in ES
ILMN_1714880	0.662503	0.0684761	4.95951	1.39e-06	5.85e-06	4.69939	1.58283	LIMS3	2	Up in ES
ILMN_2147517	0.662639	-0.00833755	7.46744	1.73e-12	2.38e-11	17.8666	1.58298	CD58	1	Up in ES
ILMN_1691892	0.663483	-0.045152	7.81348	2.04e-13	3.56e-12	19.9538	1.5839	TAGLN2	1	Up in ES
ILMN_1703370	0.663511	-0.00407118	7.66905	5.01e-13	7.81e-12	19.0759	1.58393	ZDHHC12	9	Up in ES
ILMN_1702396	0.664598	-0.0155747	11.0051	7.28e-23	4.28e-20	41.2646	1.58513	PACSIN2	22	Up in ES
ILMN_1790689	0.664834	-0.0915367	5.86062	1.61e-08	9.67e-08	8.98978	1.58539	CRISPLD2	16	Up in ES
ILMN_1814464	0.666475	-0.0257493	6.46082	6.24e-10	5.03e-09	12.1356	1.58719	RAMP2	17	Up in ES
ILMN_1694778	0.666776	0.0360149	6.68603	1.75e-10	1.57e-09	13.3706	1.58752	LOC646723	5	Up in ES
ILMN_1773413	0.667041	0.02627	7.57538	1e-12	1.46e-11	18.4121	1.58781	DOCK9	13	Up in ES
ILMN_1746517	0.667498	-0.0551371	3.45668	0.000652422	0.00161565	-1.11643	1.58832	KYNU	2	Up in ES
ILMN_2401618	0.667714	0.00079214	8.82655	2.92e-16	1.11e-14	26.3585	1.58855	MLX	17	Up in ES
ILMN_1724666	0.669637	-0.13052	4.7407	3.8e-06	1.47e-05	3.74257	1.59067	INADL	1	Up in ES
ILMN_1687495	0.67015	-0.00728722	7.92423	1.05e-13	1.98e-12	20.6081	1.59124	SLC37A1	21	Up in ES
ILMN_1711102	0.670205	0.0146363	6.96251	3.64e-11	3.75e-10	14.904	1.5913	B3GNT2	2	Up in ES
ILMN_1774708	0.670777	-0.00723319	8.39052	5.13e-15	1.35e-13	23.5516	1.59193	ORMDL2	12	Up in ES
ILMN_1741350	0.671037	-0.0245825	5.39271	1.74e-07	8.61e-07	6.69146	1.59222	CEP70	3	Up in ES
ILMN_1714567	0.67253	-0.0485751	7.39669	2.66e-12	3.49e-11	17.4468	1.59387	AHNAK	11	Up in ES
ILMN_2281734	0.672667	-0.0252659	6.33388	1.29e-09	9.75e-09	11.4343	1.59402	DYNC2LI1	2	Up in ES
ILMN_1766054	0.672696	-0.083386	6.06981	5.31e-09	3.52e-08	10.0613	1.59405	ABCA1	9	Up in ES
ILMN_1711703	0.672763	-0.0227513	6.51884	4.68e-10	3.88e-09	12.4206	1.59412	C16ORF70	16	Up in ES
ILMN_1726769	0.673315	-0.0181459	9.59659	1.57e-18	1.37e-16	31.4767	1.59473	CNDP2	18	Up in ES
ILMN_2358626	0.673548	0.00796987	7.25018	6.44e-12	7.79e-11	16.5852	1.59499	ADK	10	Up in ES
ILMN_2387952	0.673689	-0.0858655	5.7021	3.65e-08	2.05e-07	8.19621	1.59515	FAM134B	5	Up in ES
ILMN_1803811	0.674463	-0.0768725	6.17342	3.04e-09	2.13e-08	10.602	1.596	TRIB1	8	Up in ES
ILMN_1721651	0.674651	-0.0260742	7.81202	2.06e-13	3.59e-12	19.9449	1.59621	LOC646463		Up in ES
ILMN_3243142	0.67502	-0.0642738	7.3943	2.7e-12	3.53e-11	17.4326	1.59662	KAT2B	3	Up in ES
ILMN_1725193	0.675282	-0.125835	5.76453	2.65e-08	1.53e-07	8.5068	1.59691	IGFBP2	2	Up in ES
ILMN_1696302	0.675366	-0.0438947	4.38157	1.81e-05	6.13e-05	2.25568	1.597	FABP5	8	Up in ES
ILMN_1758672	0.675588	-0.056341	8.41115	4.49e-15	1.2e-13	23.6828	1.59725	FAM107B	10	Up in ES
ILMN_2407308	0.67701	0.0299167	5.28025	3.17e-07	1.49e-06	6.13367	1.59882	HEY1	8	Up in ES
ILMN_1656920	0.68002	-0.019624	6.48103	5.58e-10	4.53e-09	12.2452	1.60216	CRIP1	14	Up in ES
ILMN_1754969	0.680442	-0.0773638	5.09643	7.27e-07	3.2e-06	5.31775	1.60263	LMCD1	3	Up in ES
ILMN_2162799	0.680736	-0.0161421	7.05329	2.1e-11	2.26e-10	15.4365	1.60296	AHR	7	Up in ES
ILMN_1690546	0.681235	-0.0519	9.04543	6.73e-17	3.18e-15	27.7934	1.60351	PPP3CC	8	Up in ES
ILMN_1750338	0.681239	-0.0350389	5.56558	7.75e-08	4.1e-07	7.48969	1.60352	C10ORF47	10	Up in ES
ILMN_1832151	0.68304	-0.021796	7.50573	1.49e-12	2.09e-11	18.0177	1.60552	HS.224678	10	Up in ES
ILMN_2327860	0.683475	-0.0800591	3.17094	0.00173237	0.00391348	-2.01242	1.606	MAL	2	Up in ES
ILMN_3263974	0.684103	0.0267493	6.16378	3.2e-09	2.23e-08	10.5514	1.6067	KRT18P13	9	Up in ES
ILMN_2226324	0.687688	-0.0013524	8.48809	2.72e-15	7.9e-14	24.1734	1.6107	BRP44L	6	Up in ES
ILMN_1774602	0.688217	-0.0972834	5.75359	2.8e-08	1.61e-07	8.45217	1.61129	FBLN2	3	Up in ES
ILMN_1657111	0.68919	-0.17509	3.66955	0.000303249	0.000808416	-0.396537	1.61238	C14ORF78		Up in ES
ILMN_1654612	0.689408	0.0135639	4.43408	1.49e-05	5.13e-05	2.44181	1.61262	ZNF589	3	Up in ES
ILMN_2404135	0.689473	-0.0174904	7.47242	1.68e-12	2.32e-11	17.8962	1.61269	RIOK3	18	Up in ES
ILMN_1722127	0.690563	-0.0159904	5.40272	1.66e-07	8.23e-07	6.73904	1.61391	RAD54B	8	Up in ES
ILMN_1662587	0.691021	-0.0376834	4.65159	5.59e-06	2.1e-05	3.36762	1.61443	PNPLA7	9	Up in ES
ILMN_2047240	0.69188	-0.0639336	7.68316	4.59e-13	7.23e-12	19.1612	1.61539	ARSA	22	Up in ES
ILMN_3301372	0.694236	0.0167843	5.35041	2.14e-07	1.04e-06	6.49443	1.61803	LOC730167		Up in ES
ILMN_1732398	0.694531	-0.0169943	6.22339	2.31e-09	1.67e-08	10.8651	1.61836	SCGB2A1	11	Up in ES
ILMN_2132599	0.697773	-0.0102773	5.61348	5.74e-08	3.1e-07	7.75967	1.622	ANKRD22	10	Up in ES
ILMN_2322375	0.697814	-0.0601707	5.14496	5.85e-07	2.62e-06	5.53375	1.62205	MAFF	22	Up in ES
ILMN_1772241	0.698316	0.0689109	4.58667	7.44e-06	2.73e-05	3.0952	1.62261	SQLE	8	Up in ES
ILMN_1748844	0.699156	-0.0290122	7.92274	1.03e-13	1.94e-12	20.6242	1.62355	CNKSR3	6	Up in ES
ILMN_1764109	0.699352	-0.037855	4.6122	6.65e-06	2.46e-05	3.20197	1.62377	C1R	12	Up in ES
ILMN_3209399	0.69955	0.0370105	6.21532	2.42e-09	1.74e-08	10.8226	1.624	LOC399965		Up in ES
ILMN_1719986	0.700719	-0.0496878	6.84269	7.11e-11	6.95e-10	14.2463	1.62532	PIK3IP1	22	Up in ES
ILMN_1677814	0.702152	-0.0727721	3.44869	0.000676259	0.00166738	-1.10978	1.62693	ABCC3	17	Up in ES
ILMN_2334350	0.703961	-0.084807	7.52271	1.23e-12	1.76e-11	18.1962	1.62897	BTBD3	20	Up in ES
ILMN_1751328	0.704208	-0.00702402	7.9436	8.99e-14	1.74e-12	20.7528	1.62925	FAM83H	8	Up in ES
ILMN_2208413	0.706604	-0.0778642	7.09058	1.67e-11	1.84e-10	15.6589	1.63196	ARHGAP15	2	Up in ES
ILMN_1697268	0.707013	-0.0859113	7.86676	1.46e-13	2.64e-12	20.2801	1.63242	EMILIN2	18	Up in ES
ILMN_1744963	0.7079	-0.0835607	6.9632	3.53e-11	3.65e-10	14.929	1.63342	ERO1L	14	Up in ES
ILMN_1665425	0.70821	-0.0960913	2.91409	0.00393976	0.00822102	-2.76337	1.63378	RPRM	2	Up in ES
ILMN_1671731	0.708321	-0.0646707	8.2944	9.57e-15	2.35e-13	22.9428	1.6339	AVPI1	10	Up in ES
ILMN_2153916	0.708532	-0.0221681	5.74765	2.89e-08	1.66e-07	8.42257	1.63414	HSPA2	14	Up in ES
ILMN_1802411	0.708727	-0.0711241	5.65696	4.71e-08	2.59e-07	7.95995	1.63436	ITGA1	5	Up in ES
ILMN_1706021	0.709119	0.0251893	5.61825	5.95e-08	3.2e-07	7.74792	1.63481	TMPRSS4	11	Up in ES
ILMN_1751079	0.709352	-0.0668629	8.02375	5.41e-14	1.1e-12	21.2485	1.63507	TAP1	6	Up in ES
ILMN_1762764	0.709564	0.018862	7.21074	8.15e-12	9.75e-11	16.3551	1.63531	SH3BGRL2	6	Up in ES
ILMN_1890614	0.710186	-0.0536788	6.83306	7.72e-11	7.49e-10	14.1704	1.63601	HS.193406	1	Up in ES
ILMN_1685625	0.711988	-0.0675498	6.62323	2.5e-10	2.18e-09	13.0233	1.63806	UCP2	11	Up in ES
ILMN_1732575	0.712211	0.040369	6.04266	6.14e-09	4.02e-08	9.92068	1.63831	SEC14L1	17	Up in ES
ILMN_1801043	0.713803	-0.0198022	6.65513	2.09e-10	1.85e-09	13.1994	1.64012	GSN	9	Up in ES
ILMN_2184184	0.713907	-0.0860018	6.89827	5.15e-11	5.19e-10	14.5602	1.64024	ANXA1	9	Up in ES
ILMN_2408572	0.714077	-0.0104172	3.84818	0.00015494	0.000440845	0.231396	1.64043	RNASE4	14	Up in ES
ILMN_2086077	0.715662	-0.0470079	4.09408	6e-05	0.000185265	1.15124	1.64224	JUNB	19	Up in ES
ILMN_1794364	0.716384	-0.161609	3.82802	0.000167344	0.000472352	0.155254	1.64306	CTSW	11	Up in ES
ILMN_2390919	0.71641	-0.112941	5.53716	8.45e-08	4.44e-07	7.38784	1.64309	FBLN2	3	Up in ES
ILMN_1848552	0.717689	-0.0390249	6.99609	2.91e-11	3.06e-10	15.1166	1.64455	HS.370359	9	Up in ES
ILMN_1798006	0.719568	-0.0390375	4.77678	3.19e-06	1.25e-05	3.90183	1.64669	ANKRD35	1	Up in ES
ILMN_1740426	0.720967	0.0273913	6.39668	8.92e-10	6.94e-09	11.7891	1.64829	RASD1	17	Up in ES
ILMN_1700888	0.721964	-0.159849	5.40244	1.69e-07	8.38e-07	6.72958	1.64943	ENPP1	6	Up in ES
ILMN_1717234	0.722122	-0.0661996	9.22632	1.98e-17	1.13e-15	28.9917	1.64961	CAST	5	Up in ES
ILMN_3247560	0.722132	0.00428947	7.50623	1.38e-12	1.94e-11	18.0868	1.64962	BSPRY	9	Up in ES
ILMN_1667232	0.722276	-0.168433	3.33587	0.000995536	0.00236812	-1.49972	1.64978	KIR2DL3	19	Up in ES
ILMN_1710177	0.723517	-0.0563156	6.74002	1.33e-10	1.23e-09	13.6416	1.6512	LOC644670	X	Up in ES
ILMN_1766499	0.723967	-0.0178541	5.65143	4.73e-08	2.6e-07	7.94596	1.65172	HSPA2	14	Up in ES
ILMN_1695946	0.724514	-0.109596	4.11251	5.48e-05	0.000170331	1.20389	1.65234	TRNP1	1	Up in ES
ILMN_2091347	0.72588	0.0317926	5.07625	8e-07	3.5e-06	5.22616	1.65391	IDH1	2	Up in ES
ILMN_1713964	0.72618	-0.067	7.05232	2.09e-11	2.25e-10	15.4387	1.65425	BTBD3	20	Up in ES
ILMN_1710495	0.72636	-0.111167	5.0465	9.2e-07	3.99e-06	5.09173	1.65446	PAPLN	14	Up in ES
ILMN_1699676	0.726442	-0.0466118	8.93575	1.41e-16	5.98e-15	27.0723	1.65455	C14ORF147	14	Up in ES
ILMN_1744937	0.726704	-0.0905756	8.44626	3.57e-15	9.98e-14	23.9064	1.65485	PTPRM	18	Up in ES
ILMN_1710075	0.72782	-0.0940821	6.27185	1.78e-09	1.31e-08	11.1218	1.65613	FAM89A		Up in ES
ILMN_1724941	0.729368	0.000876856	8.29435	9.57e-15	2.35e-13	22.9425	1.65791	CDCP1	3	Up in ES
ILMN_1709549	0.730048	-0.0443074	9.59536	1.58e-18	1.37e-16	31.4684	1.65869	PLEKHM1		Up in ES
ILMN_1768115	0.731227	-0.0169687	5.59817	6.26e-08	3.36e-07	7.68303	1.66005	TSPAN12	7	Up in ES
ILMN_1702633	0.732234	-0.0391891	8.71597	6.07e-16	2.08e-14	25.6399	1.66121	RETSAT	2	Up in ES
ILMN_1682919	0.732559	-0.0342629	8.66323	8.61e-16	2.83e-14	25.2988	1.66158	PAFAH2	1	Up in ES
ILMN_1687751	0.733345	-0.0441216	6.17254	3.27e-09	2.27e-08	10.5479	1.66249	BAALC	8	Up in ES
ILMN_1803561	0.733519	0.0220514	4.83236	2.55e-06	1.02e-05	4.12274	1.66269	PLA2G4A	1	Up in ES
ILMN_1725946	0.733714	-0.00568559	7.07177	1.86e-11	2.02e-10	15.5505	1.66291	IRF6	1	Up in ES
ILMN_1738095	0.735945	-0.0241467	8.03348	5.09e-14	1.05e-12	21.3089	1.66549	PER2	2	Up in ES
ILMN_2181469	0.737878	-0.0498704	6.56808	3.88e-10	3.26e-09	12.6148	1.66772	ZNF611	19	Up in ES
ILMN_1792168	0.738703	-0.0165764	7.90798	1.13e-13	2.1e-12	20.5333	1.66867	GALE	1	Up in ES
ILMN_1702124	0.738913	-0.0274009	7.96965	7.63e-14	1.5e-12	20.9136	1.66892	LNX2	13	Up in ES
ILMN_1674633	0.739211	-5.11e-05	7.62343	6.64e-13	1.01e-11	18.8006	1.66926	UBE2H	7	Up in ES
ILMN_1676842	0.739475	-0.0240589	7.56298	9.64e-13	1.42e-11	18.4373	1.66957	BTAF1	10	Up in ES
ILMN_1677198	0.740996	-0.0814113	5.63124	5.25e-08	2.85e-07	7.84676	1.67133	C1R	12	Up in ES
ILMN_2041222	0.741126	0.0073559	7.1057	1.52e-11	1.7e-10	15.7461	1.67148	FLJ40504	17	Up in ES
ILMN_1880983	0.741943	0.0127764	4.86833	2.1e-06	8.57e-06	4.29977	1.67243	HS.60257	16	Up in ES
ILMN_2134538	0.742153	-0.00735895	10.5624	1.76e-21	4.89e-19	38.1384	1.67267	FTHL11	8	Up in ES
ILMN_1705907	0.743177	-0.00175066	7.96834	7.69e-14	1.51e-12	20.9055	1.67386	NUP153	6	Up in ES
ILMN_2059797	0.743442	0.0173106	7.64096	6.11e-13	9.35e-12	18.8836	1.67416	NOL3	16	Up in ES
ILMN_2128639	0.743837	-0.0596579	6.40414	8.62e-10	6.74e-09	11.8231	1.67462	C10ORF47	10	Up in ES
ILMN_1696432	0.745092	0.0775319	4.22436	3.47e-05	0.000111665	1.63393	1.67608	IDH1	2	Up in ES
ILMN_1724946	0.745125	-0.00645982	6.79021	1.01e-10	9.54e-10	13.92	1.67612	SPINT1	15	Up in ES
ILMN_1741970	0.745132	-0.0214098	6.99957	3.27e-11	3.4e-10	15.0257	1.67613	JUP	17	Up in ES
ILMN_2145153	0.745488	-0.0182319	6.08664	4.85e-09	3.25e-08	10.1487	1.67654	ANKRD35	1	Up in ES
ILMN_1684956	0.74683	-0.0121233	6.7409	1.39e-10	1.28e-09	13.6058	1.6781	ARSD	X	Up in ES
ILMN_1670305	0.746951	-0.158108	4.60631	6.82e-06	2.52e-05	3.17729	1.67824	SERPING1	11	Up in ES
ILMN_2376403	0.747027	-0.0350616	6.09813	4.56e-09	3.07e-08	10.2085	1.67833	TSC22D3	X	Up in ES
ILMN_1774604	0.748151	-0.0482179	6.0828	4.95e-09	3.31e-08	10.1287	1.67964	PNKD	2	Up in ES
ILMN_1805999	0.750562	-0.0057869	7.85221	1.6e-13	2.85e-12	20.1908	1.68245	MYO1D	17	Up in ES
ILMN_1683598	0.750775	-0.0265297	6.49352	5.2e-10	4.25e-09	12.313	1.6827	ACSL4	X	Up in ES
ILMN_1787526	0.752981	0.00575589	6.65379	2.1e-10	1.86e-09	13.192	1.68527	MGC13057	2	Up in ES
ILMN_1684585	0.754305	-0.0466406	8.8522	2.46e-16	9.55e-15	26.5257	1.68682	ACSL1	4	Up in ES
ILMN_1744068	0.754383	0.00413275	5.28795	2.9e-07	1.37e-06	6.20092	1.68691	ELP3	8	Up in ES
ILMN_1756806	0.754942	-0.0353677	7.07526	1.82e-11	1.99e-10	15.5706	1.68756	MCL1	1	Up in ES
ILMN_1763828	0.757818	-0.0446419	6.77985	1.02e-10	9.68e-10	13.8934	1.69093	MTF1	1	Up in ES
ILMN_1873620	0.75796	-0.0523924	7.35778	3.56e-12	4.54e-11	17.1684	1.6911	HS.568777	10	Up in ES
ILMN_1655930	0.75844	-0.069383	5.08064	8.11e-07	3.54e-06	5.23305	1.69166	ELL2		Up in ES
ILMN_1803772	0.758801	-0.0353415	9.30354	1.17e-17	7.33e-16	29.5064	1.69208	POLD4	11	Up in ES
ILMN_1785852	0.758865	-0.0653633	6.32111	1.35e-09	1.02e-08	11.384	1.69216	OBFC2A	2	Up in ES
ILMN_2409167	0.758958	-0.0319245	9.21353	2.16e-17	1.22e-15	28.9066	1.69227	ANXA2	15	Up in ES
ILMN_1739756	0.759081	-0.188052	3.57739	0.000424655	0.00109515	-0.714206	1.69241	KIR2DL4	19	Up in ES
ILMN_1769911	0.759794	-0.137275	5.63182	5.23e-08	2.85e-07	7.84957	1.69325	SLC38A1	12	Up in ES
ILMN_1791302	0.760363	0.0291314	4.14	4.94e-05	0.000154826	1.30136	1.69392	EFHC2	X	Up in ES
ILMN_2353161	0.761963	-0.215261	2.83743	0.00497353	0.0101424	-2.96466	1.6958	MSLN	16	Up in ES
ILMN_2124241	0.762275	-0.122048	4.46254	1.28e-05	4.48e-05	2.58313	1.69616	MUM1L1	X	Up in ES
ILMN_1727790	0.763062	0.0161798	5.09129	7.47e-07	3.28e-06	5.29318	1.69709	KHDRBS3	8	Up in ES
ILMN_1779677	0.763163	-0.0702048	8.73096	5.5e-16	1.92e-14	25.737	1.69721	ZCCHC6	9	Up in ES
ILMN_2319292	0.763733	-0.0502658	5.76645	2.63e-08	1.52e-07	8.51343	1.69788	PAX8	2	Up in ES
ILMN_1670672	0.76472	-0.0583703	5.33113	2.35e-07	1.13e-06	6.40355	1.69904	TMEM37	2	Up in ES
ILMN_3307772	0.764758	-0.00302838	8.6025	1.28e-15	4.01e-14	24.9072	1.69908	PACSIN2	22	Up in ES
ILMN_1749915	0.765105	-0.0307747	6.51465	4.62e-10	3.83e-09	12.4281	1.69949	C1ORF63	1	Up in ES
ILMN_1789627	0.767377	-0.109055	7.10297	1.55e-11	1.72e-10	15.7303	1.70217	2005-09-01	22	Up in ES
ILMN_1769876	0.767829	-0.0492869	7.42887	2.19e-12	2.91e-11	17.6374	1.7027	TBC1D2	9	Up in ES
ILMN_1815032	0.768401	0.0681702	4.25818	3.04e-05	9.86e-05	1.7639	1.70338	SOX7	8	Up in ES
ILMN_1661197	0.768428	-0.0851585	6.20505	2.56e-09	1.83e-08	10.7684	1.70341	CLCF1	11	Up in ES
ILMN_1812721	0.769854	-0.00835764	9.0046	8.86e-17	4e-15	27.5245	1.7051	LOC728014	12	Up in ES
ILMN_1655612	0.772394	-0.0609585	7.98616	6.87e-14	1.36e-12	21.0156	1.7081	ARRDC2	19	Up in ES
ILMN_1722056	0.773613	0.00124167	5.33583	2.3e-07	1.11e-06	6.42254	1.70955	ATP7B	13	Up in ES
ILMN_1720282	0.77464	-0.0274982	5.76185	2.68e-08	1.55e-07	8.49341	1.71076	NQO1	16	Up in ES
ILMN_1860638	0.77523	-0.0950759	6.36731	1.06e-09	8.12e-09	11.6263	1.71146	HS.374257	8	Up in ES
ILMN_1721316	0.775397	-0.0271067	6.99897	3.54e-11	3.66e-10	14.9577	1.71166	TNFRSF10A	8	Up in ES
ILMN_1661599	0.776651	-0.0276057	6.18358	2.87e-09	2.03e-08	10.6554	1.71315	DDIT4	10	Up in ES
ILMN_1724495	0.777816	-0.0217524	6.41198	8.2e-10	6.44e-09	11.8715	1.71453	SESTD1	2	Up in ES
ILMN_1741159	0.77959	-0.0995274	5.49273	1.07e-07	5.5e-07	7.16659	1.71664	MAP3K8	10	Up in ES
ILMN_1655884	0.779835	-0.00639651	9.0189	8.05e-17	3.7e-15	27.6186	1.71693	ATP2A2	12	Up in ES
ILMN_2173835	0.78126	-0.00371528	10.5497	1.93e-21	5.03e-19	38.0496	1.71863	FTHL3	2	Up in ES
ILMN_1681949	0.782088	-0.0919052	6.43788	7.1e-10	5.65e-09	12.0113	1.71962	PDGFRA	4	Up in ES
ILMN_2197365	0.782382	-0.158729	5.44686	1.33e-07	6.71e-07	6.95293	1.71997	RGS2	1	Up in ES
ILMN_3275771	0.782486	0.0164201	9.02995	7.47e-17	3.47e-15	27.6914	1.72009	LOC642567		Up in ES
ILMN_2326712	0.785405	-0.00838952	8.17865	2.02e-14	4.54e-13	22.2145	1.72358	BACE2	21	Up in ES
ILMN_1679158	0.786817	0.00699386	7.55019	1.06e-12	1.53e-11	18.3502	1.72526	FAAH2	X	Up in ES
ILMN_1711699	0.787579	-0.0151559	8.78985	3.72e-16	1.38e-14	26.1195	1.72618	LOC728014	12	Up in ES
ILMN_1662795	0.787754	-0.00264912	3.39204	0.000819707	0.00198106	-1.32554	1.72638	CA2	8	Up in ES
ILMN_1737308	0.788416	-0.0691638	7.67442	4.84e-13	7.59e-12	19.1084	1.72718	GLRX	5	Up in ES
ILMN_1670801	0.789397	-0.0491223	10.0863	5.16e-20	7.73e-18	34.8246	1.72835	MTR	1	Up in ES
ILMN_2348788	0.78946	-0.0388699	6.12375	3.97e-09	2.73e-08	10.342	1.72843	CD44	11	Up in ES
ILMN_1708110	0.789878	0.0222327	5.43559	1.4e-07	7.07e-07	6.89899	1.72893	TMEM144	4	Up in ES
ILMN_2306540	0.794366	-0.0261463	6.93663	4.12e-11	4.21e-10	14.7778	1.73432	PDE9A	21	Up in ES
ILMN_1758673	0.795011	0.0362192	5.86538	1.57e-08	9.46e-08	9.01382	1.73509	SLC44A1	9	Up in ES
ILMN_1661500	0.797005	-0.00400131	9.34685	8.72e-18	5.86e-16	29.7959	1.73749	B4GALT4	3	Up in ES
ILMN_1751789	0.797316	-0.0113118	7.3222	4.18e-12	5.23e-11	17.0074	1.73786	HNMT	2	Up in ES
ILMN_1672004	0.797965	0.0135559	7.17953	9.82e-12	1.15e-10	16.1735	1.73865	TOB1	17	Up in ES
ILMN_1803018	0.798128	-0.0432775	6.72932	1.39e-10	1.28e-09	13.5983	1.73884	KIFC2	8	Up in ES
ILMN_3227315	0.798699	-0.00467205	10.5487	1.94e-21	5.03e-19	38.0422	1.73953	LOC729009	2	Up in ES
ILMN_1810584	0.798743	-0.0846607	7.32896	4.01e-12	5.04e-11	17.0471	1.73958	IL1R1	2	Up in ES
ILMN_2339266	0.799691	-0.108196	5.18605	4.77e-07	2.18e-06	5.72221	1.74073	LAMA2	6	Up in ES
ILMN_1669390	0.800766	-0.0108405	8.05117	4.69e-14	9.72e-13	21.3919	1.74203	PPP1R13L	19	Up in ES
ILMN_1659365	0.800875	0.163608	4.13448	5.01e-05	0.000157022	1.28762	1.74216	LOC653071	4	Up in ES
ILMN_1811330	0.801204	-0.0919061	5.69286	3.85e-08	2.15e-07	8.14771	1.74256	FAM134B	5	Up in ES
ILMN_2371055	0.801219	-0.0338712	6.35282	1.14e-09	8.7e-09	11.5535	1.74257	EFNA1	1	Up in ES
ILMN_3280402	0.801984	-0.0714046	6.04145	6.58e-09	4.29e-08	9.8673	1.7435	LOC100132510		Up in ES
ILMN_2415189	0.802308	0.00130262	9.81573	3.43e-19	3.8e-17	32.9667	1.74389	ATP1A1	1	Up in ES
ILMN_2337655	0.804574	-0.0423467	8.67499	7.97e-16	2.65e-14	25.3748	1.74663	WARS	14	Up in ES
ILMN_1719695	0.804925	-0.18278	4.64619	5.72e-06	2.15e-05	3.34485	1.74706	NFKBIZ	3	Up in ES
ILMN_1724609	0.806715	-0.0536546	6.17741	2.97e-09	2.09e-08	10.623	1.74922	SLC2A8	9	Up in ES
ILMN_1813925	0.806967	0.0185803	8.36233	6.27e-15	1.61e-13	23.3566	1.74953	NOL3	16	Up in ES
ILMN_2400583	0.808431	-0.0422153	7.61294	7.09e-13	1.07e-11	18.7374	1.7513	USP9X	X	Up in ES
ILMN_1719250	0.808878	-0.043714	5.14778	5.7e-07	2.56e-06	5.55202	1.75185	SLC44A4	6	Up in ES
ILMN_1705213	0.810522	-0.0604092	9.08058	5.31e-17	2.6e-15	28.0254	1.75385	TMBIM1	2	Up in ES
ILMN_3257030	0.812524	-0.00990873	9.51137	2.82e-18	2.26e-16	30.9011	1.75628	FTHL16		Up in ES
ILMN_1804629	0.813311	-0.0512694	7.45836	1.83e-12	2.49e-11	17.8126	1.75724	TPK1	7	Up in ES
ILMN_3246678	0.813738	0.00954498	6.13101	3.82e-09	2.63e-08	10.3799	1.75776	NPW	16	Up in ES
ILMN_2285817	0.814588	-0.0999022	6.61327	2.65e-10	2.29e-09	12.9684	1.7588	FAM89A	1	Up in ES
ILMN_2375484	0.814714	-0.00479563	7.09808	1.59e-11	1.76e-10	15.7021	1.75895	CPEB2	4	Up in ES
ILMN_2379560	0.815094	-0.0278939	8.31296	8.49e-15	2.12e-13	23.0601	1.75941	CDC14B	9	Up in ES
ILMN_1653871	0.81513	-0.0687799	6.01736	7.02e-09	4.56e-08	9.7901	1.75946	NAMPT	7	Up in ES
ILMN_1660871	0.817814	-0.0218306	8.68242	7.58e-16	2.54e-14	25.4228	1.76273	NEK6	9	Up in ES
ILMN_1710427	0.819689	-0.0222502	9.12001	4.07e-17	2.05e-15	28.2861	1.76503	VPS37B	12	Up in ES
ILMN_1717877	0.819729	0.0211127	8.09925	3.35e-14	7.16e-13	21.7181	1.76507	IVNS1ABP	1	Up in ES
ILMN_1805225	0.820651	-0.0121528	8.23323	1.42e-14	3.33e-13	22.5572	1.7662	LPCAT3	12	Up in ES
ILMN_1715508	0.821942	-0.140956	3.37127	0.000880187	0.00211483	-1.38568	1.76778	NNMT	11	Up in ES
ILMN_2041101	0.822196	-0.0359428	8.58408	1.45e-15	4.46e-14	24.7888	1.7681	ANXA2P1	4	Up in ES
ILMN_1657395	0.822534	-0.0494542	7.72117	3.62e-13	5.88e-12	19.3916	1.76851	HMGCR	5	Up in ES
ILMN_1764096	0.82261	-0.0235762	5.712	3.5e-08	1.98e-07	8.23717	1.7686	CCBL1	9	Up in ES
ILMN_1741406	0.825625	0.00813144	5.92433	1.15e-08	7.15e-08	9.31322	1.7723	HOOK1	1	Up in ES
ILMN_1673892	0.827973	-0.0277938	6.52974	4.89e-10	4.03e-09	12.3972	1.77519	GK5	3	Up in ES
ILMN_1730977	0.82981	-0.0425092	5.39141	1.75e-07	8.63e-07	6.68854	1.77745	SLC44A4	6	Up in ES
ILMN_1652677	0.829968	-0.101488	6.45916	6.35e-10	5.11e-09	12.1212	1.77765	FAM89A	1	Up in ES
ILMN_1660462	0.83022	-0.0033	5.10639	7.07e-07	3.12e-06	5.34696	1.77796	MCOLN2	1	Up in ES
ILMN_1708779	0.830977	-0.153895	3.67716	0.000294283	0.000786301	-0.376149	1.77889	GNLY	2	Up in ES
ILMN_1678435	0.831169	0.0636281	6.31109	1.48e-09	1.1e-08	11.308	1.77913	SRD5A3	4	Up in ES
ILMN_2089752	0.832831	-0.0372039	4.85361	2.26e-06	9.12e-06	4.23466	1.78118	LOC285016	2	Up in ES
ILMN_1673421	0.833881	-0.0442638	9.44565	4.44e-18	3.32e-16	30.4586	1.78247	LOC440704		Up in ES
ILMN_1703305	0.834743	-0.0421982	8.42536	4.09e-15	1.12e-13	23.7732	1.78354	TWF2	3	Up in ES
ILMN_2206080	0.834978	0.144117	2.32764	0.0208758	0.0365165	-4.24329	1.78383	MMP26	11	Up in ES
ILMN_1781285	0.835018	-0.0903895	5.16134	5.36e-07	2.42e-06	5.61146	1.78388	DUSP1	5	Up in ES
ILMN_1787923	0.835042	-0.0748349	10.229	1.89e-20	3.39e-18	35.8123	1.78391	PNPLA2	11	Up in ES
ILMN_1764321	0.835315	0.0344437	7.13426	1.29e-11	1.46e-10	15.9111	1.78425	ACOT4	14	Up in ES
ILMN_1693334	0.835655	-0.0260716	7.75952	2.85e-13	4.81e-12	19.6247	1.78467	P4HA1	10	Up in ES
ILMN_1737580	0.837025	-0.0314393	8.95157	1.27e-16	5.47e-15	27.176	1.78636	PPPDE2	22	Up in ES
ILMN_1766169	0.839206	-0.128509	5.91282	1.22e-08	7.56e-08	9.25461	1.78906	BCAT1	12	Up in ES
ILMN_2224103	0.83939	0.0151834	7.13605	1.27e-11	1.45e-10	15.9215	1.78929	PAPSS1	4	Up in ES
ILMN_1782069	0.841191	0.00724279	7.07339	1.84e-11	2.01e-10	15.5599	1.79153	TRAK1	3	Up in ES
ILMN_1813746	0.841499	-0.0420114	8.67952	7.73e-16	2.59e-14	25.404	1.79191	CORO2A	9	Up in ES
ILMN_3256478	0.842037	-0.0334782	9.29843	1.21e-17	7.53e-16	29.4722	1.79258	LOC100129034		Up in ES
ILMN_1775498	0.843075	-0.0339223	8.66438	8.54e-16	2.82e-14	25.3062	1.79387	FAM100B	17	Up in ES
ILMN_3247082	0.844434	-0.0357642	5.08406	7.71e-07	3.37e-06	5.26159	1.79556	FAM150B	2	Up in ES
ILMN_1738491	0.84549	0.0361515	6.83736	7.34e-11	7.16e-10	14.2163	1.79687	SNX30	9	Up in ES
ILMN_1785284	0.846604	0.0236756	6.63204	2.38e-10	2.08e-09	13.0719	1.79826	ALDH6A1	14	Up in ES
ILMN_1746013	0.847089	-0.130438	5.90377	1.28e-08	7.9e-08	9.20854	1.79887	SPOCK1	5	Up in ES
ILMN_1755643	0.847601	-0.0811192	8.32171	8.02e-15	2.01e-13	23.1154	1.79951	MGAT4A	2	Up in ES
ILMN_1805737	0.848939	-0.0525336	8.47351	2.99e-15	8.58e-14	24.0803	1.80118	PFKP	10	Up in ES
ILMN_1674706	0.850195	-0.0606493	7.75183	2.99e-13	5.01e-12	19.578	1.80275	MTHFD2	2	Up in ES
ILMN_1807493	0.851093	-0.0689391	6.79813	9.95e-11	9.46e-10	13.9305	1.80387	ACVRL1	12	Up in ES
ILMN_1682717	0.852565	-0.0541817	4.93547	1.54e-06	6.43e-06	4.59554	1.80571	IER3	6	Up in ES
ILMN_1671891	0.853558	-0.0339368	5.90731	1.26e-08	7.8e-08	9.22321	1.80695	PID1	2	Up in ES
ILMN_2109708	0.856295	-0.150662	7.16004	1.1e-11	1.28e-10	16.0604	1.81038	ECGF1	22	Up in ES
ILMN_2405684	0.856598	-0.100372	6.85806	6.51e-11	6.44e-10	14.3329	1.81076	BIRC3	11	Up in ES
ILMN_1811313	0.857117	-0.110263	6.22271	2.4e-09	1.72e-08	10.8367	1.81141	SLIT3	5	Up in ES
ILMN_1730670	0.857201	-0.0472013	4.84408	2.37e-06	9.54e-06	4.19373	1.81152	FSTL3	19	Up in ES
ILMN_1777499	0.858313	0.00569824	7.82439	1.96e-13	3.43e-12	19.9965	1.81292	LOC731007		Up in ES
ILMN_2390310	0.858981	-0.077104	7.08778	1.73e-11	1.9e-10	15.6266	1.81376	C17ORF91	17	Up in ES
ILMN_1655433	0.860665	0.0248145	5.60099	6.14e-08	3.3e-07	7.69482	1.81587	BCKDHB	6	Up in ES
ILMN_1726666	0.863862	-0.213229	2.61638	0.00948187	0.0181162	-3.55252	1.8199	GPX3	5	Up in ES
ILMN_1664303	0.865372	-0.0165332	7.72723	3.49e-13	5.68e-12	19.4284	1.82181	HTATIP2	11	Up in ES
ILMN_3252936	0.867968	-0.00859062	6.86576	6.51e-11	6.44e-10	14.3388	1.82509	KRT18P17		Up in ES
ILMN_1784040	0.868897	-0.173976	4.81642	2.7e-06	1.08e-05	4.07013	1.82627	NAPSA	19	Up in ES
ILMN_1744709	0.869146	-0.00357511	9.24661	1.73e-17	1.01e-15	29.1267	1.82658	DLG5	10	Up in ES
ILMN_1778991	0.86995	-0.0558205	8.08725	3.62e-14	7.66e-13	21.6432	1.8276	NFIB	9	Up in ES
ILMN_1760575	0.870189	-0.0100109	7.06334	1.96e-11	2.12e-10	15.5021	1.8279	PTP4A1	6	Up in ES
ILMN_1806752	0.870247	-0.0862372	5.65749	4.72e-08	2.6e-07	7.95716	1.82798	PLEKHH2	2	Up in ES
ILMN_1718863	0.870302	-0.0732712	8.37562	5.66e-15	1.47e-13	23.457	1.82804	KCNK1	1	Up in ES
ILMN_3242586	0.871003	-0.0156249	7.80535	2.14e-13	3.72e-12	19.9042	1.82893	RHOU	1	Up in ES
ILMN_1656477	0.871109	-0.0744807	7.49603	1.47e-12	2.06e-11	18.0268	1.82907	ARSA	22	Up in ES
ILMN_2159453	0.871668	-0.000136245	8.24832	1.29e-14	3.05e-13	22.6521	1.82978	STXBP2	19	Up in ES
ILMN_2375992	0.872846	0.0359716	7.4008	2.6e-12	3.42e-11	17.4711	1.83127	SPINT1	15	Up in ES
ILMN_1750181	0.873151	-0.0674611	6.42608	7.58e-10	6e-09	11.9476	1.83166	TESC	12	Up in ES
ILMN_1779857	0.87441	-0.0280803	7.44478	2.01e-12	2.72e-11	17.7212	1.83326	KLF4	9	Up in ES
ILMN_2390453	0.874717	0.02984	5.33177	2.37e-07	1.14e-06	6.39397	1.83365	BCKDHB	6	Up in ES
ILMN_2154654	0.875094	-0.0353389	9.02293	7.84e-17	3.62e-15	27.6451	1.83413	PTP4A1	6	Up in ES
ILMN_1717294	0.875505	0.0253991	7.79611	2.27e-13	3.91e-12	19.8478	1.83465	PTPN3	9	Up in ES
ILMN_1756417	0.876543	-0.0285266	7.45824	1.83e-12	2.49e-11	17.8118	1.83597	ANKRD37	4	Up in ES
ILMN_1723043	0.877048	-0.0527288	5.02422	1.03e-06	4.43e-06	4.99164	1.83661	NAPSB		Up in ES
ILMN_1708534	0.877149	-0.0301183	7.12041	1.4e-11	1.57e-10	15.831	1.83674	PAX8	2	Up in ES
ILMN_2390609	0.878895	0.00500175	5.3548	2.1e-07	1.02e-06	6.51201	1.83897	ANK3	10	Up in ES
ILMN_1780334	0.879245	0.0173767	4.98457	1.25e-06	5.29e-06	4.8035	1.83941	KCNJ2	17	Up in ES
ILMN_1809844	0.87925	-0.00670852	5.91985	1.22e-08	7.52e-08	9.26213	1.83942	MAP2K6	17	Up in ES
ILMN_1695423	0.879264	0.0339756	8.31043	8.63e-15	2.15e-13	23.044	1.83944	CD9	12	Up in ES
ILMN_1716815	0.87979	0.00988908	6.95831	3.63e-11	3.74e-10	14.9011	1.84011	CEACAM1	19	Up in ES
ILMN_2397750	0.879851	0.0278061	8.33303	7.45e-15	1.87e-13	23.187	1.84019	IVNS1ABP	1	Up in ES
ILMN_1815666	0.880184	-0.0478323	11.3284	6.94e-24	8.15e-21	43.5714	1.84061	ATP2A2	12	Up in ES
ILMN_1719998	0.880629	-0.0556143	7.34402	4.25e-12	5.32e-11	17.0036	1.84118	C9ORF45	9	Up in ES
ILMN_1752406	0.881066	0.0952042	4.95412	1.47e-06	6.15e-06	4.66143	1.84174	LOC642282	4	Up in ES
ILMN_1784602	0.883524	-0.0547218	6.35305	1.14e-09	8.7e-09	11.5548	1.84488	CDKN1A	6	Up in ES
ILMN_1681890	0.883536	-0.0180825	8.06909	4.06e-14	8.52e-13	21.5302	1.84489	DYNLT3	X	Up in ES
ILMN_1735495	0.884917	-0.082279	8.08653	3.63e-14	7.69e-13	21.6388	1.84666	TBC1D8		Up in ES
ILMN_2050790	0.88497	0.0461542	6.57345	3.42e-10	2.89e-09	12.7253	1.84673	C11ORF52	11	Up in ES
ILMN_1788019	0.886266	-0.11771	5.42264	1.52e-07	7.62e-07	6.82376	1.84839	LAMA2	6	Up in ES
ILMN_1738849	0.887091	0.00417333	5.64441	5.37e-08	2.91e-07	7.83758	1.84944	SLC9A2	2	Up in ES
ILMN_1702235	0.888949	-0.0502109	7.16388	1.31e-11	1.49e-10	15.9101	1.85183	LOC649571		Up in ES
ILMN_2096985	0.889213	0.0305118	6.50533	4.87e-10	4.01e-09	12.3773	1.85217	ALDH6A1	14	Up in ES
ILMN_1713995	0.894775	-0.00279563	8.37895	5.53e-15	1.44e-13	23.4781	1.85932	SCNN1A	12	Up in ES
ILMN_1756992	0.895116	-0.0652253	7.70472	4.01e-13	6.42e-12	19.2918	1.85976	MUC1	1	Up in ES
ILMN_1708340	0.895784	-0.0397611	7.75555	2.93e-13	4.91e-12	19.6005	1.86062	DAPK1	9	Up in ES
ILMN_3251145	0.896358	-0.0472322	7.00659	3.38e-11	3.52e-10	15.003	1.86136	LDHA	11	Up in ES
ILMN_1781819	0.896524	0.0266253	7.27677	5.49e-12	6.71e-11	16.7407	1.86157	PAPSS1	4	Up in ES
ILMN_1655702	0.896813	-0.0135175	8.55985	1.7e-15	5.12e-14	24.6331	1.86195	ABHD5	3	Up in ES
ILMN_2365881	0.898507	-0.0335886	11.1258	3.04e-23	2.32e-20	42.1234	1.86414	ATG16L1	2	Up in ES
ILMN_1714167	0.898652	0.0297419	6.55893	3.6e-10	3.03e-09	12.67	1.86432	CYB5A	18	Up in ES
ILMN_1701461	0.901382	-0.125024	5.06245	8.54e-07	3.71e-06	5.16373	1.86785	TIMP3	22	Up in ES
ILMN_2091846	0.904102	-0.0144166	9.76012	5.06e-19	5.05e-17	32.5873	1.87138	FTHL2	1	Up in ES
ILMN_2380688	0.905844	0.0378658	8.67141	8.31e-16	2.75e-14	25.334	1.87364	B4GALT4	3	Up in ES
ILMN_1725707	0.907757	-0.0288633	11.3587	5.56e-24	7.08e-21	43.789	1.87613	ATG16L1	2	Up in ES
ILMN_1666967	0.90882	0.0200956	7.80295	2.18e-13	3.77e-12	19.8895	1.87751	BRP44L	6	Up in ES
ILMN_1724658	0.909708	-0.0342756	9.37397	7.25e-18	4.98e-16	29.9775	1.87867	BNIP3	10	Up in ES
ILMN_1739594	0.910584	-0.0217039	6.33281	1.28e-09	9.7e-09	11.4405	1.87981	ACOT11	1	Up in ES
ILMN_1683063	0.91096	-0.0372627	7.298	5.34e-12	6.55e-11	16.7756	1.8803	PDE9A	21	Up in ES
ILMN_1683146	0.911665	0.011528	10.7012	6.51e-22	2.26e-19	39.1144	1.88122	FTH1	11	Up in ES
ILMN_1748004	0.913603	-0.292423	2.29548	0.022714	0.0393397	-4.24833	1.88374	PAEP	9	Up in ES
ILMN_1788203	0.914427	0.083028	5.40316	1.65e-07	8.18e-07	6.7444	1.88482	HEY1	8	Up in ES
ILMN_2275502	0.916743	-0.0604326	8.21555	1.81e-14	4.15e-13	22.3269	1.88785	RAPH1	2	Up in ES
ILMN_1668312	0.921159	0.0227954	7.05075	2.4e-11	2.57e-10	15.3148	1.89364	SLC2A9	4	Up in ES
ILMN_1721770	0.921611	-0.113289	6.59947	2.86e-10	2.47e-09	12.8925	1.89423	PAPPA	9	Up in ES
ILMN_1864685	0.923659	-0.0699522	6.65807	2.14e-10	1.89e-09	13.1804	1.89692	HS.552087	5	Up in ES
ILMN_1656369	0.924056	0.0230393	6.24187	2.09e-09	1.52e-08	10.9628	1.89744	C8ORF4	8	Up in ES
ILMN_1727271	0.924227	-0.0489113	8.58997	1.39e-15	4.32e-14	24.8267	1.89767	WARS	14	Up in ES
ILMN_1675656	0.925747	-0.0154646	7.83066	1.83e-13	3.23e-12	20.0589	1.89967	PPFIBP2	11	Up in ES
ILMN_2285802	0.925811	0.00348821	7.11304	1.46e-11	1.63e-10	15.7885	1.89975	SEC14L1	17	Up in ES
ILMN_1775829	0.926094	0.00264323	8.47715	2.92e-15	8.41e-14	24.1036	1.90013	PERP	6	Up in ES
ILMN_1753342	0.926854	-0.0330585	8.86248	2.3e-16	9.03e-15	26.5929	1.90113	SAT1	X	Up in ES
ILMN_2366192	0.927428	0.0302308	4.58878	7.73e-06	2.83e-05	3.09126	1.90188	FGL1	8	Up in ES
ILMN_1770085	0.930095	-0.0316943	8.83844	2.69e-16	1.04e-14	26.436	1.9054	BTG2	1	Up in ES
ILMN_1670263	0.930731	-0.00924367	9.09152	4.94e-17	2.45e-15	28.0977	1.90624	C1ORF71	1	Up in ES
ILMN_1731783	0.931102	-0.00143581	9.16215	3.06e-17	1.63e-15	28.5653	1.90673	ATP1A1	1	Up in ES
ILMN_1696187	0.932292	-0.0664677	9.49634	3.13e-18	2.46e-16	30.7998	1.9083	PYGL	14	Up in ES
ILMN_1783846	0.932602	-0.0314262	8.76114	4.5e-16	1.62e-14	25.9329	1.90871	RAPH1	2	Up in ES
ILMN_1652237	0.933412	-0.00862183	5.86066	1.61e-08	9.67e-08	8.98999	1.90979	CBR3	21	Up in ES
ILMN_1790692	0.933608	-0.140741	4.42959	1.47e-05	5.08e-05	2.44925	1.91005	GNLY	2	Up in ES
ILMN_1657011	0.933851	-0.0396205	7.80452	2.31e-13	3.96e-12	19.8359	1.91037	LOC286208	9	Up in ES
ILMN_1763603	0.934392	-0.0108465	7.83321	1.83e-13	3.22e-12	20.0624	1.91108	FAM177A1	14	Up in ES
ILMN_3227226	0.934854	0.0729811	5.11986	6.65e-07	2.96e-06	5.40956	1.9117	LOC728312		Up in ES
ILMN_1703123	0.936818	-0.0388533	7.7959	2.27e-13	3.91e-12	19.8464	1.9143	AXUD1	3	Up in ES
ILMN_1694514	0.939802	-0.0506676	6.70734	1.64e-10	1.49e-09	13.4373	1.91827	ZDHHC11	5	Up in ES
ILMN_2371724	0.940806	0.0115507	7.0004	2.84e-11	3e-10	15.1413	1.9196	CEACAM1	19	Up in ES
ILMN_2405521	0.941175	-0.0354904	7.9287	9.88e-14	1.88e-12	20.6609	1.92009	MTHFD2	2	Up in ES
ILMN_1699772	0.941663	-0.0605908	6.74612	1.24e-10	1.15e-09	13.7049	1.92074	RRAGD	6	Up in ES
ILMN_2109416	0.941859	-0.129042	5.33981	2.25e-07	1.09e-06	6.44442	1.921	NAPSB	19	Up in ES
ILMN_1771688	0.942334	-0.111196	7.73659	4.37e-13	6.92e-12	19.2291	1.92163	RAB7B		Up in ES
ILMN_2137789	0.943271	-0.0489393	7.5732	9.05e-13	1.34e-11	18.4986	1.92288	KLF4	9	Up in ES
ILMN_1745686	0.946037	-0.0629396	7.63118	8.54e-13	1.27e-11	18.5925	1.92657	MFHAS1	8	Up in ES
ILMN_1792689	0.946126	0.075659	6.73527	1.34e-10	1.24e-09	13.6315	1.92669	HIST1H2AC	6	Up in ES
ILMN_2143685	0.947395	-0.0078	9.3772	7.09e-18	4.9e-16	29.9991	1.92839	CLDN7	17	Up in ES
ILMN_1707748	0.947784	-0.0310603	8.80913	3.27e-16	1.23e-14	26.245	1.92891	PIM3		Up in ES
ILMN_1779347	0.947799	-0.0262088	7.26704	6.81e-12	8.19e-11	16.5413	1.92893	GARNL3	9	Up in ES
ILMN_1775566	0.948185	0.0244642	8.75127	4.81e-16	1.71e-14	25.8688	1.92944	ATP1A1	1	Up in ES
ILMN_1741371	0.949304	-0.00444847	9.209	2.23e-17	1.25e-15	28.8765	1.93094	TMEM8	16	Up in ES
ILMN_2071641	0.953014	-0.0437384	9.26375	1.54e-17	9.09e-16	29.2409	1.93591	KCNK1	1	Up in ES
ILMN_1813544	0.954974	-0.0128627	7.26954	5.98e-12	7.25e-11	16.6588	1.93854	OXCT1	5	Up in ES
ILMN_2071446	0.955015	-0.0651225	6.46202	6.73e-10	5.38e-09	12.0815	1.9386	PI15	8	Up in ES
ILMN_1800225	0.956415	0.028421	6.5243	4.41e-10	3.67e-09	12.4752	1.94048	PPARG	3	Up in ES
ILMN_1821176	0.956637	0.011821	7.61606	6.95e-13	1.05e-11	18.7562	1.94078	HS.276860	18	Up in ES
ILMN_3245062	0.957605	-0.000427074	6.89775	5.17e-11	5.2e-10	14.5573	1.94208	SHROOM3	4	Up in ES
ILMN_1655614	0.958367	-0.0340939	9.99877	9.55e-20	1.27e-17	34.2215	1.94311	DSP	6	Up in ES
ILMN_1661875	0.96217	-1.4e-06	6.18894	3.07e-09	2.16e-08	10.6056	1.94824	ANK3	10	Up in ES
ILMN_1724052	0.964823	0.0727158	5.65454	4.68e-08	2.58e-07	7.95741	1.95182	LOC730051	19	Up in ES
ILMN_2216815	0.966079	0.0199227	9.22656	1.98e-17	1.13e-15	28.9932	1.95352	MAP7	6	Up in ES
ILMN_3242900	0.966413	0.0102786	8.00546	6.08e-14	1.23e-12	21.1352	1.95398	HIST2H2AA4	1	Up in ES
ILMN_1752159	0.967531	-0.0605241	8.73565	5.89e-16	2.03e-14	25.6752	1.95549	AHNAK	11	Up in ES
ILMN_1743445	0.968472	-0.0874932	4.90496	1.82e-06	7.48e-06	4.44801	1.95677	FAM107A	3	Up in ES
ILMN_2294978	0.972466	-0.0808224	4.40759	1.67e-05	5.72e-05	2.37239	1.96219	RNASE4	14	Up in ES
ILMN_1736863	0.980775	-0.118392	6.62492	2.5e-10	2.18e-09	13.0266	1.97352	TMEM140	7	Up in ES
ILMN_1779547	0.982483	-0.117801	5.48397	1.11e-07	5.68e-07	7.12884	1.97586	HPSE	4	Up in ES
ILMN_2294976	0.983191	-0.0552991	5.47539	1.15e-07	5.89e-07	7.08973	1.97683	RNASE4	14	Up in ES
ILMN_1712719	0.986171	0.0149493	9.39177	6.42e-18	4.47e-16	30.0969	1.98092	MAP7	6	Up in ES
ILMN_2120555	0.986444	-0.140101	5.93854	1.09e-08	6.81e-08	9.37462	1.9813	ADCY1	7	Up in ES
ILMN_2043079	0.988622	0.0342275	7.93574	9.45e-14	1.82e-12	20.7043	1.98429	ILDR1	3	Up in ES
ILMN_1774930	0.990785	0.00243057	7.14963	1.17e-11	1.35e-10	16.0001	1.98727	CDC14A	1	Up in ES
ILMN_1717793	0.993083	-0.0386249	6.68299	1.78e-10	1.6e-09	13.3537	1.99043	C19ORF33	19	Up in ES
ILMN_1744949	0.993652	-0.082314	8.93714	1.39e-16	5.94e-15	27.0814	1.99122	RHOBTB3	5	Up in ES
ILMN_1735594	0.995246	0.0372347	7.64461	6.38e-13	9.72e-12	18.851	1.99342	CDC42SE2	5	Up in ES
ILMN_2344373	0.995714	-0.0781568	11.0747	4.4e-23	2.92e-20	41.7596	1.99407	MVP	16	Up in ES
ILMN_1753143	0.995765	-0.043821	7.74111	3.2e-13	5.31e-12	19.5128	1.99414	RHPN2	19	Up in ES
ILMN_3240524	0.997175	-0.0214472	7.67582	4.8e-13	7.54e-12	19.1169	1.99609	MFSD6	2	Up in ES
ILMN_1763763	0.998555	-0.00311872	8.91327	2.03e-16	8.2e-15	26.7239	1.998	RIPK3	14	Up in ES
ILMN_1680139	1.00209	-0.0435228	6.44998	7.14e-10	5.68e-09	12.0213	2.0029	MAFF	22	Up in ES
ILMN_1698100	1.00444	-0.0401642	8.73199	5.46e-16	1.92e-14	25.7437	2.00617	ANXA2P1	4	Up in ES
ILMN_1708093	1.0072	-0.00590786	10.1971	2.36e-20	4.01e-18	35.5905	2.01001	ARHGEF5	7	Up in ES
ILMN_1746801	1.00821	0.00194978	9.17562	2.8e-17	1.5e-15	28.6547	2.01141	CGN	1	Up in ES
ILMN_1809931	1.00857	-0.06651	8.22171	1.53e-14	3.56e-13	22.4848	2.01192	NDRG1	8	Up in ES
ILMN_1803277	1.00944	-0.0875777	10.9953	7.82e-23	4.42e-20	41.1952	2.01312	MVP	16	Up in ES
ILMN_1684402	1.01159	-0.0408205	9.77945	4.42e-19	4.58e-17	32.7191	2.01613	STXBP5	6	Up in ES
ILMN_1803033	1.01326	-0.0607578	7.9397	1.21e-13	2.23e-12	20.4819	2.01847	MGST1	12	Up in ES
ILMN_1656560	1.01383	-0.0777424	7.35611	3.4e-12	4.36e-11	17.2071	2.01926	PARM1	4	Up in ES
ILMN_1772233	1.01653	0.00426681	6.80527	8.83e-11	8.49e-10	14.0359	2.02305	CENTD2	11	Up in ES
ILMN_1811729	1.01943	-0.0496719	6.7866	1.17e-10	1.09e-09	13.7778	2.02712	CBLC	19	Up in ES
ILMN_2305112	1.01975	-0.0129122	7.38973	3.04e-12	3.94e-11	17.3219	2.02757	CTH	1	Up in ES
ILMN_1798372	1.02225	-0.0224023	7.71628	4.16e-13	6.61e-12	19.2688	2.03109	ANXA2P3	10	Up in ES
ILMN_1760727	1.02226	-0.0759458	5.50244	1.01e-07	5.2e-07	7.21993	2.0311	ANG	14	Up in ES
ILMN_1678170	1.02386	-0.0733197	6.60412	2.79e-10	2.4e-09	12.918	2.03336	MME	3	Up in ES
ILMN_1661755	1.02449	-0.0319153	11.8038	2.12e-25	5.91e-22	46.996	2.03424	FAM129B	9	Up in ES
ILMN_1778337	1.03008	-0.0500649	7.46114	1.82e-12	2.48e-11	17.8192	2.04214	TCF2	17	Up in ES
ILMN_1759250	1.03201	-0.0289924	7.41193	2.6e-12	3.42e-11	17.478	2.04487	TAP2	6	Up in ES
ILMN_1696974	1.03286	-0.0580496	5.68035	4.1e-08	2.29e-07	8.08911	2.04607	ANG	14	Up in ES
ILMN_1667199	1.0334	-0.0529022	9.07583	5.74e-17	2.75e-15	27.9524	2.04685	SQRDL	15	Up in ES
ILMN_3235709	1.03478	-0.0533083	7.15677	1.13e-11	1.3e-10	16.0415	2.04881	HNF1B	17	Up in ES
ILMN_1770338	1.03487	-0.0407969	8.46978	3.06e-15	8.72e-14	24.0565	2.04893	TM4SF1	3	Up in ES
ILMN_2371053	1.03497	-0.0122504	6.87748	5.87e-11	5.85e-10	14.438	2.04907	EFNA1	1	Up in ES
ILMN_1754538	1.04046	-0.0315349	9.9453	1.39e-19	1.75e-17	33.854	2.05688	C10ORF58	10	Up in ES
ILMN_1751086	1.04072	-0.043621	10.5074	2.61e-21	6.32e-19	37.7525	2.05725	ATL3	11	Up in ES
ILMN_2390544	1.04111	-0.00253066	7.51556	1.6e-12	2.22e-11	17.9652	2.05781	DKFZP564J102	4	Up in ES
ILMN_1654735	1.04214	-0.0288625	8.82311	2.98e-16	1.14e-14	26.336	2.05928	SLCO3A1	15	Up in ES
ILMN_1808824	1.04281	-0.0200425	7.45051	1.94e-12	2.63e-11	17.7552	2.06023	NEBL	10	Up in ES
ILMN_2041190	1.04334	-0.0313	9.06794	5.79e-17	2.77e-15	27.9419	2.061	F2RL1	5	Up in ES
ILMN_2371911	1.04571	-0.082128	7.72001	3.65e-13	5.91e-12	19.3846	2.06438	MUC1	1	Up in ES
ILMN_2087941	1.04726	-0.0468397	7.18335	9.6e-12	1.13e-10	16.1957	2.0666	ENTPD3	3	Up in ES
ILMN_1671971	1.049	0.00478734	6.70348	1.58e-10	1.44e-09	13.4674	2.06909	LOC644743	1	Up in ES
ILMN_2391912	1.05122	0.00508578	7.32552	4.28e-12	5.34e-11	16.9897	2.07228	SEC14L1	17	Up in ES
ILMN_1753584	1.05207	-0.0118834	6.80125	9.04e-11	8.67e-10	14.0133	2.0735	KRT8	12	Up in ES
ILMN_2387919	1.05208	-0.0294336	10.8667	1.98e-22	9.16e-20	40.283	2.07352	PRKAG2	7	Up in ES
ILMN_1655191	1.05255	-0.0417678	9.56244	2.09e-18	1.77e-16	31.1959	2.0742	CASZ1	1	Up in ES
ILMN_1800540	1.05571	-0.0813825	5.26863	3.18e-07	1.5e-06	6.11066	2.07874	CD55	1	Up in ES
ILMN_1786278	1.05744	0.0202415	7.70977	3.89e-13	6.24e-12	19.3225	2.08123	FAM149A	4	Up in ES
ILMN_1673950	1.05813	-0.0337186	9.32941	1.23e-17	7.57e-16	29.4677	2.08224	STBD1	4	Up in ES
ILMN_1801476	1.05827	-0.0604092	7.4294	2.21e-12	2.94e-11	17.6308	2.08243	CDS1	4	Up in ES
ILMN_1764266	1.05863	0.0102323	6.68936	1.72e-10	1.55e-09	13.389	2.08295	CKMT2	5	Up in ES
ILMN_1692219	1.06459	-0.0812384	10.0192	8.28e-20	1.13e-17	34.3618	2.09158	RAB11FIP1	8	Up in ES
ILMN_1768662	1.06545	0.00167817	8.41476	4.39e-15	1.18e-13	23.7058	2.09282	UCK2	1	Up in ES
ILMN_2399174	1.06635	-0.0187325	7.32871	4.06e-12	5.1e-11	17.0364	2.09413	TRAK1	3	Up in ES
ILMN_1809537	1.0693	-0.100025	5.62579	5.54e-08	2.99e-07	7.79924	2.09841	MASP1	3	Up in ES
ILMN_1761733	1.0699	-0.0269834	7.28975	5.08e-12	6.25e-11	16.8168	2.09928	HLA-DMB	6	Up in ES
ILMN_2396956	1.07066	-0.0998327	11.0445	5.47e-23	3.44e-20	41.5448	2.10039	AKAP13	15	Up in ES
ILMN_2144426	1.07311	-0.0339236	7.57044	9.21e-13	1.36e-11	18.482	2.10396	HIST2H2AA3	1	Up in ES
ILMN_2409596	1.07329	-0.105101	9.15562	3.2e-17	1.68e-15	28.522	2.10422	RAB11FIP1	8	Up in ES
ILMN_2054297	1.07356	-0.0650355	3.614	0.000371452	0.000971901	-0.59144	2.10461	PTGS2	1	Up in ES
ILMN_1781374	1.07364	-0.0150559	10.3988	5.66e-21	1.2e-18	36.9937	2.10473	TUFT1	1	Up in ES
ILMN_1710209	1.07512	-0.0186572	7.96645	7.79e-14	1.52e-12	20.8938	2.10689	MFSD6	2	Up in ES
ILMN_1659047	1.07562	0.0110236	7.73569	3.31e-13	5.45e-12	19.4798	2.10763	HIST2H2AA3	1	Up in ES
ILMN_2312194	1.07618	0.0453266	6.72721	1.38e-10	1.27e-09	13.5995	2.10845	CYB5A	18	Up in ES
ILMN_1673522	1.07697	-0.0420854	6.12666	3.98e-09	2.73e-08	10.3449	2.1096	MOCOS	18	Up in ES
ILMN_1697544	1.07761	-0.0251476	8.67603	7.91e-16	2.64e-14	25.3815	2.11053	SLC25A29	14	Up in ES
ILMN_1788874	1.08384	-0.187592	3.92387	0.000115434	0.000336856	0.500085	2.11967	SERPINA3	14	Up in ES
ILMN_2350801	1.08428	-0.0327699	8.87201	2.15e-16	8.63e-15	26.6551	2.12031	SLC25A29	14	Up in ES
ILMN_1655611	1.08496	-0.0511694	8.09098	3.53e-14	7.5e-13	21.6665	2.12131	TSHZ2	20	Up in ES
ILMN_1799535	1.08552	0.0194798	7.43577	2.12e-12	2.84e-11	17.6686	2.12213	GJB1	X	Up in ES
ILMN_1737314	1.0878	-0.0940327	7.90306	1.16e-13	2.15e-12	20.503	2.12549	BCL6	3	Up in ES
ILMN_1697682	1.09045	-0.0176624	8.52973	2.82e-15	8.14e-14	24.1551	2.12941	RECQL5	17	Up in ES
ILMN_1760556	1.09292	-0.0428033	5.33284	2.48e-07	1.19e-06	6.37547	2.13305	C1ORF63	1	Up in ES
ILMN_2082865	1.09321	0.0321638	8.47022	3.06e-15	8.72e-14	24.0593	2.13348	PLLP	16	Up in ES
ILMN_1737110	1.09342	-0.0451825	7.05011	2.12e-11	2.28e-10	15.4261	2.13379	LOC651957		Up in ES
ILMN_1813131	1.09515	0.00917945	6.02018	7.32e-09	4.73e-08	9.75969	2.13636	LOC643431	5	Up in ES
ILMN_1719649	1.09784	-0.0722132	8.17319	2.46e-14	5.44e-13	22.0339	2.14034	TMEM63A	1	Up in ES
ILMN_2338038	1.09952	-0.0100297	9.29388	1.25e-17	7.67e-16	29.4419	2.14283	AK3L1	1	Up in ES
ILMN_1675939	1.09971	-0.0362432	10.8373	2.45e-22	1.1e-19	40.075	2.14311	IFNGR1	6	Up in ES
ILMN_1733415	1.10092	-0.149329	5.87654	1.48e-08	8.99e-08	9.07033	2.14491	MFAP5	12	Up in ES
ILMN_3280842	1.10217	-0.0198096	6.99357	2.95e-11	3.1e-10	15.1022	2.14677	LOC149501	1	Up in ES
ILMN_2200917	1.10486	-0.0544808	9.15892	3.13e-17	1.66e-15	28.5439	2.15078	SLC4A7	3	Up in ES
ILMN_1806030	1.10757	-0.0707845	8.56238	1.77e-15	5.29e-14	24.5985	2.15483	PPL	16	Up in ES
ILMN_1712431	1.10827	-0.0410751	10.0409	7.1e-20	9.86e-18	34.5116	2.15587	FAM113B	12	Up in ES
ILMN_1781386	1.1092	-0.0439847	9.84134	2.87e-19	3.22e-17	33.1417	2.15725	WIPI1		Up in ES
ILMN_1774077	1.10952	-0.116169	7.32569	4.09e-12	5.13e-11	17.0279	2.15774	GBP2	1	Up in ES
ILMN_1781996	1.11156	-0.0194956	8.92511	1.61e-16	6.68e-15	26.9423	2.1608	NUDT16	3	Up in ES
ILMN_2334210	1.11159	-0.128006	7.08499	1.95e-11	2.11e-10	15.5275	2.16084	ITGB4	17	Up in ES
ILMN_1761762	1.11163	-0.0684753	7.48974	1.71e-12	2.35e-11	17.8943	2.1609	C6ORF141	6	Up in ES
ILMN_1686573	1.11336	-0.0393327	4.50333	1.07e-05	3.81e-05	2.75016	2.1635	DEFB1	8	Up in ES
ILMN_1665510	1.11536	-0.0683847	7.66516	5.13e-13	7.97e-12	19.0524	2.16649	ERRFI1	1	Up in ES
ILMN_2109489	1.11644	-0.236434	5.03119	9.95e-07	4.29e-06	5.01921	2.16812	GZMB	14	Up in ES
ILMN_1753111	1.11866	-0.0340729	6.85695	7.04e-11	6.89e-10	14.2732	2.17145	NAMPT	7	Up in ES
ILMN_1681886	1.11874	-0.194293	5.93176	1.16e-08	7.21e-08	9.31941	2.17158	ADAMTS5	21	Up in ES
ILMN_1787673	1.11985	0.0383275	8.16811	2.16e-14	4.82e-13	22.1484	2.17325	PLLP	16	Up in ES
ILMN_1689237	1.12073	-0.0355185	7.53212	1.19e-12	1.7e-11	18.2318	2.17457	BVES	6	Up in ES
ILMN_1784333	1.12174	-0.0580886	10.15	3.3e-20	5.24e-18	35.2646	2.17609	SECISBP2L	15	Up in ES
ILMN_2052717	1.1219	-0.0526558	6.19443	2.79e-09	1.98e-08	10.6906	2.17633	GRAMD1C	3	Up in ES
ILMN_1806607	1.1224	-0.0705202	6.50663	5.47e-10	4.45e-09	12.2916	2.17708	SFN	1	Up in ES
ILMN_1684158	1.12545	0.0212367	8.76637	4.35e-16	1.57e-14	25.9669	2.1817	GPT2	16	Up in ES
ILMN_1733811	1.12759	-0.0637319	10.7795	3.71e-22	1.42e-19	39.6662	2.18494	JUP	17	Up in ES
ILMN_1795325	1.12786	-0.116768	4.64145	5.9e-06	2.21e-05	3.32352	2.18534	ACTG2	2	Up in ES
ILMN_1775587	1.12907	0.00549563	7.35328	3.46e-12	4.42e-11	17.1904	2.18718	STX19	3	Up in ES
ILMN_1709101	1.12951	-0.118256	10.7479	4.66e-22	1.65e-19	39.4435	2.18785	AKAP13	15	Up in ES
ILMN_1664464	1.13111	-0.0219983	6.77919	1.03e-10	9.71e-10	13.8897	2.19028	PTGDS	9	Up in ES
ILMN_1714216	1.13463	-0.0420065	9.18429	2.64e-17	1.44e-15	28.7122	2.19562	TSC2	16	Up in ES
ILMN_2138765	1.13693	-0.0600458	11.2065	1.69e-23	1.52e-20	42.6998	2.19912	PLIN2	9	Up in ES
ILMN_1673113	1.1391	-0.00743057	9.06744	5.81e-17	2.77e-15	27.9386	2.20244	F2RL1	5	Up in ES
ILMN_1687867	1.14119	-0.0371266	6.70307	1.59e-10	1.44e-09	13.4652	2.20562	LOC647954		Up in ES
ILMN_2305225	1.14253	-0.119655	8.99267	9.6e-17	4.26e-15	27.446	2.20768	NDRG4	16	Up in ES
ILMN_1740466	1.14382	-0.0676996	8.80024	3.47e-16	1.3e-14	26.1871	2.20966	FAM46A	6	Up in ES
ILMN_1720829	1.14564	-0.0870847	8.13638	2.64e-14	5.78e-13	21.9499	2.21244	ZFP36	19	Up in ES
ILMN_1667711	1.14969	-0.0261096	9.39842	6.13e-18	4.33e-16	30.1414	2.21867	HRASLS3	11	Up in ES
ILMN_2336781	1.1502	-0.136421	6.10673	4.35e-09	2.95e-08	10.2532	2.21945	SOD2	6	Up in ES
ILMN_1705247	1.15166	-0.00798559	9.17189	2.87e-17	1.53e-15	28.6299	2.22169	ACSL5	10	Up in ES
ILMN_1703174	1.15173	-0.0277217	7.82877	2.2e-13	3.79e-12	19.894	2.22181	FREM2	13	Up in ES
ILMN_2355168	1.15175	-0.0149808	8.16256	2.23e-14	4.98e-13	22.1137	2.22183	MGST1	12	Up in ES
ILMN_1695107	1.1662	-0.00293013	6.95068	3.79e-11	3.9e-10	14.8577	2.2442	IL20RA	6	Up in ES
ILMN_1735996	1.16863	-0.110187	7.65892	5.33e-13	8.26e-12	19.0147	2.24797	NOX4	11	Up in ES
ILMN_1690682	1.16966	-0.0699662	9.37335	1.02e-17	6.61e-16	29.658	2.24959	B3GALT4	6	Up in ES
ILMN_1725510	1.17013	-0.0155319	8.15269	2.38e-14	5.27e-13	22.0519	2.25032	DHCR24	1	Up in ES
ILMN_1784655	1.17407	0.0268448	8.95386	1.42e-16	6.02e-15	27.0691	2.25648	TLCD1	17	Up in ES
ILMN_1799106	1.17677	-0.0285106	5.34488	2.3e-07	1.11e-06	6.43032	2.2607	MOSC1	1	Up in ES
ILMN_2408576	1.17746	-0.0389397	11.4553	2.75e-24	3.81e-21	44.4821	2.26179	FAM129B	9	Up in ES
ILMN_1795275	1.17859	-0.0206823	7.65705	5.99e-13	9.17e-12	18.9151	2.26355	USP53	4	Up in ES
ILMN_2343047	1.18132	-0.0583329	7.63955	7.77e-13	1.17e-11	18.6594	2.26785	ABCB9	12	Up in ES
ILMN_1731699	1.18803	-0.0302476	8.72828	5.82e-16	2.01e-14	25.683	2.27841	RAB15	14	Up in ES
ILMN_2287276	1.19838	0.0100707	9.89791	1.94e-19	2.33e-17	33.529	2.29482	FAM177A1	14	Up in ES
ILMN_1703572	1.20015	-0.0739122	6.49974	5.29e-10	4.31e-09	12.3	2.29763	PCDH20	13	Up in ES
ILMN_2343048	1.20146	-0.0504251	7.12638	1.38e-11	1.55e-10	15.8472	2.29973	ABCB9	12	Up in ES
ILMN_2405254	1.20171	-0.0776458	7.79394	2.37e-13	4.05e-12	19.8108	2.30013	GRB7	17	Up in ES
ILMN_1763127	1.20209	-0.0797697	8.02762	5.36e-14	1.09e-12	21.2593	2.30073	CCBP2	3	Up in ES
ILMN_1801077	1.2076	-0.0540716	10.9457	1.12e-22	5.51e-20	40.8429	2.30953	PLIN2	9	Up in ES
ILMN_1713384	1.21135	-0.0778528	9.17339	2.84e-17	1.52e-15	28.6399	2.31554	LOC654096		Up in ES
ILMN_1704656	1.21233	-0.0350031	9.51343	2.78e-18	2.24e-16	30.915	2.31711	PPP2R1B	11	Up in ES
ILMN_1778523	1.21358	-0.101828	10.8126	2.92e-22	1.21e-19	39.9006	2.31913	KLF9	9	Up in ES
ILMN_2315780	1.21836	-0.021355	9.29007	1.28e-17	7.84e-16	29.4165	2.32682	TACC2	10	Up in ES
ILMN_1671486	1.21872	-0.0649926	7.36481	3.23e-12	4.15e-11	17.2584	2.32741	HOMER2	15	Up in ES
ILMN_1771652	1.21955	-0.0527114	5.24673	3.56e-07	1.66e-06	6.00552	2.32875	BAIAP2L2	22	Up in ES
ILMN_1797531	1.2206	-0.0144865	9.88402	2.13e-19	2.54e-17	33.4338	2.33043	PRKAG2	7	Up in ES
ILMN_2082209	1.22256	-0.0808869	9.40364	5.91e-18	4.22e-16	30.1765	2.33361	C20ORF100	20	Up in ES
ILMN_1661733	1.22283	-0.0367936	4.56373	8.42e-06	3.06e-05	2.9833	2.33404	FOLR1	11	Up in ES
ILMN_1724181	1.22317	-0.15572	8.65084	9.34e-16	3.02e-14	25.2188	2.33459	IL15	4	Up in ES
ILMN_1724686	1.22876	-0.114213	5.93157	1.14e-08	7.08e-08	9.33863	2.34365	CLDN1	3	Up in ES
ILMN_1720623	1.23737	-0.0510442	8.90787	1.88e-16	7.67e-15	26.7912	2.35768	SYTL3	6	Up in ES
ILMN_1719972	1.24598	-0.0591498	11.0637	5.63e-23	3.44e-20	41.5192	2.3718	PLXNA3	X	Up in ES
ILMN_1798249	1.24608	0.0210959	8.67681	9.21e-16	2.99e-14	25.2411	2.37196	AK3L1	1	Up in ES
ILMN_1867664	1.24914	-0.00606606	8.30671	1.01e-14	2.47e-13	22.8933	2.377	SPTLC3	20	Up in ES
ILMN_1777565	1.25026	-0.052983	7.71483	3.77e-13	6.07e-12	19.3532	2.37885	TAP2	6	Up in ES
ILMN_1801491	1.2522	-0.0654939	8.47618	2.94e-15	8.45e-14	24.0973	2.38205	SLC26A2	5	Up in ES
ILMN_1711899	1.25448	0.0182472	7.72852	3.46e-13	5.65e-12	19.4362	2.38581	ANXA2	15	Up in ES
ILMN_1685540	1.25625	-0.0160847	9.31741	1.07e-17	6.9e-16	29.599	2.38875	SHRM	4	Up in ES
ILMN_1726547	1.27301	-0.130908	9.0863	5.11e-17	2.53e-15	28.0632	2.41665	MAP3K5	6	Up in ES
ILMN_1746784	1.27541	-0.0224231	7.2472	6.56e-12	7.92e-11	16.5678	2.42068	SLAIN1	13	Up in ES
ILMN_2046730	1.28722	-0.0441402	10.5748	1.61e-21	4.64e-19	38.2253	2.44058	S100A10	1	Up in ES
ILMN_1770293	1.28976	-0.071889	10.0289	8.22e-20	1.13e-17	34.3701	2.44487	KLF5	13	Up in ES
ILMN_1764090	1.29144	-0.0324323	9.79026	4.1e-19	4.32e-17	32.7928	2.44771	AK3L1	1	Up in ES
ILMN_1755937	1.29588	-0.0661921	9.8316	3.07e-19	3.42e-17	33.0751	2.45527	ANXA2	15	Up in ES
ILMN_2346479	1.29692	-0.0344266	7.16506	1.07e-11	1.24e-10	16.0895	2.45704	HOMER2	15	Up in ES
ILMN_1796712	1.29873	-0.047072	10.4955	2.84e-21	6.77e-19	37.6697	2.46013	S100A10	1	Up in ES
ILMN_1677314	1.30346	-0.0786627	8.34787	6.89e-15	1.75e-13	23.2651	2.4682	MUC1	1	Up in ES
ILMN_1780170	1.3057	-0.165103	7.98464	6.94e-14	1.38e-12	21.0062	2.47203	APOD	3	Up in ES
ILMN_1689146	1.30799	-0.00638603	9.0106	8.51e-17	3.88e-15	27.564	2.47596	GABRP	5	Up in ES
ILMN_1735014	1.30847	-0.110905	8.71678	6.04e-16	2.07e-14	25.6451	2.47678	KLF6	10	Up in ES
ILMN_2363165	1.3129	-0.0206454	9.01553	1.11e-16	4.83e-15	27.3211	2.48441	TACC2	10	Up in ES
ILMN_1673566	1.31485	-0.162091	9.74831	5.64e-19	5.56e-17	32.4804	2.48776	ADAMTS1	21	Up in ES
ILMN_1782050	1.32626	-0.129018	9.90399	1.85e-19	2.25e-17	33.5706	2.50752	CEBPD	8	Up in ES
ILMN_1682176	1.33275	-0.03577	6.47848	5.91e-10	4.79e-09	12.1918	2.51882	CLEC3B	3	Up in ES
ILMN_1738989	1.33288	-0.0699627	6.55181	4.11e-10	3.44e-09	12.5466	2.51905	GOLSYN	8	Up in ES
ILMN_2385672	1.33365	-0.0721023	8.14565	2.98e-14	6.42e-13	21.8468	2.5204	ELN	7	Up in ES
ILMN_1713846	1.33693	-0.0459808	9.4086	5.72e-18	4.12e-16	30.2097	2.52613	PPM1H	12	Up in ES
ILMN_1702487	1.33847	0.0251384	9.19835	2.4e-17	1.32e-15	28.8056	2.52882	SGK	6	Up in ES
ILMN_2163723	1.33885	-0.0974909	6.28689	1.88e-09	1.38e-08	11.1048	2.5295	KRT7	12	Up in ES
ILMN_1772964	1.34198	-0.188721	6.25833	2.19e-09	1.59e-08	10.9519	2.53499	CCL8	17	Up in ES
ILMN_1690209	1.36122	-0.00515677	9.92394	1.61e-19	1.98e-17	33.7074	2.56903	C1ORF186	1	Up in ES
ILMN_2370882	1.36854	0.00192358	9.11329	4.26e-17	2.13e-15	28.2417	2.58209	ACSL5	10	Up in ES
ILMN_2339955	1.37	0.0121189	6.4853	6.2e-10	5e-09	12.1626	2.5847	NR4A2	2	Up in ES
ILMN_1755383	1.37589	-0.00965502	8.73103	5.5e-16	1.92e-14	25.7375	2.59528	LRRC1	6	Up in ES
ILMN_1782305	1.38363	-0.0381278	6.85287	6.82e-11	6.71e-10	14.2877	2.60923	NR4A2	2	Up in ES
ILMN_2397795	1.38399	-0.00803318	7.24479	7.59e-12	9.1e-11	16.4369	2.6099	SLAIN1	13	Up in ES
ILMN_1758938	1.38498	-0.110012	10.7564	4.38e-22	1.63e-19	39.5032	2.61168	SLC31A2	9	Up in ES
ILMN_2337923	1.38537	0.0609341	7.7473	3.08e-13	5.14e-12	19.5504	2.61239	TPD52L1	6	Up in ES
ILMN_1714384	1.3906	-0.0380777	9.72027	6.67e-19	6.44e-17	32.316	2.62188	PCCA	13	Up in ES
ILMN_1843198	1.39194	-0.0142934	10.0899	5.03e-20	7.67e-18	34.8494	2.62431	HS.10862	1	Up in ES
ILMN_1737406	1.3981	-0.102692	8.8272	2.9e-16	1.11e-14	26.3627	2.63553	KLF6	10	Up in ES
ILMN_1734596	1.40109	-0.0527603	9.23965	1.81e-17	1.05e-15	29.0804	2.64102	TC2N	14	Up in ES
ILMN_1776157	1.4032	0.0073304	8.17692	2.1e-14	4.72e-13	22.1739	2.64487	2004-09-01	17	Up in ES
ILMN_1714383	1.40476	0.0337166	8.19872	1.77e-14	4.07e-13	22.3404	2.64773	TPD52L1	6	Up in ES
ILMN_2167758	1.40642	-0.098533	6.65474	2.35e-10	2.06e-09	13.0975	2.65079	CILP	15	Up in ES
ILMN_2189027	1.40845	-0.0482601	6.80917	1.05e-10	9.87e-10	13.8993	2.65451	LIPG	18	Up in ES
ILMN_1658044	1.41659	0.00952018	8.91652	1.63e-16	6.76e-15	26.9268	2.66953	LOC648814		Up in ES
ILMN_3305938	1.41662	0.0486886	9.08122	5.29e-17	2.6e-15	28.0296	2.66959	SGK1	6	Up in ES
ILMN_2184109	1.41793	-0.0157943	8.86438	2.27e-16	8.96e-15	26.6052	2.67201	SLC34A2	4	Up in ES
ILMN_1775114	1.42002	-0.11761	7.24616	6.74e-12	8.12e-11	16.5423	2.67589	ENTPD3	3	Up in ES
ILMN_1752932	1.42016	-0.0526699	10.946	1.12e-22	5.51e-20	40.8453	2.67615	MPZL2	11	Up in ES
ILMN_1657515	1.43204	-0.0554376	9.39008	6.49e-18	4.5e-16	30.0855	2.69828	RPS6KA5	14	Up in ES
ILMN_1722981	1.43213	-0.0652203	9.59616	1.71e-18	1.47e-16	31.3979	2.69845	TLR5	1	Up in ES
ILMN_1723847	1.43561	-0.0990681	6.62289	2.51e-10	2.18e-09	13.0214	2.70496	CILP	15	Up in ES
ILMN_2364022	1.4374	-0.0856061	10.3752	6.69e-21	1.36e-18	36.8288	2.70832	SLC16A3	17	Up in ES
ILMN_1658917	1.44252	-0.0681079	6.12676	4.29e-09	2.91e-08	10.3131	2.71795	SLC1A1	9	Up in ES
ILMN_2083469	1.44525	-0.157711	9.14096	3.53e-17	1.81e-15	28.4249	2.72309	IRS2	13	Up in ES
ILMN_2406501	1.45039	-0.142678	6.38178	9.82e-10	7.6e-09	11.7016	2.73281	SOD2	6	Up in ES
ILMN_1663092	1.45155	-0.0882926	10.0556	6.41e-20	9.22e-18	34.6131	2.73501	CITED2	6	Up in ES
ILMN_1808354	1.45579	-0.00161991	8.92051	2.33e-16	9.12e-15	26.5977	2.74306	SLC4A7	3	Up in ES
ILMN_1837428	1.46714	-0.15046	8.34938	6.82e-15	1.74e-13	23.2767	2.76474	HS.25318	18	Up in ES
ILMN_1663119	1.48397	-0.104869	9.39635	6.22e-18	4.37e-16	30.1276	2.79718	DSC2	18	Up in ES
ILMN_3305273	1.49151	-0.04613	7.52868	1.28e-12	1.82e-11	18.1673	2.81182	LOC729779		Up in ES
ILMN_2151281	1.50012	-0.0816009	11.1061	3.5e-23	2.55e-20	41.9832	2.82866	GABARAPL1	12	Up in ES
ILMN_1736527	1.50708	-0.0344717	7.37822	3.64e-12	4.62e-11	17.153	2.84235	TFCP2L1	2	Up in ES
ILMN_1659913	1.50718	-0.0468585	10.4313	4.49e-21	9.93e-19	37.2207	2.84255	ISG20	15	Up in ES
ILMN_3229324	1.51761	0.0688397	8.86552	2.25e-16	8.95e-15	26.6127	2.86317	SGK1	6	Up in ES
ILMN_3245707	1.51792	-0.0845432	8.57735	1.52e-15	4.61e-14	24.7456	2.86379	RIMKLB	12	Up in ES
ILMN_1686664	1.52436	-0.096417	8.51823	2.23e-15	6.58e-14	24.3663	2.8766	MT2A	16	Up in ES
ILMN_1695959	1.53548	-0.113094	11.0752	4.38e-23	2.92e-20	41.7629	2.89884	C21ORF63	21	Up in ES
ILMN_1738816	1.54808	-0.148131	11.6253	7.89e-25	1.51e-21	45.706	2.92428	FOXO1	13	Up in ES
ILMN_1724837	1.55402	-0.0159358	10.8146	2.88e-22	1.21e-19	39.9145	2.93635	ZC3HAV1	7	Up in ES
ILMN_1694810	1.5595	-0.0137925	10.2586	1.69e-20	3.11e-18	35.9226	2.94752	PANX2	22	Up in ES
ILMN_1714536	1.56101	0.0330307	4.63952	5.91e-06	2.21e-05	3.31493	2.95061	SCGB1D2	11	Up in ES
ILMN_1725680	1.56124	-0.00166161	8.71215	6.88e-16	2.33e-14	25.5233	2.95107	LRRC1	6	Up in ES
ILMN_1761281	1.56846	-0.0861367	8.12874	2.77e-14	6.04e-13	21.9021	2.96589	LOC441019	4	Up in ES
ILMN_2325338	1.57824	-0.0737428	10.054	6.48e-20	9.22e-18	34.6016	2.98605	APOL2	22	Up in ES
ILMN_1814799	1.57922	-0.0615215	9.22636	2.29e-17	1.28e-15	28.8574	2.98807	S100A13	1	Up in ES
ILMN_1708934	1.5881	-0.123811	8.2884	9.95e-15	2.43e-13	22.9048	3.00654	ADM	11	Up in ES
ILMN_1771126	1.58961	0.00247566	10.232	2.04e-20	3.49e-18	35.7389	3.00968	RORC	1	Up in ES
ILMN_2068104	1.59361	0.0255716	7.20821	8.28e-12	9.88e-11	16.3404	3.01804	TFPI2	7	Up in ES
ILMN_1692938	1.60157	-0.0774218	8.16738	2.17e-14	4.83e-13	22.1439	3.03472	PSAT1	9	Up in ES
ILMN_1734366	1.60311	-0.00732345	10.1743	3.06e-20	4.91e-18	35.3404	3.03797	RORC	1	Up in ES
ILMN_2401258	1.6037	-0.0568266	10.2256	1.93e-20	3.39e-18	35.7885	3.03922	FAM13A	4	Up in ES
ILMN_1763666	1.60938	-0.051268	7.19939	9.71e-12	1.14e-10	16.1909	3.05121	ALDH3B2	11	Up in ES
ILMN_1729487	1.6112	-0.0523531	9.5496	2.23e-18	1.87e-16	31.1341	3.05507	GMPR	6	Up in ES
ILMN_1707312	1.61662	-0.131843	11.6055	9.12e-25	1.55e-21	45.5635	3.06656	NFIL3	9	Up in ES
ILMN_2325337	1.61979	-0.0736546	10.1697	2.87e-20	4.71e-18	35.4008	3.0733	APOL2	22	Up in ES
ILMN_1752510	1.6422	-0.0420498	10.5845	1.5e-21	4.5e-19	38.2936	3.12141	FAM13A	4	Up in ES
ILMN_1679060	1.65511	-0.0386233	9.72689	7.54e-19	7.11e-17	32.1995	3.14948	LOC642559	12	Up in ES
ILMN_1811364	1.66279	-0.0617249	10.957	1.03e-22	5.43e-20	40.9228	3.16628	SGPP2		Up in ES
ILMN_1737541	1.66782	-0.0441633	10.0182	9.13e-20	1.22e-17	34.2675	3.17734	HGD	3	Up in ES
ILMN_1758164	1.68183	-0.195227	5.93546	1.1e-08	6.87e-08	9.3625	3.20835	STC1	8	Up in ES
ILMN_1846771	1.68355	-0.081585	9.63743	1.52e-18	1.33e-16	31.5168	3.21218	HS.389313	X_random	Up in ES
ILMN_1781952	1.68535	-0.00965808	8.54308	1.9e-15	5.65e-14	24.5256	3.21617	MGST1	12	Up in ES
ILMN_1811468	1.69574	-0.133938	6.18255	2.89e-09	2.04e-08	10.65	3.23942	IRX3	16	Up in ES
ILMN_1729095	1.6974	-0.06656	9.25059	2.09e-17	1.19e-15	28.9478	3.24315	PDZD2	5	Up in ES
ILMN_1781560	1.70696	-0.0700246	9.54614	2.54e-18	2.1e-16	31.0104	3.26471	ST3GAL6	3	Up in ES
ILMN_1729216	1.7171	-0.106972	10.0008	9.7e-20	1.28e-17	34.2066	3.28774	CRYAB	11	Up in ES
ILMN_2205050	1.71959	-0.0594742	10.3884	6.09e-21	1.27e-18	36.9213	3.29342	PRKX	X	Up in ES
ILMN_2206953	1.73348	-0.137571	9.60443	2.63e-18	2.15e-16	30.9878	3.3253	PLCL1	2	Up in ES
ILMN_1786834	1.7457	-0.0598175	10.6102	1.25e-21	3.9e-19	38.4737	3.35357	PRKX		Up in ES
ILMN_2180885	1.76281	0.00698182	7.9898	7.69e-14	1.51e-12	20.9149	3.39358	FLJ21511	4	Up in ES
ILMN_1762561	1.7769	-0.0528479	7.62825	8.44e-13	1.26e-11	18.5948	3.4269	PLA2G10	16	Up in ES
ILMN_1654065	1.77901	-0.126823	9.01661	9.55e-17	4.25e-15	27.4601	3.43191	ATOH8	2	Up in ES
ILMN_1663640	1.77902	-0.103473	8.81426	3.16e-16	1.2e-14	26.2783	3.43192	MAOA	X	Up in ES
ILMN_1691156	1.78002	-0.0668729	10.0531	6.52e-20	9.22e-18	34.5955	3.4343	MT1A	16	Up in ES
ILMN_3239254	1.79252	-0.0157271	10.6035	1.31e-21	4.01e-19	38.4264	3.46418	UCA1	19	Up in ES
ILMN_3243831	1.79587	-0.0085953	7.00916	3.16e-11	3.3e-10	15.0538	3.47224	CAPN6	X	Up in ES
ILMN_2387078	1.80229	0.014045	10.3706	6.92e-21	1.39e-18	36.7967	3.48774	MPZL2	11	Up in ES
ILMN_1730007	1.82589	0.0174576	9.87499	2.27e-19	2.67e-17	33.3719	3.54526	MPZL2	11	Up in ES
ILMN_1805410	1.82901	-0.0900825	7.644	5.85e-13	8.98e-12	18.9246	3.55294	C15ORF48	15	Up in ES
ILMN_1794782	1.83166	-0.0531371	11.1408	2.72e-23	2.19e-20	42.231	3.55947	ABCG1	21	Up in ES
ILMN_1767929	1.87518	0.00685596	8.59324	1.69e-15	5.09e-14	24.6494	3.66848	LOC642252	3	Up in ES
ILMN_1775016	1.87826	-0.03209	9.07863	5.39e-17	2.62e-15	28.0125	3.67632	MPZL2	11	Up in ES
ILMN_1775170	1.89677	-0.062372	9.36261	7.83e-18	5.36e-16	29.9014	3.72379	MT1X	16	Up in ES
ILMN_3248551	1.90858	-0.0642341	9.46059	4e-18	3.05e-16	30.5591	3.75441	C2CD4B	15	Up in ES
ILMN_1718766	1.91073	-0.0341354	9.84884	2.73e-19	3.1e-17	33.193	3.75998	MT1F	16	Up in ES
ILMN_1787186	1.92012	-0.0597445	8.91151	1.65e-16	6.79e-15	26.9135	3.78453	NOV	8	Up in ES
ILMN_1776181	1.92247	-0.132183	8.62367	1.12e-15	3.54e-14	25.0436	3.79071	BIRC3	11	Up in ES
ILMN_1777190	1.94348	-0.207479	8.10058	3.32e-14	7.12e-13	21.7264	3.84633	CFD	19	Up in ES
ILMN_1718852	1.95897	-0.129908	9.85329	3.91e-19	4.19e-17	32.8499	3.88785	PLCL1	2	Up in ES
ILMN_1684982	1.98446	-0.106094	10.6277	1.1e-21	3.51e-19	38.5966	3.95713	PDK4	7	Up in ES
ILMN_1810628	1.99199	-0.179883	9.43596	5.25e-18	3.8e-16	30.2973	3.97786	KIAA0367	9	Up in ES
ILMN_2339835	1.99639	-0.180125	7.32162	4.24e-12	5.3e-11	16.9948	3.99	PTGS1	9	Up in ES
ILMN_1800898	2.00768	-0.0697889	10.5002	3.17e-21	7.32e-19	37.5646	4.02136	ARG2	14	Up in ES
ILMN_1700428	2.01819	0.0206822	6.59214	3.37e-10	2.86e-09	12.7495	4.05076	HLA-DOB	6	Up in ES
ILMN_1662640	2.01831	-0.111386	9.18007	2.71e-17	1.47e-15	28.6842	4.05109	C20ORF127	20	Up in ES
ILMN_2374449	2.01943	-0.0796071	8.0153	5.97e-14	1.21e-12	21.1564	4.05424	SPP1	4	Up in ES
ILMN_1778444	2.0235	-0.104335	12.6768	3.24e-28	4.94e-24	53.3614	4.06568	FKBP5	6	Up in ES
ILMN_1651354	2.08391	-0.146989	8.59205	1.4e-15	4.33e-14	24.823	4.23955	SPP1	4	Up in ES
ILMN_2173611	2.10295	-0.0967332	9.24574	1.74e-17	1.02e-15	29.1209	4.29586	MT1E	16	Up in ES
ILMN_1796094	2.14147	-0.0647269	7.7953	2.48e-13	4.22e-12	19.7676	4.41212	CD36	7	Up in ES
ILMN_1729973	2.14386	-0.0503829	12.271	7.05e-27	3.59e-23	50.3376	4.41942	ZC3HAV1	7	Up in ES
ILMN_1672403	2.14499	-0.0507817	7.54	1.18e-12	1.69e-11	18.2462	4.4229	ADAMTS8	11	Up in ES
ILMN_2329927	2.18675	-0.0308158	11.0157	9.02e-23	4.91e-20	41.0577	4.55278	ABCG1	21	Up in ES
ILMN_3239965	2.19719	-0.0950561	9.00124	9.26e-17	4.16e-15	27.4822	4.58584	IDO1	8	Up in ES
ILMN_1749150	2.21957	-0.0496769	9.98166	1.62e-19	1.98e-17	33.7138	4.65755	RXFP1	4	Up in ES
ILMN_1712082	2.23633	0.00876332	9.95343	1.31e-19	1.67e-17	33.9098	4.71196	GCNT3	15	Up in ES
ILMN_1683494	2.2469	-0.0767044	11.819	2.32e-25	5.91e-22	46.9079	4.74662	TMEM154	4	Up in ES
ILMN_1748751	2.29863	-0.0672817	9.81372	3.48e-19	3.82e-17	32.953	4.9199	NLF2		Up in ES
ILMN_1656310	2.31853	-0.0980662	9.06393	6.97e-17	3.27e-15	27.7678	4.98825	INDO	8	Up in ES
ILMN_2198239	2.33861	0.0117271	9.72467	6.47e-19	6.29e-17	32.3459	5.05814	HGD	3	Up in ES
ILMN_2249018	2.34451	-0.0740355	6.60983	3.05e-10	2.62e-09	12.8401	5.07889	LOC389816	9	Up in ES
ILMN_1680757	2.39672	-0.0592777	6.78639	1.11e-10	1.04e-09	13.8171	5.26605	LRRC26	9	Up in ES
ILMN_2088124	2.43048	-0.123057	12.4126	2.33e-27	1.77e-23	51.4264	5.39072	TMEM154	4	Up in ES
ILMN_2136089	2.43065	-0.10841	10.0961	4.97e-20	7.66e-18	34.8628	5.39137	MTE		Up in ES
ILMN_1808713	2.4883	0.0546264	7.97839	9.39e-14	1.81e-12	20.7336	5.61117	HSD17B2	16	Up in ES
ILMN_2139970	2.49456	-0.210832	9.71151	7.09e-19	6.8e-17	32.2564	5.63557	ALDH1A3	15	Up in ES
ILMN_1807439	2.56779	-0.195566	9.84785	2.74e-19	3.1e-17	33.1862	5.929	ALDH1A3	15	Up in ES
ILMN_1767556	2.6348	-0.250487	9.98568	1.05e-19	1.35e-17	34.1315	6.21091	C10ORF10	10	Up in ES
ILMN_1764629	2.70133	-0.071038	11.6424	6.96e-25	1.51e-21	45.8295	6.50399	SLC39A14	8	Up in ES
ILMN_1715401	2.85597	-0.0845834	10.257	1.55e-20	2.92e-18	36.0062	7.2399	MT1G	16	Up in ES
ILMN_1690289	2.88377	-0.11338	9.44494	6.11e-18	4.33e-16	30.1562	7.38077	DUOX1	15	Up in ES
ILMN_1773337	2.93798	-0.19779	10.6936	8.31e-22	2.76e-19	38.8786	7.66339	DKK1	10	Up in ES
ILMN_1723333	3.11261	-0.145996	8.13454	3.8e-14	8.02e-13	21.6225	8.64945	SCGB2A2	11	Up in ES
ILMN_1749131	3.2442	-0.113845	10.5942	1.57e-21	4.59e-19	38.2562	9.47549	ENPP3	6	Up in ES
ILMN_2124802	3.26017	-0.106145	10.6394	1.02e-21	3.3e-19	38.6789	9.58098	MT1H	16	Up in ES

## Sheet: TableS4
Table S4. Differential expression of genes expressed in >90% of samples. Up-regulated or down-regulated genes in Early Secretory (ES) and Mid Secretory (MS) endometrium, ranked by log fold change in expression.
PROBE_ID	logFC	AveExpr	t	P.Value	adj.P.Val	B	FC	ILMN_GENE	CHROMOSOME	Direction
ILMN_2249018	-2.99557	-0.0740355	-7.47663	2.02e-12	5.51e-10	17.7967	7.97547	LOC389816	9	Down in MS
ILMN_2206080	-2.9477	0.144117	-7.16459	1.3e-11	2.37e-09	16.0014	7.7152	MMP26	11	Down in MS
ILMN_1680757	-2.80664	-0.0592777	-6.96204	4.15e-11	6.09e-09	14.888	6.99652	LRRC26	9	Down in MS
ILMN_3243831	-2.29409	-0.0085953	-7.68739	5.72e-13	2.03e-10	19.0053	4.90445	CAPN6	X	Down in MS
ILMN_1700428	-2.21485	0.0206822	-6.5003	5.71e-10	4.81e-08	12.3697	4.64232	HLA-DOB	6	Down in MS
ILMN_1690289	-2.11963	-0.11338	-6.35077	1.27e-09	9.01e-08	11.5997	4.34584	DUOX1	15	Down in MS
ILMN_1701603	-1.93551	0.0809424	-8.14298	2.61e-14	1.99e-11	21.9852	3.82514	ALPL	1	Down in MS
ILMN_1769388	-1.87586	-0.00390273	-6.82666	8.61e-11	1.09e-08	14.1849	3.6702	GJB2	13	Down in MS
ILMN_1799106	-1.84507	-0.0285106	-7.22192	8.89e-12	1.74e-09	16.3685	3.5927	MOSC1	1	Down in MS
ILMN_1697857	-1.83345	0.0898472	-7.70073	5.05e-13	1.83e-10	19.1329	3.56388	LOC644715	6	Down in MS
ILMN_1661733	-1.8331	-0.0367936	-5.97089	9.67e-09	4.49e-07	9.65987	3.56302	FOLR1	11	Down in MS
ILMN_1759910	-1.80089	0.00498472	-6.48328	5.59e-10	4.79e-08	12.3821	3.48434	SERPINA5	14	Down in MS
ILMN_1782305	-1.76675	-0.0381278	-7.71081	4.07e-13	1.59e-10	19.3355	3.40287	NR4A2	2	Down in MS
ILMN_2339955	-1.71045	0.0121189	-7.00255	3.39e-11	5.12e-09	15.0837	3.27263	NR4A2	2	Down in MS
ILMN_1673769	-1.69203	0.0857242	-5.86841	1.64e-08	7.02e-07	9.15807	3.23112	KCNG1	20	Down in MS
ILMN_2068104	-1.63132	0.0255716	-6.51211	4.75e-10	4.29e-08	12.537	3.09797	TFPI2	7	Down in MS
ILMN_1763666	-1.60463	-0.051268	-6.31406	1.53e-09	1.03e-07	11.4206	3.04117	ALDH3B2	11	Down in MS
ILMN_2054297	-1.58197	-0.0650355	-4.77127	3.3e-06	6.28e-05	4.10064	2.99377	PTGS2	1	Down in MS
ILMN_2390609	-1.55863	0.00500175	-8.38269	5.69e-15	6.2e-12	23.458	2.94573	ANK3	10	Down in MS
ILMN_1748970	-1.55401	0.0683698	-7.22646	8.18e-12	1.63e-09	16.4472	2.93633	PRR15L	17	Down in MS
ILMN_2285375	-1.535	0.0324869	-7.53043	1.21e-12	3.91e-10	18.2886	2.89787	SORD	15	Down in MS
ILMN_1749131	-1.51706	-0.113845	-4.41295	1.59e-05	0.000233666	2.61866	2.86208	ENPP3	6	Down in MS
ILMN_1714536	-1.48899	0.0330307	-3.89904	0.000127549	0.00133059	0.671406	2.80693	SCGB1D2	11	Down in MS
ILMN_1738989	-1.47972	-0.0699627	-6.39682	9.86e-10	7.45e-08	11.8428	2.78895	GOLSYN	8	Down in MS
ILMN_1837428	-1.46634	-0.15046	-7.32223	4.31e-12	9.98e-10	17.0601	2.76321	HS.25318	18	Down in MS
ILMN_1775016	-1.45469	-0.03209	-6.20678	2.56e-09	1.53e-07	10.9207	2.74098	MPZL2	11	Down in MS
ILMN_1785095	-1.3936	0.0771895	-7.11276	1.49e-11	2.61e-09	15.866	2.62734	ATP6V0E2	7	Down in MS
ILMN_1736527	-1.38873	-0.0344717	-5.96979	1.01e-08	4.65e-07	9.61879	2.61848	TFCP2L1	2	Down in MS
ILMN_1746784	-1.3655	-0.0224231	-6.89615	5.31e-11	7.23e-09	14.6435	2.57666	SLAIN1	13	Down in MS
ILMN_1660462	-1.3641	-0.0033	-7.37087	3.41e-12	8.01e-10	17.2892	2.57415	MCOLN2	1	Down in MS
ILMN_2397795	-1.36188	-0.00803318	-6.34198	1.33e-09	9.2e-08	11.5547	2.5702	SLAIN1	13	Down in MS
ILMN_1776181	-1.3499	-0.132183	-5.42624	1.48e-07	4.58e-06	7.04481	2.54895	BIRC3	11	Down in MS
ILMN_1725680	-1.34157	-0.00166161	-6.62252	2.66e-10	2.57e-08	13.099	2.53427	LRRC1	6	Down in MS
ILMN_1775114	-1.33847	-0.11761	-6.00012	7.87e-09	3.82e-07	9.84781	2.52883	ENTPD3	3	Down in MS
ILMN_2343048	-1.3218	-0.0504251	-6.84695	7.19e-11	9.38e-09	14.3535	2.49979	ABCB9	12	Down in MS
ILMN_1654612	-1.28108	0.0135639	-7.19395	1.1e-11	2.04e-09	16.1673	2.43021	ZNF589	3	Down in MS
ILMN_1692517	-1.27509	0.0287703	-7.78672	2.47e-13	1.18e-10	19.8155	2.42014	LOC653381	15	Down in MS
ILMN_2166457	-1.24412	-0.0177964	-5.20095	4.5e-07	1.16e-05	5.98768	2.36874	HPGD	4	Down in MS
ILMN_1815032	-1.24084	0.0681702	-6.07721	5.28e-09	2.73e-07	10.2316	2.36337	SOX7	8	Down in MS
ILMN_1687867	-1.22988	-0.0371266	-6.35295	1.15e-09	8.37e-08	11.6878	2.34547	LOC647954		Down in MS
ILMN_2172969	-1.2071	0.0248912	-6.25657	2.13e-09	1.31e-07	11.1064	2.30872	STXBP6	14	Down in MS
ILMN_1672403	-1.20452	-0.0507817	-3.87057	0.000143019	0.00146297	0.565844	2.30461	ADAMTS8	11	Down in MS
ILMN_1670535	-1.20441	0.0295925	-7.46811	1.81e-12	5.2e-10	17.8999	2.30443	NDRG2	14	Down in MS
ILMN_1764629	-1.20138	-0.071038	-4.57377	7.9e-06	0.000130224	3.27541	2.2996	SLC39A14	8	Down in MS
ILMN_3280842	-1.19781	-0.0198096	-6.71633	1.5e-10	1.67e-08	13.6472	2.29391	LOC149501	1	Down in MS
ILMN_1660806	-1.19757	0.0481162	-6.9038	5.08e-11	6.98e-09	14.6863	2.29353	CSRP2	12	Down in MS
ILMN_1716407	-1.19736	0.0605799	-7.22551	7.62e-12	1.55e-09	16.5117	2.2932	SORBS2	4	Down in MS
ILMN_1755383	-1.19297	-0.00965502	-6.71637	1.5e-10	1.67e-08	13.6475	2.28624	LRRC1	6	Down in MS
ILMN_1750912	-1.19052	0.0969633	-7.52423	1.25e-12	3.92e-10	18.2521	2.28235	STXBP6	14	Down in MS
ILMN_2343047	-1.18546	-0.0583329	-6.63553	2.79e-10	2.64e-08	13.0613	2.27436	ABCB9	12	Down in MS
ILMN_1806667	-1.18531	0.0681388	-5.97809	8.99e-09	4.27e-07	9.72115	2.27412	FRAS1	4	Down in MS
ILMN_1661875	-1.18243	-1.4e-06	-6.66454	2.28e-10	2.38e-08	13.2515	2.26959	ANK3	10	Down in MS
ILMN_1671971	-1.17491	0.00478734	-6.62374	2.53e-10	2.51e-08	13.1411	2.25779	LOC644743	1	Down in MS
ILMN_3307693	-1.17148	0.014921	-6.91819	4.67e-11	6.54e-09	14.7668	2.25242	WFDC2	20	Down in MS
ILMN_1724052	-1.16103	0.0727158	-5.9699	9.18e-09	4.33e-07	9.69958	2.23617	LOC730051	19	Down in MS
ILMN_2361603	-1.1609	0.0445258	-6.92938	4.38e-11	6.3e-09	14.8295	2.23597	NDRG2	14	Down in MS
ILMN_1683859	-1.15119	0.0129742	-7.13334	1.32e-11	2.37e-09	15.9834	2.22097	SLC7A1	13	Down in MS
ILMN_1767929	-1.14949	0.00685596	-4.72946	4.08e-06	7.44e-05	3.90249	2.21835	LOC642252	3	Down in MS
ILMN_2407879	-1.1484	0.0451952	-7.74062	3.3e-13	1.42e-10	19.5386	2.21668	SORBS2	4	Down in MS
ILMN_1652237	-1.14293	-0.00862183	-6.34642	1.19e-09	8.6e-08	11.6533	2.2083	CBR3	21	Down in MS
ILMN_1671092	-1.14095	0.107768	-6.92626	4.46e-11	6.36e-09	14.812	2.20526	SOX17	8	Down in MS
ILMN_1753584	-1.13499	-0.0118834	-6.45484	6.55e-10	5.32e-08	12.2298	2.19617	KRT8	12	Down in MS
ILMN_1761946	-1.13294	0.0320301	-5.70863	3.8e-08	1.46e-06	8.35736	2.19305	PROM2	2	Down in MS
ILMN_1695475	-1.12796	0.0315311	-6.88871	5.59e-11	7.45e-09	14.5942	2.18549	SEMA3C	7	Down in MS
ILMN_1787186	-1.09249	-0.0597445	-4.55142	8.71e-06	0.000141416	3.18362	2.13241	NOV	8	Down in MS
ILMN_1813350	-1.08865	0.0473987	-5.26599	3.25e-07	8.69e-06	6.29761	2.12676	HSD11B2	16	Down in MS
ILMN_1780334	-1.08281	0.0173767	-5.37188	1.98e-07	5.76e-06	6.77381	2.11816	KCNJ2	17	Down in MS
ILMN_1718182	-1.08077	0.0361231	-5.61476	5.75e-08	2.07e-06	7.94559	2.11516	THRA	17	Down in MS
ILMN_2412139	-1.07929	-0.0131218	-6.80467	9.76e-11	1.2e-08	14.0621	2.11299	CABYR	18	Down in MS
ILMN_1813131	-1.06837	0.00917945	-5.21015	4.4e-07	1.14e-05	6.01365	2.09707	LOC643431	5	Down in MS
ILMN_2087941	-1.06678	-0.0468397	-6.41217	8.3e-10	6.53e-08	12.0021	2.09475	ENTPD3	3	Down in MS
ILMN_2074258	-1.06004	-0.0343403	-7.63062	6.6e-13	2.29e-10	18.8701	2.08498	BARD1	2	Down in MS
ILMN_2233539	-1.05849	-0.0490832	-4.72833	4.02e-06	7.39e-05	3.91442	2.08275	SLC39A8	4	Down in MS
ILMN_1729487	-1.0579	-0.0523531	-5.5793	6.92e-08	2.44e-06	7.77061	2.0819	GMPR	6	Down in MS
ILMN_1774930	-1.05305	0.00243057	-6.69971	1.65e-10	1.82e-08	13.5561	2.07492	CDC14A	1	Down in MS
ILMN_1785266	-1.05284	0.0158838	-6.7755	1.07e-10	1.28e-08	13.9732	2.07461	OFD1	X	Down in MS
ILMN_1803561	-1.04829	0.0220514	-6.03486	6.9e-09	3.42e-07	9.98105	2.06807	PLA2G4A	1	Down in MS
ILMN_1722127	-1.04709	-0.0159904	-7.19331	9.33e-12	1.8e-09	16.317	2.06636	RAD54B	8	Down in MS
ILMN_3240586	-1.04471	0.0370799	-5.78089	2.46e-08	1.01e-06	8.75845	2.06295	PLD6	17	Down in MS
ILMN_1796423	-1.04454	-0.0503213	-6.75535	1.24e-10	1.44e-08	13.833	2.06271	CLIC3	9	Down in MS
ILMN_1772233	-1.0415	0.00426681	-6.15036	3.48e-09	1.93e-07	10.6279	2.05836	CENTD2	11	Down in MS
ILMN_1752406	-1.04049	0.0952042	-5.18246	5.08e-07	1.29e-05	5.88335	2.05693	LOC642282	4	Down in MS
ILMN_1810199	-1.03946	0.0186559	-6.2532	1.99e-09	1.24e-07	11.163	2.05546	ASRGL1	11	Down in MS
ILMN_1713846	-1.03742	-0.0459808	-6.46146	6.31e-10	5.18e-08	12.2652	2.05256	PPM1H	12	Down in MS
ILMN_1671478	-1.03495	0.0817336	-4.94732	1.47e-06	3.19e-05	4.864	2.04905	CKB	14	Down in MS
ILMN_1790555	-1.02902	0.0300753	-5.02067	1.05e-06	2.4e-05	5.18268	2.04063	CCDC146	7	Down in MS
ILMN_1736654	-1.01951	0.0353562	-6.36022	1.21e-09	8.64e-08	11.6563	2.02723	PIP5K1B	9	Down in MS
ILMN_1708983	-1.01946	-0.0243991	-5.46011	1.33e-07	4.28e-06	7.16265	2.02717	CASC1	12	Down in MS
ILMN_1811933	-1.01743	0.0743281	-7.09323	1.69e-11	2.93e-09	15.7457	2.0243	SHMT1	17	Down in MS
ILMN_1761733	-1.01239	-0.0269834	-6.05054	5.95e-09	3.02e-07	10.1147	2.01725	HLA-DMB	6	Down in MS
ILMN_1788203	-1.00213	0.083028	-5.2875	2.92e-07	7.94e-06	6.39692	2.00296	HEY1	8	Down in MS
ILMN_1744068	-1.00038	0.00413275	-6.16465	3.22e-09	1.81e-07	10.7019	2.00053	ELP3	8	Down in MS
ILMN_1758731	-0.996162	0.168557	-4.47335	1.22e-05	0.000187581	2.86587	1.99469	CYP2J2	1	Down in MS
ILMN_1708110	-0.995868	0.0222327	-6.14139	3.65e-09	2e-07	10.5816	1.99428	TMEM144	4	Down in MS
ILMN_1785272	-0.992345	0.0115441	-7.4079	2.54e-12	6.58e-10	17.5693	1.98942	COL1A2	7	Down in MS
ILMN_2390453	-0.989912	0.02984	-5.32349	2.49e-07	7.01e-06	6.55103	1.98606	BCKDHB	6	Down in MS
ILMN_2261076	-0.983008	-0.0100149	-7.29088	5.15e-12	1.14e-09	16.8889	1.97658	NEDD9	6	Down in MS
ILMN_1690040	-0.97931	-0.0468306	-6.19623	2.72e-09	1.59e-07	10.8658	1.97152	TM7SF2	11	Down in MS
ILMN_1738849	-0.976964	0.00417333	-5.45314	1.4e-07	4.45e-06	7.10549	1.96832	SLC9A2	2	Down in MS
ILMN_1658071	-0.968143	0.0978183	-5.7352	3.11e-08	1.23e-06	8.53318	1.95632	ATP1B1	1	Down in MS
ILMN_1809844	-0.96664	-0.00670852	-5.7007	3.82e-08	1.47e-06	8.34076	1.95428	MAP2K6	17	Down in MS
ILMN_2234343	-0.965815	0.0519333	-6.25359	2e-09	1.24e-07	11.1593	1.95317	ACP6	1	Down in MS
ILMN_1690397	-0.965693	0.0610729	-5.08541	7.71e-07	1.83e-05	5.47654	1.953	DYNC1I1	7	Down in MS
ILMN_2167758	-0.964453	-0.098533	-4.09156	6.09e-05	0.000706781	1.36257	1.95132	CILP	15	Down in MS
ILMN_1705066	-0.962489	0.156078	-5.14219	6.17e-07	1.51e-05	5.69893	1.94867	BTBD11	12	Down in MS
ILMN_2141118	-0.959704	-0.0201164	-6.40879	9.53e-10	7.27e-08	11.8797	1.94491	C15ORF59	15	Down in MS
ILMN_1758719	-0.956897	-0.0151485	-6.63498	2.38e-10	2.42e-08	13.2022	1.94113	NEDD9	6	Down in MS
ILMN_1811729	-0.953236	-0.0496719	-5.44317	1.48e-07	4.58e-06	7.0653	1.93621	CBLC	19	Down in MS
ILMN_1749878	-0.952374	0.0110822	-5.81098	2.35e-08	9.71e-07	8.82258	1.93505	FAM124B	2	Down in MS
ILMN_1711888	-0.947457	0.0430371	-6.89163	5.45e-11	7.36e-09	14.6183	1.92847	COBL	7	Down in MS
ILMN_2399174	-0.94469	-0.0187325	-5.89088	1.39e-08	6.12e-07	9.30165	1.92477	TRAK1	3	Down in MS
ILMN_1815385	-0.943977	0.0557387	-4.85534	2.35e-06	4.73e-05	4.42882	1.92382	SMAD9	13	Down in MS
ILMN_1738491	-0.943718	0.0361515	-6.80284	9.11e-11	1.14e-08	14.1244	1.92348	SNX30	9	Down in MS
ILMN_1704537	-0.93169	0.104729	-5.67831	4.16e-08	1.58e-06	8.25447	1.90751	PHGDH	1	Down in MS
ILMN_2043060	-0.926758	0.0269681	-5.49548	1.16e-07	3.8e-06	7.31872	1.901	PLCH1	3	Down in MS
ILMN_1778991	-0.926514	-0.0558205	-7.73794	3.35e-13	1.42e-10	19.5226	1.90068	NFIB	9	Down in MS
ILMN_1764166	-0.925528	0.0673615	-5.63527	5.26e-08	1.92e-06	8.03322	1.89938	BCKDHB	6	Down in MS
ILMN_1661137	-0.921919	0.00842533	-6.6269	2.57e-10	2.51e-08	13.1294	1.89463	SH3RF2	5	Down in MS
ILMN_1772286	-0.921503	0.0339105	-6.37641	1.01e-09	7.53e-08	11.8121	1.89409	OCIAD2	4	Down in MS
ILMN_1781231	-0.918519	-0.00798384	-6.54291	4e-10	3.66e-08	12.7029	1.89017	SLC25A38	3	Down in MS
ILMN_1703174	-0.917133	-0.0277217	-5.55067	8.39e-08	2.86e-06	7.59051	1.88836	FREM2	13	Down in MS
ILMN_1726928	-0.912801	0.045336	-5.31847	2.52e-07	7.07e-06	6.53727	1.8827	TCEA3	1	Down in MS
ILMN_1772241	-0.912278	0.0689109	-5.29287	2.85e-07	7.82e-06	6.42175	1.88201	SQLE	8	Down in MS
ILMN_1708798	-0.91187	0.0811845	-4.95291	1.48e-06	3.2e-05	4.87948	1.88148	EAF2	3	Down in MS
ILMN_1764096	-0.902875	-0.0235762	-5.58047	6.9e-08	2.44e-06	7.7725	1.86979	CCBL1	9	Down in MS
ILMN_1655433	-0.895521	0.0248145	-5.13297	6.17e-07	1.51e-05	5.6879	1.86028	BCKDHB	6	Down in MS
ILMN_2407824	-0.894092	0.0906485	-6.09992	4.57e-09	2.4e-07	10.3678	1.85844	ATP1B1	1	Down in MS
ILMN_2041293	-0.889932	0.048952	-5.88913	1.4e-08	6.12e-07	9.29747	1.85309	SQLE	8	Down in MS
ILMN_1703016	-0.883756	0.0237779	-6.7854	1.03e-10	1.25e-08	14.0044	1.84517	CACNA1G	17	Down in MS
ILMN_1787691	-0.883441	0.0594616	-6.17462	3.05e-09	1.73e-07	10.7536	1.84477	CITED4	1	Down in MS
ILMN_1696432	-0.883048	0.0775319	-4.47317	1.22e-05	0.000187581	2.86517	1.84427	IDH1	2	Down in MS
ILMN_1808354	-0.882322	-0.00161991	-4.95464	1.5e-06	3.25e-05	4.85269	1.84334	SLC4A7	3	Down in MS
ILMN_2203768	-0.881007	0.0555591	-5.97171	9.25e-09	4.34e-07	9.6969	1.84166	PRR15	7	Down in MS
ILMN_1667201	-0.880738	0.0348773	-7.05332	2.12e-11	3.55e-09	15.5281	1.84132	WDR51B	12	Down in MS
ILMN_1772064	-0.878252	0.0160902	-5.4756	1.23e-07	4.02e-06	7.22689	1.83815	LOC54103	7	Down in MS
ILMN_1775587	-0.87345	0.00549563	-5.08906	7.57e-07	1.8e-05	5.49293	1.83204	STX19	3	Down in MS
ILMN_2411236	-0.871282	0.0476887	-4.95768	1.43e-06	3.15e-05	4.89492	1.82929	NRCAM	7	Down in MS
ILMN_1684982	-0.868502	-0.106094	-4.10641	5.62e-05	0.000661119	1.43466	1.82577	PDK4	7	Down in MS
ILMN_1776157	-0.868178	0.0073304	-4.47554	1.21e-05	0.000186974	2.87154	1.82536	2004-09-01	17	Down in MS
ILMN_1723969	-0.866829	0.054372	-6.61637	2.64e-10	2.57e-08	13.1009	1.82365	PLCB1	20	Down in MS
ILMN_1661599	-0.864224	-0.0276057	-6.07007	5.36e-09	2.76e-07	10.2146	1.82036	DDIT4	10	Down in MS
ILMN_2384536	-0.862028	0.093607	-5.94598	1.04e-08	4.74e-07	9.58349	1.81759	PECI	6	Down in MS
ILMN_1730007	-0.856995	0.0174576	-4.09806	5.81e-05	0.000678212	1.40329	1.81126	MPZL2	11	Down in MS
ILMN_1700306	-0.856928	0.0311978	-6.47613	5.81e-10	4.82e-08	12.3437	1.81118	OCIAD2	4	Down in MS
ILMN_3293694	-0.85635	0.103002	-4.24306	3.26e-05	0.000420968	1.94945	1.81045	LOC727768		Down in MS
ILMN_2376403	-0.856208	-0.0350616	-6.27981	1.72e-09	1.11e-07	11.3024	1.81027	TSC22D3	X	Down in MS
ILMN_1753101	-0.854174	-0.0405014	-3.14602	0.00189327	0.0119897	-1.78565	1.80772	VTCN1	1	Down in MS
ILMN_2198239	-0.853316	0.0117271	-3.16953	0.0017385	0.0112238	-1.73042	1.80665	HGD	3	Down in MS
ILMN_1714216	-0.853177	-0.0420065	-6.10207	4.51e-09	2.39e-07	10.3789	1.80647	TSC2	16	Down in MS
ILMN_3243253	-0.850592	0.0134493	-5.79552	2.28e-08	9.47e-07	8.83089	1.80324	LPAR3	1	Down in MS
ILMN_1723847	-0.850034	-0.0990681	-3.47278	0.000617325	0.00488166	-0.785543	1.80254	CILP	15	Down in MS
ILMN_2312194	-0.847073	0.0453266	-4.71978	4.14e-06	7.52e-05	3.88427	1.79885	CYB5A	18	Down in MS
ILMN_2048700	-0.844564	0.0193556	-5.39216	1.78e-07	5.3e-06	6.87109	1.79572	ATAD2	8	Down in MS
ILMN_1659631	-0.843643	0.119173	-3.88452	0.000138601	0.00142351	0.598624	1.79458	LOC730024	2	Down in MS
ILMN_1802973	-0.838002	-0.0190969	-5.86094	1.62e-08	6.96e-07	9.15637	1.78757	ANAPC4	4	Down in MS
ILMN_1659365	-0.837892	0.163608	-3.8043	0.000183341	0.00179254	0.334639	1.78744	LOC653071	4	Down in MS
ILMN_1804007	-0.836613	0.0177991	-6.3201	1.58e-09	1.05e-07	11.4044	1.78585	NANOS3	19	Down in MS
ILMN_2386973	-0.836051	0.0178075	-5.77764	2.51e-08	1.02e-06	8.7381	1.78516	PKP2	12	Down in MS
ILMN_1712959	-0.835322	-0.0602357	-4.52676	9.73e-06	0.000155239	3.08233	1.78425	DUSP2	2	Down in MS
ILMN_3191922	-0.830097	0.0388856	-6.23323	2.22e-09	1.36e-07	11.0586	1.77781	KRT8P9	15	Down in MS
ILMN_1683063	-0.82639	-0.0372627	-5.77004	2.72e-08	1.1e-06	8.6704	1.77324	PDE9A	21	Down in MS
ILMN_1714167	-0.825389	0.0297419	-5.36544	2e-07	5.79e-06	6.75928	1.77201	CYB5A	18	Down in MS
ILMN_1696126	-0.823691	0.0651094	-5.43756	1.43e-07	4.47e-06	7.08094	1.76993	STX18	4	Down in MS
ILMN_1758049	-0.823258	0.00448991	-6.2733	1.8e-09	1.14e-07	11.2624	1.7694	NFIA	1	Down in MS
ILMN_1888359	-0.822311	0.0873715	-5.10384	7.08e-07	1.7e-05	5.55664	1.76824	HS.573062	4	Down in MS
ILMN_1653292	-0.821961	-0.0126133	-4.95164	1.45e-06	3.17e-05	4.88089	1.76781	PFKFB4	3	Down in MS
ILMN_1710544	-0.821515	0.0810355	-5.42207	1.52e-07	4.66e-06	7.02177	1.76726	PCDH7	4	Down in MS
ILMN_1848552	-0.820927	-0.0390249	-7.16985	1.06e-11	2e-09	16.1922	1.76654	HS.370359	9	Down in MS
ILMN_2306540	-0.820844	-0.0261463	-6.30816	1.47e-09	1e-07	11.4514	1.76644	PDE9A	21	Down in MS
ILMN_2091347	-0.81993	0.0317926	-5.11472	6.71e-07	1.62e-05	5.6083	1.76532	IDH1	2	Down in MS
ILMN_3227226	-0.819139	0.0729811	-3.91566	0.000120494	0.00126652	0.732357	1.76435	LOC728312		Down in MS
ILMN_1671486	-0.816585	-0.0649926	-4.33889	2.16e-05	0.000303125	2.32944	1.76123	HOMER2	15	Down in MS
ILMN_1741350	-0.815438	-0.0245825	-5.74704	2.94e-08	1.18e-06	8.58723	1.75983	CEP70	3	Down in MS
ILMN_1682034	-0.81543	0.0932908	-5.13549	6.08e-07	1.5e-05	5.70199	1.75982	HEY2	6	Down in MS
ILMN_2339835	-0.805895	-0.180125	-2.62032	0.0093841	0.0423728	-3.23909	1.74823	PTGS1	9	Down in MS
ILMN_1781996	-0.803077	-0.0194956	-5.71137	3.56e-08	1.39e-06	8.40376	1.74482	NUDT16	3	Down in MS
ILMN_1734653	-0.802999	0.0772261	-3.75879	0.000218176	0.00207335	0.180955	1.74472	FNDC1	6	Down in MS
ILMN_1652826	-0.80291	0.0409934	-3.7473	0.000227787	0.00214863	0.133946	1.74462	LRRC17	7	Down in MS
ILMN_1714739	-0.801706	0.0187488	-4.86427	2.3e-06	4.63e-05	4.47367	1.74316	LOC283514	13	Down in MS
ILMN_1791366	-0.800614	0.133434	-4.60133	7.23e-06	0.000120188	3.38024	1.74184	RCOR2	11	Down in MS
ILMN_1730670	-0.797138	-0.0472013	-4.15031	4.73e-05	0.000572212	1.60338	1.73765	FSTL3	19	Down in MS
ILMN_1677314	-0.794528	-0.0786627	-4.52367	9.85e-06	0.000156845	3.06851	1.73451	MUC1	1	Down in MS
ILMN_1798006	-0.793634	-0.0390375	-4.66719	5.24e-06	9.08e-05	3.66315	1.73344	ANKRD35	1	Down in MS
ILMN_1776105	-0.79322	0.015833	-5.04462	9.4e-07	2.17e-05	5.2891	1.73294	PSPH	7	Down in MS
ILMN_1795275	-0.791295	-0.0206823	-4.59191	7.43e-06	0.000123349	3.34174	1.73063	USP53	4	Down in MS
ILMN_1794595	-0.788723	0.0669266	-7.29528	5.02e-12	1.14e-09	16.9144	1.72754	GAMT	19	Down in MS
ILMN_2237428	-0.784794	0.0449974	-6.03049	6.62e-09	3.3e-07	10.0123	1.72285	SCD5	4	Down in MS
ILMN_1739576	-0.775264	-0.0124354	-6.26589	1.86e-09	1.17e-07	11.2294	1.7115	CYB5R2	11	Down in MS
ILMN_2387078	-0.771648	0.014045	-3.93111	0.000112497	0.00119314	0.787954	1.70722	MPZL2	11	Down in MS
ILMN_1693334	-0.77159	-0.0260716	-6.29006	1.63e-09	1.08e-07	11.3562	1.70715	P4HA1	10	Down in MS
ILMN_1800225	-0.770817	0.028421	-4.64777	5.72e-06	9.8e-05	3.58019	1.70624	PPARG	3	Down in MS
ILMN_1782419	-0.770078	0.0429681	-6.26533	1.86e-09	1.17e-07	11.2265	1.70536	GNG11	7	Down in MS
ILMN_1719998	-0.769734	-0.0556143	-5.76587	2.84e-08	1.14e-06	8.62617	1.70496	C9ORF45	9	Down in MS
ILMN_1765326	-0.766033	-0.0281651	-6.41545	8.15e-10	6.45e-08	12.0195	1.70059	DGKD	2	Down in MS
ILMN_1768662	-0.763826	0.00167817	-5.28604	2.95e-07	7.97e-06	6.39013	1.69799	UCK2	1	Down in MS
ILMN_1746517	-0.761262	-0.0551371	-3.54367	0.000479514	0.00398169	-0.553447	1.69497	KYNU	2	Down in MS
ILMN_1657011	-0.754865	-0.0396205	-5.56374	7.61e-08	2.65e-06	7.68065	1.68747	LOC286208	9	Down in MS
ILMN_1761131	-0.752963	0.0487751	-6.61357	2.68e-10	2.58e-08	13.0857	1.68525	PECI	6	Down in MS
ILMN_1703123	-0.751951	-0.0388533	-5.56079	7.56e-08	2.64e-06	7.68532	1.68407	AXUD1	3	Down in MS
ILMN_1714384	-0.751934	-0.0380777	-4.62002	6.45e-06	0.000109265	3.46659	1.68405	PCCA	13	Down in MS
ILMN_1712786	-0.750895	0.00215808	-5.77664	2.51e-08	1.02e-06	8.73748	1.68284	AHCYL2	7	Down in MS
ILMN_2346479	-0.749081	-0.0344266	-3.65095	0.00032474	0.00289665	-0.194333	1.68072	HOMER2	15	Down in MS
ILMN_1790100	-0.749058	0.0450564	-4.19054	4.12e-05	0.000506602	1.76674	1.6807	C11ORF82	11	Down in MS
ILMN_1745623	-0.748703	0.036886	-4.85334	2.27e-06	4.59e-05	4.4548	1.68028	EFCAB4A	11	Down in MS
ILMN_1808824	-0.748608	-0.0200425	-4.70854	4.37e-06	7.83e-05	3.83491	1.68017	NEBL	10	Down in MS
ILMN_1714383	-0.747914	0.0337166	-3.8587	0.00014882	0.00151419	0.527967	1.67936	TPD52L1	6	Down in MS
ILMN_2401258	-0.74647	-0.0568266	-4.1945	3.93e-05	0.00048819	1.76877	1.67768	FAM13A	4	Down in MS
ILMN_2145153	-0.7443	-0.0182319	-5.40754	1.62e-07	4.94e-06	6.9567	1.67516	ANKRD35	1	Down in MS
ILMN_1794742	-0.743724	0.0375286	-4.99303	1.26e-06	2.83e-05	5.02773	1.67449	HES5	1	Down in MS
ILMN_1723123	-0.738873	0.0946332	-3.95635	0.000103137	0.00110539	0.874093	1.66887	FGFR3	4	Down in MS
ILMN_1752510	-0.737776	-0.0420498	-4.19731	3.89e-05	0.000484577	1.77953	1.6676	FAM13A	4	Down in MS
ILMN_1737514	-0.737192	-0.0282894	-3.52578	0.000512112	0.00419923	-0.613602	1.66693	KYNU	2	Down in MS
ILMN_2196328	-0.734904	0.0236081	-2.97164	0.00331344	0.0186811	-2.25724	1.66429	POSTN	13	Down in MS
ILMN_1795838	-0.734326	0.0466609	-4.48518	1.17e-05	0.000180746	2.9102	1.66362	C4ORF19	4	Down in MS
ILMN_1782069	-0.734088	0.00724279	-5.59425	6.39e-08	2.29e-06	7.84646	1.66335	TRAK1	3	Down in MS
ILMN_2329927	-0.732699	-0.0308158	-3.38304	0.000849406	0.00630781	-1.07686	1.66175	ABCG1	21	Down in MS
ILMN_2138589	-0.729623	-0.00860877	-5.66888	4.39e-08	1.65e-06	8.2045	1.65821	MERTK	2	Down in MS
ILMN_2104356	-0.728541	0.0475279	-5.44728	1.33e-07	4.28e-06	7.14417	1.65696	COL1A2	7	Down in MS
ILMN_1783247	-0.728285	0.0622242	-5.84734	1.76e-08	7.45e-07	9.07951	1.65667	C10ORF11	10	Down in MS
ILMN_1781560	-0.726854	-0.0700246	-3.69063	0.000281892	0.00257927	-0.0627779	1.65503	ST3GAL6	3	Down in MS
ILMN_1744534	-0.725885	0.0145812	-6.74873	1.24e-10	1.44e-08	13.8255	1.65392	LYRM5	12	Down in MS
ILMN_3241262	-0.724558	0.043014	-5.24927	3.52e-07	9.34e-06	6.22064	1.65239	PABPC4L	4	Down in MS
ILMN_2371911	-0.723316	-0.082128	-4.73218	3.92e-06	7.25e-05	3.93668	1.65097	MUC1	1	Down in MS
ILMN_1737110	-0.721991	-0.0451825	-4.08081	6.23e-05	0.000718838	1.33871	1.64946	LOC651957		Down in MS
ILMN_1721170	-0.721124	0.0236009	-6.12477	4.04e-09	2.19e-07	10.4864	1.64847	GREB1	2	Down in MS
ILMN_1662795	-0.718712	-0.00264912	-2.70519	0.00735471	0.0350774	-3.01965	1.64571	CA2	8	Down in MS
ILMN_1780924	-0.71734	0.00890379	-4.23766	3.4e-05	0.000434111	1.9265	1.64415	SLC43A1	11	Down in MS
ILMN_2337923	-0.716204	0.0609341	-3.54166	0.00048299	0.00400184	-0.560089	1.64285	TPD52L1	6	Down in MS
ILMN_2179083	-0.715698	-0.0308529	-5.08318	7.84e-07	1.85e-05	5.46371	1.64228	LOXL4	10	Down in MS
ILMN_1715555	-0.715498	0.0375301	-4.71017	4.36e-06	7.82e-05	3.83783	1.64205	DBP	19	Down in MS
ILMN_1683798	-0.714496	0.026739	-5.79519	2.48e-08	1.02e-06	8.75883	1.64091	LOC404266		Down in MS
ILMN_1660793	-0.714154	0.0568804	-4.77736	3.2e-06	6.14e-05	4.12865	1.64052	PAQR4	16	Down in MS
ILMN_2180885	-0.711963	0.00698182	-2.89826	0.00413815	0.0223246	-2.51103	1.63803	FLJ21511	4	Down in MS
ILMN_3235188	-0.711083	0.0444769	-5.99828	7.86e-09	3.82e-07	9.84835	1.63703	LOC100131187		Down in MS
ILMN_1695316	-0.711047	0.0637978	-5.07039	8.27e-07	1.94e-05	5.40927	1.63699	SLC39A8	4	Down in MS
ILMN_1693836	-0.710279	-0.00718821	-5.13483	6.1e-07	1.5e-05	5.69901	1.63612	LOC653344	15	Down in MS
ILMN_1766951	-0.706825	0.158904	-3.55431	0.00046518	0.00387955	-0.512775	1.63221	MSX2	5	Down in MS
ILMN_1668194	-0.706455	-0.0149297	-5.63677	5.15e-08	1.89e-06	8.05228	1.63179	LMTK3		Down in MS
ILMN_1679060	-0.705038	-0.0386233	-3.6204	0.000365215	0.00318146	-0.298055	1.63019	LOC642559	12	Down in MS
ILMN_2400644	-0.704564	0.0211035	-6.03909	6.32e-09	3.18e-07	10.0562	1.62965	SRGAP3	3	Down in MS
ILMN_1690066	-0.704022	-0.00732467	-6.99887	2.97e-11	4.54e-09	15.203	1.62904	TIGD2	4	Down in MS
ILMN_1710209	-0.702824	-0.0186572	-4.72601	4.03e-06	7.4e-05	3.91059	1.62769	MFSD6	2	Down in MS
ILMN_1808326	-0.702596	0.112563	-3.2794	0.00121982	0.00846949	-1.34446	1.62743	NPAS3	14	Down in MS
ILMN_1772951	-0.700769	0.0747539	-3.7075	0.000263734	0.00243946	-0.00195295	1.62537	ST6GALNAC1	17	Down in MS
ILMN_1821176	-0.699678	0.011821	-5.04071	9.51e-07	2.19e-05	5.27679	1.62414	HS.276860	18	Down in MS
ILMN_1769433	-0.698709	0.0114135	-6.19239	2.77e-09	1.61e-07	10.8459	1.62305	IQGAP2	5	Down in MS
ILMN_1727790	-0.694476	0.0161798	-4.22277	3.51e-05	0.000447443	1.87602	1.6183	KHDRBS3	8	Down in MS
ILMN_1786834	-0.694427	-0.0598175	-3.80411	0.000183278	0.00179254	0.334772	1.61824	PRKX		Down in MS
ILMN_3234615	-0.692583	0.063559	-6.50335	4.99e-10	4.46e-08	12.4899	1.61617	LOC728650		Down in MS
ILMN_1699772	-0.692124	-0.0605908	-4.39529	1.7e-05	0.000248062	2.55279	1.61566	RRAGD	6	Down in MS
ILMN_1656869	-0.690296	-0.00409295	-6.48638	5.57e-10	4.79e-08	12.3864	1.61362	LGALS9B	17	Down in MS
ILMN_2407308	-0.69024	0.0299167	-4.71379	4.41e-06	7.86e-05	3.84411	1.61355	HEY1	8	Down in MS
ILMN_1748124	-0.687562	-0.0406113	-6.35163	1.16e-09	8.39e-08	11.6808	1.61056	TSC22D3	X	Down in MS
ILMN_1770610	-0.687094	-0.0191605	-5.42678	1.48e-07	4.58e-06	7.04397	1.61004	MERTK	2	Down in MS
ILMN_1758613	-0.687006	0.0196168	-4.26244	3.05e-05	0.000397919	2.02249	1.60994	RAPGEFL1	17	Down in MS
ILMN_1779800	-0.686682	0.0365996	-6.11488	4.21e-09	2.26e-07	10.4448	1.60958	MARK1	1	Down in MS
ILMN_2200917	-0.685574	-0.0544808	-5.07055	8.27e-07	1.94e-05	5.40998	1.60834	SLC4A7	3	Down in MS
ILMN_1705907	-0.682789	-0.00175066	-6.50142	5.05e-10	4.46e-08	12.4795	1.60524	NUP153	6	Down in MS
ILMN_1728799	-0.681613	0.0389339	-3.59169	0.000405014	0.00345518	-0.378062	1.60393	FBP1	9	Down in MS
ILMN_1838863	-0.679476	0.0712231	-6.47732	5.78e-10	4.82e-08	12.3501	1.60156	HS.497591	14	Down in MS
ILMN_2306189	-0.678016	0.0223345	-6.95904	3.68e-11	5.45e-09	14.996	1.59994	MAGED1	X	Down in MS
ILMN_2163873	-0.676154	0.0860808	-3.14465	0.00188643	0.0119542	-1.80445	1.59787	FNDC1	6	Down in MS
ILMN_2313901	-0.676118	0.000677729	-7.38245	2.97e-12	7.3e-10	17.4207	1.59783	PAM	5	Down in MS
ILMN_2096985	-0.673927	0.0305118	-4.36859	1.91e-05	0.000272269	2.44672	1.59541	ALDH6A1	14	Down in MS
ILMN_1730809	-0.673754	0.0206995	-5.22464	4.17e-07	1.08e-05	6.06673	1.59522	SLC29A2	11	Down in MS
ILMN_1776490	-0.673036	-0.0127502	-4.26156	3.06e-05	0.000398289	2.01098	1.59442	C17ORF53	17	Down in MS
ILMN_2181469	-0.672548	-0.0498704	-5.28849	3.09e-07	8.34e-06	6.35609	1.59388	ZNF611	19	Down in MS
ILMN_1802414	-0.672536	-0.0190928	-6.29968	1.61e-09	1.07e-07	11.3717	1.59387	CA13	8	Down in MS
ILMN_1665775	-0.668819	0.051444	-5.82654	1.98e-08	8.27e-07	8.96701	1.58977	MOSC2	1	Down in MS
ILMN_1723486	-0.668226	0.0151769	-3.45377	0.000660123	0.00515402	-0.847035	1.58912	HK2	2	Down in MS
ILMN_2069322	-0.667725	0.102519	-3.47749	0.00061207	0.00485672	-0.76483	1.58857	LOC100132288	21	Down in MS
ILMN_2399304	-0.666853	-0.0490464	-4.60794	7.17e-06	0.000119268	3.4125	1.58761	NAV2	11	Down in MS
ILMN_1694548	-0.666643	-0.0103511	-4.19663	3.9e-05	0.000485152	1.77689	1.58737	ANXA3	4	Down in MS
ILMN_1720604	-0.665428	0.0598579	-4.78817	3.05e-06	5.9e-05	4.1754	1.58604	ARSG	17	Down in MS
ILMN_1737650	-0.665413	0.0103756	-3.20064	0.0015686	0.0103636	-1.63708	1.58602	DIO2	14	Down in MS
ILMN_1788213	-0.664275	0.0122786	-6.37719	1.01e-09	7.53e-08	11.8162	1.58477	FRAT2	10	Down in MS
ILMN_1697682	-0.663062	-0.0176624	-4.64115	6.1e-06	0.000103961	3.52312	1.58344	RECQL5	17	Down in MS
ILMN_1700728	-0.6615	0.047852	-6.42743	7.63e-10	6.09e-08	12.0834	1.58173	KRTCAP3	2	Down in MS
ILMN_2189027	-0.660412	-0.0482601	-2.94041	0.00365495	0.0201597	-2.39815	1.58053	LIPG	18	Down in MS
ILMN_3197097	-0.660332	0.0601192	-5.88117	1.46e-08	6.35e-07	9.25759	1.58045	TSTD1	1	Down in MS
ILMN_2046611	-0.660085	0.0502072	-4.21413	3.67e-05	0.000462312	1.84151	1.58018	MCOLN3	1	Down in MS
ILMN_1712231	-0.657792	0.0410406	-5.92964	1.13e-08	5.09e-07	9.50108	1.57767	SH3YL1	2	Down in MS
ILMN_1698685	-0.657332	0.0636642	-3.66216	0.000316004	0.00284198	-0.16661	1.57716	MATN2	8	Down in MS
ILMN_2406815	-0.656268	0.100794	-3.32086	0.00105305	0.00751361	-1.26524	1.576	LRRC17	7	Down in MS
ILMN_1704196	-0.655345	-0.00457169	-5.0328	1.02e-06	2.33e-05	5.2228	1.57499	DSG2	18	Down in MS
ILMN_3250972	-0.653685	0.0488067	-4.90253	1.83e-06	3.84e-05	4.65662	1.57318	REPS2	X	Down in MS
ILMN_3263225	-0.650866	0.00898461	-5.85763	1.72e-08	7.31e-07	9.1076	1.57011	LOC100130506		Down in MS
ILMN_1791302	-0.649131	0.0291314	-3.19566	0.00160038	0.0105144	-1.65447	1.56822	EFHC2	X	Down in MS
ILMN_1708709	-0.647859	0.010665	-3.86454	0.000146026	0.00148974	0.553079	1.56684	KIAA1211		Down in MS
ILMN_1718972	-0.647012	0.0229821	-5.79429	2.29e-08	9.5e-07	8.82478	1.56592	MFSD3	8	Down in MS
ILMN_1802888	-0.645228	0.056783	-4.41297	1.58e-05	0.000232569	2.62328	1.56399	ZNF185	X	Down in MS
ILMN_2363165	-0.643657	-0.0206454	-3.9608	0.000101921	0.00109389	0.885994	1.56228	TACC2	10	Down in MS
ILMN_1737541	-0.64101	-0.0441633	-3.46578	0.000634249	0.00499479	-0.809886	1.55942	HGD	3	Down in MS
ILMN_1764266	-0.640913	0.0102323	-3.60315	0.000386766	0.00332553	-0.355538	1.55932	CKMT2	5	Down in MS
ILMN_2205050	-0.640313	-0.0594742	-3.47684	0.000608514	0.00483202	-0.77235	1.55867	PRKX	X	Down in MS
ILMN_1794782	-0.640256	-0.0531371	-3.52915	0.000505143	0.00414935	-0.601329	1.55861	ABCG1	21	Down in MS
ILMN_1691747	-0.639031	0.0201345	-4.5102	1.04e-05	0.000163873	3.01529	1.55728	KHDRBS3	8	Down in MS
ILMN_1749799	-0.636581	0.0378547	-4.40942	1.62e-05	0.000236953	2.60915	1.55464	NSBP1	X	Down in MS
ILMN_2089752	-0.636041	-0.0372039	-3.28635	0.00117762	0.00822558	-1.37611	1.55406	LOC285016	2	Down in MS
ILMN_1803652	-0.635337	-0.0382393	-5.68816	3.96e-08	1.51e-06	8.30256	1.5533	C9ORF91	9	Down in MS
ILMN_3240524	-0.634392	-0.0214472	-4.42022	1.53e-05	0.00022693	2.65229	1.55228	MFSD6	2	Down in MS
ILMN_1795463	-0.633625	0.0307018	-6.49255	5.51e-10	4.77e-08	12.4008	1.55146	MORC4	X	Down in MS
ILMN_1693635	-0.633314	-0.000547727	-4.75315	3.65e-06	6.84e-05	4.0178	1.55112	TSPYL2	X	Down in MS
ILMN_2150802	-0.632775	-0.00961858	-4.25186	3.12e-05	0.000404975	1.99198	1.55055	FLJ22795	15	Down in MS
ILMN_1791222	-0.631561	-0.028672	-5.62587	5.64e-08	2.05e-06	7.9732	1.54924	GLYCTK	3	Down in MS
ILMN_2358626	-0.631354	0.00796987	-5.97086	9.09e-09	4.29e-07	9.70927	1.54902	ADK	10	Down in MS
ILMN_3236756	-0.628419	-0.0407182	-4.54336	9.1e-06	0.000146744	3.14681	1.54587	ACSF2	17	Down in MS
ILMN_2165867	-0.62772	0.00481847	-4.16898	4.41e-05	0.000537619	1.68238	1.54512	DHCR7	11	Down in MS
ILMN_2400583	-0.626623	-0.0422153	-5.26231	3.31e-07	8.83e-06	6.28065	1.54395	USP9X	X	Down in MS
ILMN_2374159	-0.626313	0.036445	-5.73664	3.09e-08	1.23e-06	8.54023	1.54361	HERPUD1	16	Down in MS
ILMN_2102670	-0.625855	0.0511908	-5.9658	9.33e-09	4.37e-07	9.68368	1.54313	GATA2	3	Down in MS
ILMN_1658333	-0.622455	-0.021738	-3.26887	0.00124847	0.00862178	-1.42948	1.53949	ECM1	1	Down in MS
ILMN_1801043	-0.622425	-0.0198022	-5.18422	4.82e-07	1.23e-05	5.92303	1.53946	GSN	9	Down in MS
ILMN_1704154	-0.622093	0.0246607	-4.01258	8.17e-05	0.000902489	1.08548	1.53911	TNFRSF19	13	Down in MS
ILMN_1697544	-0.621078	-0.0251476	-4.42856	1.48e-05	0.000220102	2.68567	1.53802	SLC25A29	14	Down in MS
ILMN_1800465	-0.620797	0.0162079	-5.37834	1.88e-07	5.52e-06	6.81967	1.53773	LOC654042		Down in MS
ILMN_1709613	-0.620307	0.00793964	-3.68181	0.000291825	0.00266059	-0.0944114	1.5372	IGF1	12	Down in MS
ILMN_2350801	-0.618105	-0.0327699	-4.50324	1.07e-05	0.000168009	2.98699	1.53486	SLC25A29	14	Down in MS
ILMN_1873300	-0.617385	0.0136393	-5.27788	3.06e-07	8.28e-06	6.35244	1.53409	HS.571245	7	Down in MS
ILMN_2391512	-0.616763	0.043204	-4.81682	2.69e-06	5.26e-05	4.29326	1.53343	NAAA	4	Down in MS
ILMN_1700268	-0.616675	0.0565384	-5.80997	2.11e-08	8.81e-07	8.90257	1.53334	QPRT	16	Down in MS
ILMN_1713384	-0.616365	-0.0778528	-4.14679	4.77e-05	0.000576953	1.58704	1.53301	LOC654096		Down in MS
ILMN_1730291	-0.613504	0.0642983	-5.40186	1.67e-07	5.06e-06	6.93003	1.52997	ATP1B1	1	Down in MS
ILMN_1655545	-0.613009	0.0288307	-5.43777	1.42e-07	4.46e-06	7.08545	1.52945	ZMYND12	1	Down in MS
ILMN_1803213	-0.611535	0.00930349	-3.5301	0.000503433	0.00414199	-0.598212	1.52788	MXRA5	X	Down in MS
ILMN_2401344	-0.611389	0.16928	-2.84016	0.00492305	0.0257578	-2.6672	1.52773	PPP2R2C	4	Down in MS
ILMN_1733519	-0.611239	0.0438655	-6.06733	5.44e-09	2.79e-07	10.2006	1.52757	HMGB3	X	Down in MS
ILMN_2329735	-0.611055	-0.0387087	-3.526	0.000510877	0.00419194	-0.611706	1.52737	ECM1	1	Down in MS
ILMN_2383383	-0.61033	0.0379843	-4.17641	4.23e-05	0.000519707	1.69965	1.52661	PIR	X	Down in MS
ILMN_1753342	-0.609954	-0.0330585	-5.15858	5.44e-07	1.36e-05	5.80654	1.52621	SAT1	X	Down in MS
ILMN_1653687	-0.60991	0.0310563	-3.66109	0.000317922	0.00285251	-0.149815	1.52616	GALNT9	12	Down in MS
ILMN_1654735	-0.609367	-0.0288625	-4.6476	5.71e-06	9.79e-05	3.58132	1.52559	SLCO3A1	15	Down in MS
ILMN_1781942	-0.607709	0.0519996	-3.73921	0.000234792	0.00219975	0.109577	1.52384	HMMR	5	Down in MS
ILMN_2289924	-0.607219	0.0128729	-6.17165	3.1e-09	1.75e-07	10.7382	1.52332	TRAK1	3	Down in MS
ILMN_2405684	-0.606744	-0.100372	-4.31186	2.42e-05	0.000331238	2.22325	1.52282	BIRC3	11	Down in MS
ILMN_1777397	-0.605787	0.0518485	-5.74208	3e-08	1.2e-06	8.56702	1.52181	MSX1	4	Down in MS
ILMN_1756992	-0.602787	-0.0652253	-4.58721	7.45e-06	0.00012359	3.3308	1.51865	MUC1	1	Down in MS
ILMN_2101526	-0.602449	0.0498389	-5.18372	4.83e-07	1.23e-05	5.92079	1.51829	GGCT	7	Down in MS
ILMN_2130525	-0.601761	0.0550105	-5.08588	7.69e-07	1.83e-05	5.47865	1.51757	TSPAN13	7	Down in MS
ILMN_3247082	-0.600991	-0.0357642	-3.20249	0.001559	0.0103181	-1.63151	1.51676	FAM150B	2	Down in MS
ILMN_2352303	-0.60051	0.0261712	-4.7578	3.49e-06	6.6e-05	4.04537	1.51625	RASSF2	20	Down in MS
ILMN_1777565	-0.6005	-0.052983	-3.30536	0.00110332	0.00779522	-1.31683	1.51624	TAP2	6	Down in MS
ILMN_2379560	-0.599643	-0.0278939	-5.43588	1.41e-07	4.45e-06	7.0903	1.51534	CDC14B	9	Down in MS
ILMN_1871457	-0.599614	-0.00117225	-5.39542	1.87e-07	5.52e-06	6.84076	1.51531	HS.534680		Down in MS
ILMN_1856634	-0.599493	-0.0194079	-4.9504	1.45e-06	3.17e-05	4.87514	1.51518	HS.379253	1	Down in MS
ILMN_1751161	-0.599271	0.00020393	-3.62637	0.00035536	0.0031028	-0.277464	1.51495	COL7A1	3	Down in MS
ILMN_2391912	-0.598903	0.00508578	-3.76972	0.000209614	0.00200321	0.211112	1.51456	SEC14L1	17	Down in MS
ILMN_1762531	-0.59762	-0.149366	-2.70883	0.0072844	0.0348182	-3.00219	1.51322	FGF9	13	Down in MS
ILMN_1681437	-0.59412	0.0163664	-5.44716	1.33e-07	4.28e-06	7.14362	1.50955	DCXR	17	Down in MS
ILMN_1761247	-0.593843	0.0212655	-4.23892	3.28e-05	0.000422599	1.93952	1.50926	PIR	X	Down in MS
ILMN_1719010	-0.593277	0.0151522	-4.79382	2.98e-06	5.77e-05	4.19689	1.50867	ARL4D	17	Down in MS
ILMN_1791826	-0.59277	0.0257279	-5.54338	8.25e-08	2.83e-06	7.60182	1.50814	RAB25	1	Down in MS
ILMN_1675939	-0.592557	-0.0362432	-5.13703	6.03e-07	1.49e-05	5.70898	1.50792	IFNGR1	6	Down in MS
ILMN_1754051	-0.591647	0.0253092	-5.68176	4.09e-08	1.56e-06	8.27133	1.50697	RMI1	9	Down in MS
ILMN_1914927	-0.589354	0.0481504	-3.57218	0.000436217	0.00368023	-0.44565	1.50457	HS.492187	8	Down in MS
ILMN_1668605	-0.587999	0.0537642	-4.92677	1.62e-06	3.46e-05	4.77399	1.50316	NAAA	4	Down in MS
ILMN_3192411	-0.585291	0.0214712	-4.89465	1.93e-06	4e-05	4.62107	1.50034	C10ORF75	10	Down in MS
ILMN_1727360	0.585398	-0.0864572	5.12774	6.31e-07	1.54e-05	5.66703	1.50045	MAOB	X	Up in MS
ILMN_2136455	0.585836	-0.0487293	5.70221	3.68e-08	1.43e-06	8.3713	1.50091	C3ORF64	3	Up in MS
ILMN_1769601	0.586066	0.0389786	6.75524	1.2e-10	1.41e-08	13.8614	1.50115	MGC16169	4	Up in MS
ILMN_1693233	0.586137	-0.0808276	4.19463	3.94e-05	0.000488291	1.76803	1.50122	KIAA0513	16	Up in MS
ILMN_1782050	0.586196	-0.129018	3.88601	0.000133975	0.00138642	0.625549	1.50128	CEBPD	8	Up in MS
ILMN_1772131	0.587675	-0.0874622	4.08592	6.14e-05	0.000711225	1.35997	1.50282	IL1R2	2	Up in MS
ILMN_1696302	0.591645	-0.0438947	3.37887	0.000858584	0.00636411	-1.08747	1.50696	FABP5	8	Up in MS
ILMN_2396546	0.591812	0.0120161	4.83945	2.49e-06	4.97e-05	4.38973	1.50714	IGSF3	1	Up in MS
ILMN_1719695	0.59208	-0.18278	2.99605	0.00304062	0.017459	-2.2355	1.50742	NFKBIZ	3	Up in MS
ILMN_1717262	0.592587	-0.0550546	6.45512	6.54e-10	5.32e-08	12.2313	1.50795	PROCR	20	Up in MS
ILMN_1755658	0.593306	-0.0654386	4.74766	3.71e-06	6.93e-05	4.00122	1.5087	ABI3	17	Up in MS
ILMN_1779324	0.593801	-0.120469	2.89519	0.00416144	0.0224424	-2.51711	1.50922	GZMA	5	Up in MS
ILMN_1770641	0.595699	0.0383939	5.08161	7.87e-07	1.86e-05	5.45691	1.5112	KLHL3	5	Up in MS
ILMN_1717056	0.595763	-0.00341092	6.48124	5.65e-10	4.8e-08	12.3712	1.51127	TXNRD1	12	Up in MS
ILMN_1737314	0.596977	-0.0940327	3.85661	0.000150017	0.00152332	0.520532	1.51254	BCL6	3	Up in MS
ILMN_2330307	0.597417	-0.0327105	4.99472	1.26e-06	2.82e-05	5.059	1.513	SLC43A3	11	Up in MS
ILMN_2395451	0.598598	-0.0311079	4.89229	1.9e-06	3.94e-05	4.62364	1.51425	ASS1	9	Up in MS
ILMN_1738784	0.600172	-0.0226803	7.21283	8.22e-12	1.63e-09	16.4387	1.5159	PPP2R5A	1	Up in MS
ILMN_2234956	0.600886	-0.00585677	4.67295	5.1e-06	8.89e-05	3.6873	1.51665	LEPR	1	Up in MS
ILMN_2205896	0.602538	0.00196201	8.13406	2.77e-14	2.01e-11	21.9303	1.51839	MEIS3P1	17	Up in MS
ILMN_1730612	0.602791	-0.0223013	7.12639	1.37e-11	2.44e-09	15.9437	1.51865	DBNDD2	20	Up in MS
ILMN_1768115	0.603128	-0.0169687	4.07476	6.4e-05	0.00073434	1.31732	1.51901	TSPAN12	7	Up in MS
ILMN_1735014	0.603354	-0.110905	3.53531	0.000494125	0.00407796	-0.581052	1.51924	KLF6	10	Up in MS
ILMN_3251145	0.603405	-0.0472322	4.34727	2.17e-05	0.000304352	2.33006	1.5193	LDHA	11	Up in MS
ILMN_2307656	0.603983	-0.0374987	6.06073	5.63e-09	2.88e-07	10.1668	1.51991	AGTRAP	1	Up in MS
ILMN_3251423	0.604002	0.0197878	4.8328	2.54e-06	5.03e-05	4.35919	1.51993	CHDH	3	Up in MS
ILMN_1684306	0.604121	-0.0995192	4.1713	4.32e-05	0.000529274	1.68017	1.52005	S100A4	1	Up in MS
ILMN_2223941	0.606731	-0.0346769	4.00957	8.27e-05	0.00091196	1.0744	1.5228	FBLN5	14	Up in MS
ILMN_1819384	0.607662	-0.0679655	4.73046	4.01e-06	7.38e-05	3.92012	1.52379	HS.543887	5	Up in MS
ILMN_1780060	0.608547	0.0570872	4.38743	1.79e-05	0.000258622	2.52554	1.52472	FCN3	1	Up in MS
ILMN_1677603	0.608574	-0.0701647	4.05966	6.86e-05	0.000777873	1.26152	1.52475	C1S	12	Up in MS
ILMN_1697548	0.608909	-0.00668122	6.29675	1.57e-09	1.05e-07	11.3914	1.5251	LPHN2	1	Up in MS
ILMN_2062701	0.609739	-0.132691	3.21518	0.00149457	0.00999045	-1.59316	1.52598	GAS1	9	Up in MS
ILMN_1751789	0.612861	-0.0113118	4.96844	1.33e-06	2.98e-05	4.95679	1.52929	HNMT	2	Up in MS
ILMN_1704753	0.614421	-0.0562624	4.92193	1.65e-06	3.52e-05	4.75281	1.53094	EPAS1	2	Up in MS
ILMN_1685709	0.615002	0.0626231	5.2911	2.87e-07	7.85e-06	6.41354	1.53156	TMEM125	1	Up in MS
ILMN_1728197	0.618339	-0.0285402	4.93627	1.55e-06	3.32e-05	4.81557	1.53511	CLDN5	22	Up in MS
ILMN_1772910	0.61857	-0.137392	2.99623	0.00303887	0.017459	-2.23498	1.53535	GAS1	9	Up in MS
ILMN_1671891	0.618677	-0.0339368	3.77593	0.00020411	0.0019629	0.235203	1.53547	PID1	2	Up in MS
ILMN_1703593	0.619727	0.0128904	4.95079	1.45e-06	3.17e-05	4.87921	1.53659	BAIAP2L1	7	Up in MS
ILMN_1657373	0.619855	-0.0790485	4.32814	2.26e-05	0.000313926	2.28715	1.53672	LEPREL1	3	Up in MS
ILMN_1778401	0.620247	-0.0736694	6.33184	1.29e-09	9.1e-08	11.5762	1.53714	HLA-B	6	Up in MS
ILMN_1667430	0.621387	-0.025279	6.47719	5.78e-10	4.82e-08	12.3494	1.53835	DEGS1	1	Up in MS
ILMN_2366790	0.621835	-0.00865982	6.19076	2.8e-09	1.61e-07	10.8374	1.53883	DDX52	17	Up in MS
ILMN_1708340	0.625214	-0.0397611	4.75735	3.5e-06	6.6e-05	4.04345	1.54244	DAPK1	9	Up in MS
ILMN_1758146	0.626144	-0.0636974	5.40491	1.65e-07	4.99e-06	6.94437	1.54343	SIRPA	20	Up in MS
ILMN_1662932	0.627681	-0.117675	4.93549	1.55e-06	3.33e-05	4.81216	1.54508	LCP1	13	Up in MS
ILMN_1664176	0.627996	-0.0224707	4.06401	6.66e-05	0.000760468	1.27602	1.54542	FBLN5	14	Up in MS
ILMN_2307903	0.628005	-0.112989	3.04622	0.00259701	0.0154224	-2.08034	1.54543	VCAM1	1	Up in MS
ILMN_1794829	0.628211	0.186416	2.70636	0.00734443	0.0350502	-2.99593	1.54565	C6ORF117	6	Up in MS
ILMN_1688780	0.628374	-0.0967659	4.4909	1.13e-05	0.000175754	2.9369	1.54582	S100A4	1	Up in MS
ILMN_1675656	0.629152	-0.0154646	4.67105	5.15e-06	8.94e-05	3.67932	1.54666	PPFIBP2	11	Up in MS
ILMN_1711703	0.629629	-0.0227513	5.38302	1.87e-07	5.52e-06	6.82494	1.54717	C16ORF70	16	Up in MS
ILMN_1763129	0.63073	0.0252384	6.54711	3.91e-10	3.6e-08	12.7256	1.54835	DCTPP1	16	Up in MS
ILMN_1740487	0.630954	0.019493	5.45716	1.27e-07	4.12e-06	7.19093	1.54859	CMTM7	3	Up in MS
ILMN_1809477	0.631791	-0.0258729	6.99885	2.92e-11	4.54e-09	15.2202	1.54949	CARHSP1	16	Up in MS
ILMN_1675062	0.632097	-0.0723485	4.37136	1.88e-05	0.000269601	2.45773	1.54982	MYL9	20	Up in MS
ILMN_2109708	0.632346	-0.150662	4.65831	5.45e-06	9.4e-05	3.62604	1.55008	ECGF1	22	Up in MS
ILMN_1740633	0.633826	-0.184568	3.05971	0.00248868	0.0149289	-2.05054	1.55167	PRF1	10	Up in MS
ILMN_1656840	0.634592	-0.0255375	5.2193	4.4e-07	1.14e-05	6.02604	1.5525	VPS13D	1	Up in MS
ILMN_2368318	0.635858	-0.145544	3.48982	0.000581159	0.00465159	-0.730128	1.55386	FGR	1	Up in MS
ILMN_1808584	0.641148	0.0342196	8.03008	5.36e-14	3.41e-11	21.2919	1.55957	FAM36A	1	Up in MS
ILMN_1672759	0.641927	-0.0267354	6.74235	1.29e-10	1.48e-08	13.7903	1.56041	CCDC109A	10	Up in MS
ILMN_1796349	0.643327	-0.0349389	4.51449	1.02e-05	0.000161522	3.03277	1.56193	SMPDL3A	6	Up in MS
ILMN_1745964	0.643565	-0.0450635	3.72228	0.000251964	0.00233626	0.0655139	1.56218	IRAK2	3	Up in MS
ILMN_1812091	0.644298	-0.10493	3.85283	0.000153632	0.0015487	0.510992	1.56298	FAM20A	17	Up in MS
ILMN_1713496	0.644706	-0.0172555	3.42208	0.000737742	0.00564665	-0.948924	1.56342	ST3GAL5	2	Up in MS
ILMN_1712587	0.645433	0.0145719	5.14126	6.31e-07	1.54e-05	5.69195	1.56421	ARSB	5	Up in MS
ILMN_3246401	0.646147	0.0593445	5.97708	8.79e-09	4.19e-07	9.74076	1.56498	AIF1L	9	Up in MS
ILMN_1769876	0.646637	-0.0492869	5.52276	9.15e-08	3.08e-06	7.50311	1.56551	TBC1D2	9	Up in MS
ILMN_1801307	0.646683	-0.00863493	3.77803	0.000202287	0.00194783	0.24333	1.56557	TNFSF10	3	Up in MS
ILMN_1710495	0.646755	-0.111167	3.95683	0.000101755	0.00109288	0.881315	1.56564	PAPLN	14	Up in MS
ILMN_1700695	0.64904	0.0146183	6.62392	2.53e-10	2.51e-08	13.142	1.56812	SLC44A1	9	Up in MS
ILMN_2384591	0.650022	0.0161803	5.39717	1.71e-07	5.15e-06	6.90799	1.56919	HN1	17	Up in MS
ILMN_1736911	0.652685	-0.0412223	4.48506	1.16e-05	0.00017968	2.91325	1.57209	TMOD1	9	Up in MS
ILMN_1685714	0.65325	-0.0675534	3.77182	0.000208877	0.00199992	0.238482	1.57271	INHBB	2	Up in MS
ILMN_1780170	0.654146	-0.165103	3.5214	0.000519352	0.00425234	-0.62683	1.57368	APOD	3	Up in MS
ILMN_1783956	0.655268	-0.106879	5.46229	1.24e-07	4.02e-06	7.21523	1.57491	ATP8B4	15	Up in MS
ILMN_1812096	0.655991	0.0110621	3.53381	0.000504862	0.00414927	-0.526461	1.5757	CADM4	19	Up in MS
ILMN_2349610	0.656655	0.0174223	6.38985	9.39e-10	7.21e-08	11.8834	1.57642	DPH3	3	Up in MS
ILMN_1679912	0.659206	0.0190092	6.36293	1.09e-09	8e-08	11.7406	1.57921	DPH3	3	Up in MS
ILMN_1770800	0.659642	-0.0530044	3.72096	0.000251344	0.00233334	0.0428965	1.57969	PODN	1	Up in MS
ILMN_2074044	0.659679	0.0481852	5.96138	9.55e-09	4.46e-07	9.66131	1.57973	PLS1	3	Up in MS
ILMN_1708779	0.659879	-0.153895	2.5742	0.0106871	0.046991	-3.35344	1.57995	GNLY	2	Up in MS
ILMN_1671703	0.66077	-0.0289546	4.91441	1.71e-06	3.62e-05	4.72	1.58093	ACTA2	10	Up in MS
ILMN_2198878	0.661244	-0.115037	5.26249	3.31e-07	8.84e-06	6.28072	1.58145	INPP4B	4	Up in MS
ILMN_1721027	0.662052	-0.0203419	4.85157	2.36e-06	4.74e-05	4.41969	1.58233	KCNK4	11	Up in MS
ILMN_1776519	0.663246	0.11782	4.98837	1.22e-06	2.74e-05	5.0447	1.58364	RAP1GAP	1	Up in MS
ILMN_1672121	0.671682	-0.054367	4.45407	1.36e-05	0.000206325	2.79094	1.59293	LOC387856	12	Up in MS
ILMN_2066151	0.671871	-0.00805852	4.28201	2.74e-05	0.000366884	2.10665	1.59314	TEK	9	Up in MS
ILMN_1737406	0.672676	-0.102692	3.73782	0.000235291	0.00220307	0.103414	1.59403	KLF6	10	Up in MS
ILMN_1677402	0.674003	-0.0157904	3.58785	0.000408865	0.00347831	-0.406733	1.59549	LOC387763		Up in MS
ILMN_1797988	0.675382	-0.0798033	3.33598	0.00100612	0.00721247	-1.20253	1.59702	KLRD1	12	Up in MS
ILMN_1671295	0.675815	-0.0305852	3.41097	0.00077854	0.00589389	-0.920147	1.5975	CCDC3	10	Up in MS
ILMN_1749403	0.678233	0.00498407	4.99445	1.19e-06	2.69e-05	5.07176	1.60018	TSPAN33	7	Up in MS
ILMN_1766925	0.678829	-0.0792708	3.83852	0.000161318	0.00161023	0.453692	1.60084	CDH13	16	Up in MS
ILMN_3245630	0.682311	0.00289956	6.85806	6.62e-11	8.71e-09	14.4311	1.60471	ECSCR	5	Up in MS
ILMN_1794364	0.686637	-0.161609	3.24834	0.00133942	0.00912597	-1.49321	1.60953	CTSW	11	Up in MS
ILMN_1751576	0.68675	-0.0127301	4.50206	1.08e-05	0.000168692	2.98221	1.60965	TEK	9	Up in MS
ILMN_2323801	0.686848	0.0376424	6.63887	2.33e-10	2.38e-08	13.2235	1.60976	MOCS1	6	Up in MS
ILMN_1803825	0.687238	0.0132658	3.41931	0.00074713	0.00570496	-0.956005	1.6102	CXCL12	10	Up in MS
ILMN_1652185	0.690709	-0.0599103	4.33447	2.22e-05	0.00031039	2.32023	1.61408	IL4R	16	Up in MS
ILMN_2083946	0.692217	0.0180678	4.76132	3.57e-06	6.73e-05	4.0514	1.61576	TGFA	2	Up in MS
ILMN_1793410	0.693079	0.00500578	6.15937	3.4e-09	1.89e-07	10.6563	1.61673	SNTB1	8	Up in MS
ILMN_1790881	0.694613	0.0624646	6.40963	8.42e-10	6.56e-08	11.9885	1.61845	HNMT	2	Up in MS
ILMN_1777190	0.698308	-0.207479	2.57055	0.0107968	0.0473781	-3.3624	1.6226	CFD	19	Up in MS
ILMN_1791123	0.698754	0.0227798	4.22192	3.64e-05	0.000460566	1.89844	1.6231	TMPRSS2	21	Up in MS
ILMN_1711516	0.699725	0.000321397	7.67812	4.86e-13	1.81e-10	19.1649	1.6242	ATP6V1A	3	Up in MS
ILMN_1705301	0.701195	0.021718	6.26879	1.84e-09	1.17e-07	11.24	1.62585	TEAD4	12	Up in MS
ILMN_1761782	0.703662	-0.0832244	3.96848	9.99e-05	0.00107694	0.947669	1.62863	RAMP3	7	Up in MS
ILMN_1829768	0.705254	-0.0209996	5.37282	1.93e-07	5.67e-06	6.79266	1.63043	HS.137206	12	Up in MS
ILMN_2194106	0.706294	-0.0367515	5.12547	6.37e-07	1.55e-05	5.65676	1.63161	TSPAN12	7	Up in MS
ILMN_1739756	0.707132	-0.188052	2.94521	0.00356852	0.019783	-2.37912	1.63255	KIR2DL4	19	Up in MS
ILMN_1687301	0.709396	-0.057148	5.56515	7.4e-08	2.59e-06	7.70632	1.63512	VCAN	5	Up in MS
ILMN_2396672	0.710777	-0.0266476	5.10268	7.1e-07	1.7e-05	5.55409	1.63668	ABLIM1	10	Up in MS
ILMN_1746085	0.716847	-0.0606978	3.22096	0.00146611	0.0098355	-1.57569	1.64359	IGFBP3	7	Up in MS
ILMN_1687768	0.719069	-0.113557	4.6059	6.86e-06	0.00011461	3.40806	1.64612	NCOA7	6	Up in MS
ILMN_2109489	0.720559	-0.236434	2.87013	0.0044966	0.0238869	-2.58617	1.64782	GZMB	14	Up in MS
ILMN_3240520	0.723496	0.0564285	6.16043	3.32e-09	1.85e-07	10.6746	1.65118	ELTD1	1	Up in MS
ILMN_1734596	0.724612	-0.0527603	4.25445	3.07e-05	0.000399721	1.9996	1.65246	TC2N	14	Up in MS
ILMN_2062468	0.724796	0.00119214	7.29187	5.12e-12	1.14e-09	16.8946	1.65267	IGFBP7	4	Up in MS
ILMN_1678435	0.728938	0.0636281	4.92615	1.64e-06	3.51e-05	4.76211	1.65742	SRD5A3	4	Up in MS
ILMN_1814151	0.72934	0.0710325	3.36	0.00091573	0.00667754	-1.14261	1.65788	AGR2	7	Up in MS
ILMN_1706021	0.72948	0.0251893	5.25615	3.57e-07	9.43e-06	6.21149	1.65804	TMPRSS4	11	Up in MS
ILMN_1791447	0.72955	0.00215109	3.75587	0.000219888	0.00208702	0.166073	1.65812	CXCL12	10	Up in MS
ILMN_1667232	0.729761	-0.168433	2.99543	0.00305227	0.0175193	-2.23845	1.65836	KIR2DL3	19	Up in MS
ILMN_1685387	0.731371	-0.0124022	3.61186	0.00037469	0.00324731	-0.326301	1.66022	PIGR	1	Up in MS
ILMN_1675325	0.734932	-0.0856788	4.52303	9.91e-06	0.000157429	3.06256	1.66432	ENPEP	4	Up in MS
ILMN_2196232	0.735208	0.0284594	5.3646	2.09e-07	6.01e-06	6.72859	1.66464	C1ORF210	1	Up in MS
ILMN_1763828	0.740522	-0.0446419	5.83029	1.9e-08	7.99e-07	9.00355	1.67078	MTF1	1	Up in MS
ILMN_1679322	0.741533	0.0268607	5.55699	7.71e-08	2.68e-06	7.6671	1.67195	SH2D4A	8	Up in MS
ILMN_2284744	0.741539	0.00717948	6.62985	2.45e-10	2.47e-08	13.1743	1.67196	HNMT	2	Up in MS
ILMN_2142117	0.742933	0.0356022	5.5272	8.95e-08	3.02e-06	7.52431	1.67358	LYPLAL1	1	Up in MS
ILMN_1726547	0.743744	-0.130908	4.72228	4.1e-06	7.46e-05	3.89482	1.67451	MAP3K5	6	Up in MS
ILMN_2395240	0.748453	-0.0123757	5.2189	4.12e-07	1.07e-05	6.07256	1.67999	CHEK2	22	Up in MS
ILMN_1754969	0.748999	-0.0773638	4.92023	1.67e-06	3.54e-05	4.7454	1.68063	LMCD1	3	Up in MS
ILMN_1714861	0.749351	-0.101104	6.30428	1.51e-09	1.02e-07	11.431	1.68104	CD68	17	Up in MS
ILMN_2396875	0.751208	-0.0739358	3.1112	0.00210372	0.0130358	-1.90315	1.6832	IGFBP3	7	Up in MS
ILMN_1735192	0.751244	-0.103423	4.61012	6.75e-06	0.000113062	3.42373	1.68324	COLEC11	2	Up in MS
ILMN_2334296	0.752023	-0.0331655	6.77248	1.08e-10	1.29e-08	13.9565	1.68415	IL18BP	11	Up in MS
ILMN_2320888	0.752483	0.063133	4.10511	5.67e-05	0.000665196	1.43091	1.68469	CXCR4	2	Up in MS
ILMN_1667711	0.754618	-0.0261096	5.43327	1.43e-07	4.47e-06	7.07799	1.68718	HRASLS3	11	Up in MS
ILMN_1677198	0.755676	-0.0814113	5.06634	8.43e-07	1.97e-05	5.39118	1.68842	C1R	12	Up in MS
ILMN_1711899	0.758557	0.0182472	4.09931	5.78e-05	0.000675846	1.40798	1.6918	ANXA2	15	Up in MS
ILMN_1776953	0.758972	-0.0354535	4.24021	3.26e-05	0.000421377	1.94324	1.69228	MYL9	20	Up in MS
ILMN_1749792	0.759385	-0.0991109	4.6612	5.6e-06	9.63e-05	3.62589	1.69277	SORBS1	10	Up in MS
ILMN_1708778	0.766826	-0.0261188	5.09702	7.29e-07	1.74e-05	5.52865	1.70152	ASS1	9	Up in MS
ILMN_1670672	0.771285	-0.0583703	4.77122	3.29e-06	6.27e-05	4.10249	1.70679	TMEM37	2	Up in MS
ILMN_1704353	0.771782	0.00472576	6.24775	2.05e-09	1.26e-07	11.1344	1.70738	IGSF3	1	Up in MS
ILMN_2371055	0.774007	-0.0338712	5.38197	1.84e-07	5.45e-06	6.83667	1.71001	EFNA1	1	Up in MS
ILMN_1715175	0.776577	-0.0376825	5.51754	9.4e-08	3.15e-06	7.47817	1.71306	MET	7	Up in MS
ILMN_1758281	0.777442	-0.0415654	7.03418	2.39e-11	3.93e-09	15.4109	1.71409	CALCRL	2	Up in MS
ILMN_1705750	0.780711	-0.0527559	5.24168	3.65e-07	9.6e-06	6.18577	1.71798	TGM2	20	Up in MS
ILMN_1747650	0.781611	-0.0222959	4.37066	1.92e-05	0.000273853	2.45745	1.71905	BMP6	6	Up in MS
ILMN_1759206	0.781839	0.0574925	6.1268	4e-09	2.17e-07	10.4956	1.71932	PLS1	3	Up in MS
ILMN_1671928	0.782567	-0.0937328	5.61672	5.7e-08	2.06e-06	7.95509	1.72019	PROS1	3	Up in MS
ILMN_1682775	0.784394	-0.0708404	3.98769	9.12e-05	0.000994596	0.995446	1.72237	EDN1	6	Up in MS
[truncated: 166 more rows]

## Sheet: TableS5
Table S5. Differential expression of genes expressed in >90% of samples. Up-regulated or down-regulated genes in Mid Secretory (MS) and Late Secretory (LS) endometrium, ranked by log fold change in expression.
[truncated: 905 more rows]

[truncated: 19 more sheets: TableS6, TableS7, TableS8, TableS9, TableS10, TableS11, TableS12, TableS13, TableS14, TableS15, TableS16, TableS17, TableS18, TableS19, TableS20, TableS21, TableS22, TableS23, TableS24]
